# Supplementary material for: Omics Analysis of Educated Platelets in Cancer and Benign Disease of the Pancreas
Source: Cancers (Basel). 2020 Dec 29;13(1):66. doi: 10.3390/cancers13010066 (PMC7795159; doi:10.3390/cancers13010066)
Supplement: Supplementary file 1 [file cancers-13-00066-s001.zip]

Archive with 26 entries (25 files):
- suppl.Figures/
- __MACOSX/._suppl.Figures
- suppl.Figures/.DS_Store
- __MACOSX/suppl.Figures/._.DS_Store
- suppl.Figures/FigureS6.docx
- __MACOSX/suppl.Figures/._FigureS6.docx
- suppl.Figures/TableS1.xlsx
- __MACOSX/suppl.Figures/._TableS1.xlsx
- suppl.Figures/TableS3.pdf
- __MACOSX/suppl.Figures/._TableS3.pdf
- suppl.Figures/TableS2.xlsx
- __MACOSX/suppl.Figures/._TableS2.xlsx
- suppl.Figures/FigureS2.pdf
- __MACOSX/suppl.Figures/._FigureS2.pdf
- suppl.Figures/TableS5.xlsx
- __MACOSX/suppl.Figures/._TableS5.xlsx
- suppl.Figures/FigureS3.pdf
- __MACOSX/suppl.Figures/._FigureS3.pdf
- suppl.Figures/FigureS1.pdf
- __MACOSX/suppl.Figures/._FigureS1.pdf
- suppl.Figures/FigureS4.pdf
- __MACOSX/suppl.Figures/._FigureS4.pdf
- suppl.Figures/FigureS5.pdf
- __MACOSX/suppl.Figures/._FigureS5.pdf
- suppl.Figures/TableS4.xlsx
- __MACOSX/suppl.Figures/._TableS4.xlsx
