# Supplementary material for: Omics Analysis of Educated Platelets in Cancer and Benign Disease of the Pancreas
Source: Cancers (Basel). 2020 Dec 29;13(1):66. doi: 10.3390/cancers13010066 (PMC7795159; doi:10.3390/cancers13010066)
Supplement: Supplementary file 1 [file cancers-13-00066-s001.zip › suppl.Figures/TableS1.xlsx]

## Sheet: Foglio1
		Table S1. Clinicopathological characteristics of the included patients with PDAC and Benign disease.
			PDAC		Benign		p-value*
			(N=11)		(N=11)
		Age-yrs					0.195
		Mean (SD)	69 (±10)		62 (±14)
		Sex- No. (%)					0.521
		Male	5 (45)		2 (18)
		Female	6 (55)		9 (82)
		Stage˚ -No. (%)					⎯
		IA	1 (9)		⎯
		IIA	4 (36)		⎯
		IIB	6 (55)		⎯
		Benign diagnosis					⎯
		Cholelithiasis	⎯		6 (54)
		Fibrosis of the pancreas	⎯		2 (18)
		Pancreatic pseudocyst	⎯		1 (0.09)
		Gall bladder adenoma	⎯		2 (18)
		CA19-9 - No. (%)					0.006**
		Normal (0-37 U/mL)	3 (27)		9 (81)
		ULN to ≤ 100	3 (27)		1 (0.09)
		ULN to > 100	5 (45)		⎯
		Missing	⎯		1 (0.09)
		CA19-9 (U/mL)					0.038*
		Median (SD)	100 (±3254)		7 (±24)
		Bilirubin - No. (%)					0.035*
		High	5 (45)		⎯
		Low	6 (55)		11 (100)
		Bilirubin (µmol/L)					0.009*
		Median (SD)	14 (±49)		6 (±2)
		*Indicates significant P-value
		˚AJCC Cancer Staging Manual, 7th Edition
		CA19-9 = carbohydrate antigen 19-9
		ULN = Upper Limit of Normal
		No. = number of patients.
