# Supplementary material for: Omics Analysis of Educated Platelets in Cancer and Benign Disease of the Pancreas
Source: Cancers (Basel). 2020 Dec 29;13(1):66. doi: 10.3390/cancers13010066 (PMC7795159; doi:10.3390/cancers13010066)
Supplement: Supplementary file 1 [file cancers-13-00066-s001.zip › suppl.Figures/TableS2.xlsx]

## Sheet: SPARC-mRNAs
KEGG pathway	p-value	#genes	#miRNAs
ECM-receptor interaction	1.05561e-86	25	4
Amoebiasis	2.46987e-10	24	4
Proteoglycans in cancer	1.91533e-07	32	4
Protein digestion and absorption	5.22514e-07	28	4
Lysine degradation	1.51177e-06	10	4
PI3K-Akt signaling pathway	2.66273e-05	60	4
Platelet activation	0.000121372	28	4
Focal adhesion	0.00028824	40	4
Small cell lung cancer	0.00365586	20	4
mTOR signaling pathway	0.0111658	15	4
Thyroid hormone signaling pathway	0.0137071	19	4
Prolactin signaling pathway	0.0433616	12	4
Glioma	1.03028e-06	17	3
Melanoma	0.00560823	16	3
Pancreatic cancer	0.0316522	11	3
Non-small cell lung cancer	0.033709	11	3
