# Supplementary material for: Omics Analysis of Educated Platelets in Cancer and Benign Disease of the Pancreas
Source: Cancers (Basel). 2020 Dec 29;13(1):66. doi: 10.3390/cancers13010066 (PMC7795159; doi:10.3390/cancers13010066)
Supplement: Supplementary file 1 [file cancers-13-00066-s001.zip › suppl.Figures/TableS5.xlsx]

## Sheet: Discovery cohort (DDA counts)
MaxQuant pgID	Protein IDs short	Proteins count	Fasta headers (first 255 characters)	Peptides count	Razor+unique peptides count	Unique peptides count	First accession	Percentage sequence coverage	Mol. weight [kDa]	Gene names	HGNC+ Gene Names	Normalised count (C) Healthy.VUmc.Pt82	Normalised count (E) PDAC.VUmc.Pt94	Normalised count (H) PDAC.VUmc.Pt95	Normalised count (K) PDAC.VUmc.Pt8	Normalised count (M) Healthy.VUmc.Pt10	Normalised count (N) PDAC.VUmc.Pt18	Normalised count (P) PDAC.VUmc.Pt91	Normalised count (Q) Healthy.VUmc.Pt97	Normalised count (R) PDAC.VUmc.Pt22	Normalised count (S) Healthy.VUmc.Pt40	Normalised count (W) Healthy.VUmc.Pt2	Normalised count (Y) Healthy.VUmc.Pt35.1
962	P35579;P35580;P35580-5;P35580-2;P35580-3;P35580-4;P35749-4;P35749-3;P35749;P35749-2;REV__Q9UKV3-5;REV__Q9UKV3	12	>sp|P35579|MYH9_HUMAN Myosin-9 OS=Homo sapiens GN=MYH9 PE=1 SV=4	246	246	85	P35579	78.7	226.53	MYH9;MYH10;MYH11	MYH9;MYH10;MYH11	485.366	585.004	528.015	545.392	493.514	526.547	511.044	531.836	577.636	543.179	556.074	565.187
2351	Q9Y490	1	>sp|Q9Y490|TLN1_HUMAN Talin-1 OS=Homo sapiens GN=TLN1 PE=1 SV=3	240	240	212	Q9Y490	83.3	269.76	TLN1	TLN1	484.156	561.747	512.512	513.436	458.353	508.546	525.775	557.895	615.116	502.204	568.828	606.542
1218	P60709	1	>sp|P60709|ACTB_HUMAN Actin, cytoplasmic 1 OS=Homo sapiens GN=ACTB PE=1 SV=1	54	54	2	P60709	99.7	41.736	ACTB	ACTB	518.047	550.119	548.99	519.827	527.42	497.745	496.313	519.991	561.1	507.457	533.116	527.77
773	P21333-2;P21333	2	>sp|P21333-2|FLNA_HUMAN Isoform 2 of Filamin-A OS=Homo sapiens GN=FLNA	204	204	186	P21333-2	74.5	280.01	FLNA	FLNA	386.114	448.145	460.531	468.696	414.401	396.036	406.796	395.62	507.085	406.596	452.766	452.937
323	P01024;CON__Q2UVX4;O95568	3	>sp|P01024|CO3_HUMAN Complement C3 OS=Homo sapiens GN=C3 PE=1 SV=2	160	160	159	P01024	82.4	187.15	C3;METTL18	C3;METTL18	468.421	398.053	385.752	397.327	506.072	315.928	479.316	425.232	422.203	363.52	488.477	324.933
405	P02675	1	>sp|P02675|FIBB_HUMAN Fibrinogen beta chain OS=Homo sapiens GN=FGB PE=1 SV=2	65	65	57	P02675	83.3	55.928	FGB	FGB	365.538	377.48	294.558	323.827	389.286	292.526	403.396	343.502	284.408	299.431	284.414	330.841
443	P04114	1	>sp|P04114|APOB_HUMAN Apolipoprotein B-100 OS=Homo sapiens GN=APOB PE=1 SV=2	292	292	289	P04114	60.4	515.6	APOB	APOB	519.257	329.177	190.596	280.153	401.844	144.913	292.349	343.502	364.881	353.014	304.82	191.021
322	P01023	1	>sp|P01023|A2MG_HUMAN Alpha-2-macroglobulin OS=Homo sapiens GN=A2M PE=1 SV=3	103	103	87	P01023	72.2	163.29	A2M	A2M	417.584	209.313	214.307	243.935	376.729	313.228	294.615	293.754	230.393	274.216	244.876	152.62
427	P02787;CON__Q2HJF0	2	>sp|P02787|TRFE_HUMAN Serotransferrin OS=Homo sapiens GN=TF PE=1 SV=3	100	100	96	P02787	88	77.063	TF	TF	410.322	209.313	232.546	320.631	482.213	214.219	292.349	363.638	216.062	285.773	336.705	213.668
404	P02671;P02671-2;CON__P02672	3	>sp|P02671|FIBA_HUMAN Fibrinogen alpha chain OS=Homo sapiens GN=FGA PE=1 SV=2	80	80	80	P02671	69.6	94.972	FGA	FGA	285.652	290.713	221.602	266.305	334.033	250.223	309.346	275.986	250.235	259.507	234.673	274.716
653	P12814	1	>sp|P12814|ACTN1_HUMAN Alpha-actinin-1 OS=Homo sapiens GN=ACTN1 PE=1 SV=2	86	86	1	P12814	86.1	103.06	ACTN1	ACTN1	219.08	266.562	247.137	231.153	243.618	232.221	216.429	241.636	251.338	225.887	218.093	231.392
319	P01009;P01009-2;P01009-3;P20848	4	>sp|P01009|A1AT_HUMAN Alpha-1-antitrypsin OS=Homo sapiens GN=SERPINA1 PE=1 SV=3	49	49	49	P01009	72	46.736	SERPINA1;SERPINA2	SERPINA1;SERPINA2	329.226	227.203	296.382	251.392	337.8	126.011	310.479	279.54	221.574	219.583	195.136	232.376
382	P01857	1	>sp|P01857|IGHG1_HUMAN Ig gamma-1 chain C region OS=Homo sapiens GN=IGHG1 PE=1 SV=1	36	36	17	P01857	77.3	36.105	IGHG1	IGHG1	268.706	163.694	189.684	225.826	329.01	162.015	191.5	239.267	131.181	250.051	285.689	137.85
739	P18206-2;P18206;P18206-3	3	>sp|P18206-2|VINC_HUMAN Isoform 1 of Vinculin OS=Homo sapiens GN=VCL	111	111	111	P18206-2	85.7	116.72	VCL	VCL	192.452	206.63	188.772	181.087	164.505	212.419	209.63	202.548	214.96	192.266	186.208	215.637
406	P02679-2;P02679	2	>sp|P02679-2|FIBG_HUMAN Isoform Gamma-A of Fibrinogen gamma chain OS=Homo sapiens GN=FGG	52	52	52	P02679-2	76.2	49.496	FGG	FGG	219.08	211.997	163.238	167.239	236.083	170.115	228.893	165.829	165.354	163.899	190.034	194.96
556	P08514;P08514-2;P08514-3	3	>sp|P08514|ITA2B_HUMAN Integrin alpha-IIb OS=Homo sapiens GN=ITGA2B PE=1 SV=3	53	53	53	P08514	47	113.38	ITGA2B	ITGA2B	127.091	199.474	147.735	162.978	126.832	177.316	143.908	168.198	176.377	181.76	155.599	157.543
545	P07996;P07996-2	2	>sp|P07996|TSP1_HUMAN Thrombospondin-1 OS=Homo sapiens GN=THBS1 PE=1 SV=2	75	75	23	P07996	60	129.38	THBS1	THBS1	106.514	161.905	180.565	153.392	170.784	150.314	140.509	151.615	198.424	170.203	133.917	165.42
398	P02647;CON__P15497	2	>sp|P02647|APOA1_HUMAN Apolipoprotein A-I OS=Homo sapiens GN=APOA1 PE=1 SV=1	50	50	50	P02647	89.1	30.777	APOA1	APOA1	279.6	83.1887	112.169	156.587	188.364	109.81	96.3165	200.179	57.3226	200.671	192.585	119.142
2099	Q9H4B7	1	>sp|Q9H4B7|TBB1_HUMAN Tubulin beta-1 chain OS=Homo sapiens GN=TUBB1 PE=1 SV=1	33	33	20	Q9H4B7	88.2	50.326	TUBB1	TUBB1	128.301	165.483	142.263	125.696	119.297	124.211	132.577	122.002	154.33	127.127	91.8287	152.62
1742	Q86UX7-2;Q86UX7;Q9BQL6-3;Q9BQL6	4	>sp|Q86UX7-2|URP2_HUMAN Isoform 2 of Fermitin family homolog 3 OS=Homo sapiens GN=FERMT3	65	65	65	Q86UX7-2	82.1	75.429	FERMT3;FERMT1	FERMT3;FERMT1	141.616	139.542	136.792	119.305	116.786	109.81	122.379	125.556	146.614	129.228	119.887	132.927
300	P00488	1	>sp|P00488|F13A_HUMAN Coagulation factor XIII A chain OS=Homo sapiens GN=F13A1 PE=1 SV=4	60	60	59	P00488	74.3	83.266	F13A1	F13A1	108.935	127.914	124.024	120.37	101.717	133.212	118.979	114.896	149.921	117.671	108.409	136.866
596	P0C0L5;CON__ENSEMBL:ENSBTAP00000007350	2	>sp|P0C0L5|CO4B_HUMAN Complement C4-B OS=Homo sapiens GN=C4B PE=1 SV=2	101	101	6	P0C0L5	60	192.75	C4B	C4B	168.244	124.336	120.377	123.565	193.387	103.509	149.574	170.567	104.724	120.823	155.599	73.8484
1304	P68363;P68363-2;A6NHL2-2;A6NHL2;Q9H853	5	>sp|P68363|TBA1B_HUMAN Tubulin alpha-1B chain OS=Homo sapiens GN=TUBA1B PE=1 SV=1	37	37	0	P68363	73.6	50.151	TUBA1B;TUBAL3;TUBA4B	TUBA1B;TUBAL3;TUBA4B	85.9376	146.698	133.144	102.261	87.9033	107.11	111.047	98.3127	122.362	110.317	88.0025	114.219
502	P06396	1	>sp|P06396|GELS_HUMAN Gelsolin OS=Homo sapiens GN=GSN PE=1 SV=1	53	53	3	P06396	55.9	85.696	GSN	GSN	94.4104	109.129	110.345	106.522	115.53	102.609	106.515	116.08	136.692	117.671	122.438	111.265
417	P02751;P02751-8;P02751-3;P02751-15;P02751-14;P02751-17;P02751-11;P02751-7;P02751-9;P02751-10;P02751-6;P02751-5;P02751-13;P02751-12;P02751-4;P02751-16;P02751-2	17	>sp|P02751|FINC_HUMAN Fibronectin OS=Homo sapiens GN=FN1 PE=1 SV=4	95	95	95	P02751	50.8	262.62	FN1	FN1	160.982	101.973	105.785	115.044	159.482	81.0073	86.1183	131.478	76.0627	139.735	130.091	67.9406
308	P00738;P00738-2	2	>sp|P00738|HPT_HUMAN Haptoglobin OS=Homo sapiens GN=HP PE=1 SV=1	44	44	24	P00738	78.8	45.205	HP	HP	179.138	60.8261	64.748	152.326	163.249	119.711	164.305	159.906	97.0075	94.5572	71.4223	90.5874
383	P01859	1	>sp|P01859|IGHG2_HUMAN Ig gamma-2 chain C region OS=Homo sapiens GN=IGHG2 PE=1 SV=2	29	19	12	P01859	76.4	35.9	IGHG2	IGHG2	112.566	79.6107	138.615	103.326	151.947	88.2079	70.2544	99.4972	79.3698	117.671	75.2485	91.5721
381	P01834	1	>sp|P01834|IGKC_HUMAN Ig kappa chain C region OS=Homo sapiens GN=IGKC PE=1 SV=1	13	13	13	P01834	97.2	11.609	IGKC	IGKC	131.932	65.2986	96.666	112.913	160.738	79.2071	73.6538	129.109	70.5509	111.367	116.061	64.9866
687	P14618;P14618-3	2	>sp|P14618|KPYM_HUMAN Pyruvate kinase PKM OS=Homo sapiens GN=PKM PE=1 SV=4	47	47	5	P14618	85.5	57.936	PKM	PKM	96.8311	92.1337	103.05	91.6088	76.6015	107.11	96.3165	94.7592	95.9052	87.2028	91.8287	102.403
429	P02790	1	>sp|P02790|HEMO_HUMAN Hemopexin OS=Homo sapiens GN=HPX PE=1 SV=2	37	37	37	P02790	73.6	51.676	HPX	HPX	144.036	58.1426	79.3391	118.239	160.738	79.2071	80.4526	151.615	35.2755	104.013	127.54	86.6488
563	P08603;P08603-2;Q02985-2;Q02985	4	>sp|P08603|CFAH_HUMAN Complement factor H OS=Homo sapiens GN=CFH PE=1 SV=4	81	81	74	P08603	63.7	139.09	CFH;CFHR3	CFH;CFHR3	121.039	93.0282	73.8674	129.957	140.645	79.2071	113.314	125.556	99.2122	87.2028	123.714	79.7563
299	P00450	1	>sp|P00450|CERU_HUMAN Ceruloplasmin OS=Homo sapiens GN=CP PE=1 SV=1	57	57	49	P00450	60.8	122.2	CP	CP	137.984	95.7117	94.8421	112.913	151.947	77.407	95.1834	123.187	102.519	73.5445	89.2779	117.173
459	P04406;P04406-2;O14556	3	>sp|P04406|G3P_HUMAN Glyceraldehyde-3-phosphate dehydrogenase OS=Homo sapiens GN=GAPDH PE=1 SV=3	32	32	32	P04406	89.3	36.053	GAPDH;GAPDHS	GAPDH;GAPDHS	66.5714	93.9227	83.8988	76.6958	79.113	98.1088	91.784	91.2057	109.133	83.0002	84.1763	89.6028
475	P05106;P05106-2;P05106-3	3	>sp|P05106|ITB3_HUMAN Integrin beta-3 OS=Homo sapiens GN=ITGB3 PE=1 SV=2	52	52	52	P05106	61.8	87.057	ITGB3	ITGB3	78.6753	91.2392	76.6032	87.348	79.113	65.7059	77.0532	85.2833	92.5981	74.5952	95.6549	84.6795
1306	P68371;P04350;A6NNZ2	3	>sp|P68371|TBB4B_HUMAN Tubulin beta-4B chain OS=Homo sapiens GN=TUBB4B PE=1 SV=1	31	26	4	P68371	76.2	49.83	TUBB4B;TUBB4A	TUBB4B;TUBB4A	65.361	85.8722	92.1063	71.3697	75.3457	81.0073	89.5177	78.1763	94.8028	80.899	77.7993	95.5106
387	P01876	1	>sp|P01876|IGHA1_HUMAN Ig alpha-1 chain C region OS=Homo sapiens GN=IGHA1 PE=1 SV=2	25	25	9	P01876	67.1	37.654	IGHA1	IGHA1	122.249	35.7801	53.8047	89.4784	94.1821	66.606	66.855	126.74	51.8108	95.6079	49.7405	44.3091
1337	Q00610-2;Q00610;P53675-2;P53675	4	>sp|Q00610-2|CLH1_HUMAN Isoform 2 of Clathrin heavy chain 1 OS=Homo sapiens GN=CLTC	87	87	87	Q00610-2	56.3	187.89	CLTC;CLTCL1	CLTC;CLTCL1	43.574	79.6107	82.9868	61.7827	60.2766	75.6068	58.923	69.8849	67.2439	73.5445	65.0453	74.8331
1298	P67936	1	>sp|P67936|TPM4_HUMAN Tropomyosin alpha-4 chain OS=Homo sapiens GN=TPM4 PE=1 SV=3	45	45	12	P67936	85.5	28.521	TPM4	TPM4	75.0441	69.7711	66.5719	79.8914	71.5784	72.0065	67.9881	76.9918	74.9604	76.6964	63.7699	70.8945
1443	Q13418;Q13418-3;Q13418-2	3	>sp|Q13418|ILK_HUMAN Integrin-linked protein kinase OS=Homo sapiens GN=ILK PE=1 SV=2	28	28	28	Q13418	59.1	51.419	ILK	ILK	72.6234	71.5601	62.9241	64.9784	62.7881	72.0065	70.2544	73.4384	90.3934	66.1901	82.9009	81.7256
1310	P68871;CON__Q3SX09;CON__P02070;P69892;P69891;P02100	6	>sp|P68871|HBB_HUMAN Hemoglobin subunit beta OS=Homo sapiens GN=HBB PE=1 SV=2	20	20	13	P68871	96.6	15.998	HBB;HBG2;HBG1;HBE1	HBB;HBG2;HBG1;HBE1	54.4675	34.8856	42.8613	110.783	87.9033	136.812	98.5828	78.1763	67.2439	61.9875	40.8127	23.6315
535	P07737	1	>sp|P07737|PROF1_HUMAN Profilin-1 OS=Homo sapiens GN=PFN1 PE=1 SV=2	19	19	15	P07737	78.6	15.054	PFN1	PFN1	62.9402	53.6701	67.4838	75.6305	65.2996	63.0057	67.9881	75.8074	83.7792	66.1901	61.2191	51.2016
626	P11142;P11142-2	2	>sp|P11142|HSP7C_HUMAN Heat shock cognate 71 kDa protein OS=Homo sapiens GN=HSPA8 PE=1 SV=1	44	43	28	P11142	58.2	70.897	HSPA8	HSPA8	64.1506	68.8766	67.4838	60.7175	65.2996	67.5061	63.4556	61.5935	76.0627	64.0888	68.8715	66.9559
423	P02774;P02774-3;P02774-2;CON__Q3MHN5;CON__ENSEMBL:ENSBTAP00000018229	5	>sp|P02774|VTDB_HUMAN Vitamin D-binding protein OS=Homo sapiens GN=GC PE=1 SV=1	39	39	39	P02774	71.9	52.963	GC	GC	107.725	54.5646	62.9241	80.9566	102.972	43.2039	54.3905	85.2833	46.299	64.0888	93.1041	70.8945
1311	P69905;P02008	2	>sp|P69905|HBA_HUMAN Hemoglobin subunit alpha OS=Homo sapiens GN=HBA1 PE=1 SV=2	18	18	13	P69905	97.9	15.257	HBA1;HBZ	HBA1;HBZ	52.0467	33.0966	36.4777	135.283	81.6245	153.014	107.648	75.8074	73.858	63.0382	39.5373	18.7083
200	O75083;O75083-3	2	>sp|O75083|WDR1_HUMAN WD repeat-containing protein 1 OS=Homo sapiens GN=WDR1 PE=1 SV=4	41	41	41	O75083	76.4	66.193	WDR1	WDR1	58.0987	71.5601	68.3958	58.587	52.742	57.6052	69.1213	54.4865	73.858	52.5318	71.4223	67.9406
990	P37802;P37802-2;Q9UI15	3	>sp|P37802|TAGL2_HUMAN Transgelin-2 OS=Homo sapiens GN=TAGLN2 PE=1 SV=3	22	22	22	P37802	81.9	22.391	TAGLN2;TAGLN3	TAGLN2;TAGLN3	62.9402	54.5646	59.2763	55.3914	52.742	61.2055	52.1242	66.3314	68.3462	53.5824	59.9437	56.1248
313	P00747;CON__P06868;Q15195;Q02325	4	>sp|P00747|PLMN_HUMAN Plasminogen OS=Homo sapiens GN=PLG PE=1 SV=2	61	61	59	P00747	73.3	90.568	PLG;PLGLA;PLGLB1	PLG;PLGLA;PLGLB1	96.8311	57.2481	53.8047	59.6523	74.09	43.2039	62.3225	67.5159	42.992	67.2407	75.2485	54.1555
559	P08567	1	>sp|P08567|PLEK_HUMAN Pleckstrin OS=Homo sapiens GN=PLEK PE=1 SV=3	31	31	31	P08567	72.6	40.124	PLEK	PLEK	56.8883	67.0876	60.1883	50.0653	50.2305	63.0057	52.1242	63.9625	54.0156	63.0382	56.1175	52.1862
457	P04275;P04275-2	2	>sp|P04275|VWF_HUMAN von Willebrand factor OS=Homo sapiens GN=VWF PE=1 SV=4	113	113	113	P04275	46	309.26	VWF	VWF	47.2052	42.0416	57.4524	67.1088	65.2996	63.0057	53.2574	53.302	58.425	73.5445	31.885	60.0634
1300	P68032;P63267;P62736;P63267-2	4	>sp|P68032|ACTC_HUMAN Actin, alpha cardiac muscle 1 OS=Homo sapiens GN=ACTC1 PE=1 SV=1	35	7	1	P68032	55.7	42.019	ACTC1;ACTG2;ACTA2	ACTC1;ACTG2;ACTA2	59.3091	56.3536	51.0688	51.1305	61.5323	62.1056	64.5887	69.8849	61.7321	57.785	49.7405	54.1555
831	P26038	1	>sp|P26038|MOES_HUMAN Moesin OS=Homo sapiens GN=MSN PE=1 SV=3	57	57	43	P26038	71.2	67.819	MSN	MSN	55.6779	67.0876	52.8927	49.0001	59.0208	55.805	46.4586	49.7486	50.7085	53.5824	43.3635	49.2323
1286	P63104;P63104-2	2	>sp|P63104|1433Z_HUMAN 14-3-3 protein zeta/delta OS=Homo sapiens GN=YWHAZ PE=1 SV=1	27	27	19	P63104	88.6	27.745	YWHAZ	YWHAZ	53.2571	59.0371	57.4524	53.2609	50.2305	45.9041	43.0592	60.409	40.7873	53.5824	52.2913	58.0941
2123	Q9HBI1-3;Q9HBI1;Q9HBI1-2;Q9NVD7	4	>sp|Q9HBI1-3|PARVB_HUMAN Isoform 3 of Beta-parvin OS=Homo sapiens GN=PARVB	30	30	30	Q9HBI1-3	71.3	37.538	PARVB;PARVA	PARVB;PARVA	49.626	43.8306	57.4524	57.5218	46.4632	47.7043	48.7248	48.5641	54.0156	53.5824	43.3635	50.2169
439	P04075;P04075-2;P05062	3	>sp|P04075|ALDOA_HUMAN Fructose-bisphosphate aldolase A OS=Homo sapiens GN=ALDOA PE=1 SV=2	35	35	28	P04075	91.8	39.42	ALDOA;ALDOB	ALDOA;ALDOB	52.0467	51.8811	51.9808	58.587	53.9978	56.7051	46.4586	49.7486	59.5273	47.2786	49.7405	61.048
318	P01008;CON__P41361	2	>sp|P01008|ANT3_HUMAN Antithrombin-III OS=Homo sapiens GN=SERPINC1 PE=1 SV=1	34	34	34	P01008	65.5	52.602	SERPINC1	SERPINC1	83.5169	44.7251	43.7733	67.1088	59.0208	42.3038	47.5917	75.8074	45.1967	56.7343	67.5961	37.4165
511	P06733;P06733-2	2	>sp|P06733|ENOA_HUMAN Alpha-enolase OS=Homo sapiens GN=ENO1 PE=1 SV=2	38	38	35	P06733	72.4	47.168	ENO1	ENO1	43.574	44.7251	49.2449	50.0653	46.4632	59.4053	48.7248	56.8555	42.992	49.3799	49.7405	59.0787
320	P01011;P01011-2;P01011-3	3	>sp|P01011|AACT_HUMAN Alpha-1-antichymotrypsin OS=Homo sapiens GN=SERPINA3 PE=1 SV=2	28	28	28	P01011	56	47.65	SERPINA3	SERPINA3	67.7818	43.8306	42.8613	39.4131	69.0669	39.6036	64.5887	74.6229	40.7873	48.3293	44.6389	40.3705
386	P01871;P01871-2	2	>sp|P01871|IGHM_HUMAN Ig mu chain C region OS=Homo sapiens GN=IGHM PE=1 SV=3	27	27	9	P01871	60.6	49.306	IGHM	IGHM	73.8337	43.8306	41.0375	47.9349	55.2535	44.104	40.7929	58.04	33.0707	53.5824	80.3501	33.478
1580	Q15942;Q15942-2	2	>sp|Q15942|ZYX_HUMAN Zyxin OS=Homo sapiens GN=ZYX PE=1 SV=1	28	28	28	Q15942	70.1	61.277	ZYX	ZYX	44.7844	50.0921	48.333	55.3914	40.1844	45.9041	54.3905	40.2727	58.425	48.3293	42.0881	56.1248
435	P04003;CON__Q28065	2	>sp|P04003|C4BPA_HUMAN C4b-binding protein alpha chain OS=Homo sapiens GN=C4BPA PE=1 SV=2	36	36	36	P04003	61	67.033	C4BPA	C4BPA	79.8857	52.7756	35.5658	46.8696	75.3457	37.8034	62.3225	74.6229	38.5825	51.4812	52.2913	24.6161
1346	Q01518;Q01518-2;P40123-3;P40123-2;P40123	5	>sp|Q01518|CAP1_HUMAN Adenylyl cyclase-associated protein 1 OS=Homo sapiens GN=CAP1 PE=1 SV=5	45	45	45	Q01518	80	51.901	CAP1;CAP2	CAP1;CAP2	55.6779	42.9361	46.5091	37.2827	42.6959	46.8042	54.3905	52.1176	50.7085	42.0254	40.8127	41.3551
315	P00751;P00751-2	2	>sp|P00751|CFAB_HUMAN Complement factor B OS=Homo sapiens GN=CFB PE=1 SV=2	45	45	43	P00751	58.1	85.532	CFB	CFB	62.9402	52.7756	55.6285	53.2609	61.5323	32.4029	58.923	55.671	46.299	40.9748	53.5667	39.3858
889	P30101	1	>sp|P30101|PDIA3_HUMAN Protein disulfide-isomerase A3 OS=Homo sapiens GN=PDIA3 PE=1 SV=4	43	43	43	P30101	70.9	56.782	PDIA3	PDIA3	38.7325	43.8306	48.333	46.8696	40.1844	53.1048	55.5236	31.9812	54.0156	49.3799	52.2913	47.263
1242	P61224;P61224-3;P61224-2;P61224-4;A6NIZ1	5	>sp|P61224|RAP1B_HUMAN Ras-related protein Rap-1b OS=Homo sapiens GN=RAP1B PE=1 SV=1	19	19	6	P61224	87	20.825	RAP1B	RAP1B	38.7325	50.0921	54.7166	35.1522	31.394	45.9041	43.0592	39.0882	49.6061	43.0761	40.8127	48.2476
624	P11021	1	>sp|P11021|GRP78_HUMAN 78 kDa glucose-regulated protein OS=Homo sapiens GN=HSPA5 PE=1 SV=2	45	45	44	P11021	58.3	72.332	HSPA5	HSPA5	37.5221	51.8811	44.6852	42.6088	37.6729	38.7035	49.858	35.5347	60.6297	44.1267	45.9143	61.048
1506	Q14624;Q14624-3;Q14624-2;Q14624-4	4	>sp|Q14624|ITIH4_HUMAN Inter-alpha-trypsin inhibitor heavy chain H4 OS=Homo sapiens GN=ITIH4 PE=1 SV=4	39	39	37	Q14624	43.5	103.36	ITIH4	ITIH4	66.5714	45.6196	45.5972	44.7392	55.2535	39.6036	61.1893	50.9331	49.6061	40.9748	53.5667	52.1862
2207	Q9NZN3;Q9NZN3-2	2	>sp|Q9NZN3|EHD3_HUMAN EH domain-containing protein 3 OS=Homo sapiens GN=EHD3 PE=1 SV=2	43	43	25	Q9NZN3	73.3	60.886	EHD3	EHD3	35.1013	42.9361	49.2449	43.674	30.1383	49.5045	32.8609	27.2433	61.7321	35.7216	44.6389	58.0941
689	P14625;Q58FF3	2	>sp|P14625|ENPL_HUMAN Endoplasmin OS=Homo sapiens GN=HSP90B1 PE=1 SV=1	55	55	53	P14625	64	92.468	HSP90B1;HSP90B2P	HSP90B1;HSP90B2P	32.6805	47.4086	52.8927	40.4783	32.6498	50.4045	49.858	35.5347	46.299	40.9748	45.9143	47.263
1435	Q13201;Q13201-2	2	>sp|Q13201|MMRN1_HUMAN Multimerin-1 OS=Homo sapiens GN=MMRN1 PE=1 SV=3	61	61	61	Q13201	46.8	138.11	MMRN1	MMRN1	29.0493	37.5691	22.7986	62.8479	51.4862	64.8058	58.923	53.302	69.4486	69.342	15.3048	48.2476
509	P06727;CON__Q32PJ2	2	>sp|P06727|APOA4_HUMAN Apolipoprotein A-IV OS=Homo sapiens GN=APOA4 PE=1 SV=3	42	42	42	P06727	77.8	45.398	APOA4	APOA4	94.4104	26.8351	38.3016	38.3479	60.2766	45.9041	55.5236	56.8555	18.7401	57.785	54.8421	27.5701
49	O00151	1	>sp|O00151|PDLI1_HUMAN PDZ and LIM domain protein 1 OS=Homo sapiens GN=PDLIM1 PE=1 SV=4	28	28	28	O00151	91.2	36.071	PDLIM1	PDLIM1	39.9428	44.7251	46.5091	38.3479	41.4401	39.6036	44.1923	37.9037	44.0943	47.2786	45.9143	47.263
752	P19823;CON__Q9TRI1	2	>sp|P19823|ITIH2_HUMAN Inter-alpha-trypsin inhibitor heavy chain H2 OS=Homo sapiens GN=ITIH2 PE=1 SV=2	36	36	36	P19823	38.3	106.46	ITIH2	ITIH2	83.5169	33.0966	34.6538	40.4783	80.3688	22.502	49.858	67.5159	30.866	44.1267	53.5667	28.5547
306	P00734;CON__P00735	2	>sp|P00734|THRB_HUMAN Prothrombin OS=Homo sapiens GN=F2 PE=1 SV=2	40	40	40	P00734	62.4	70.036	F2	F2	76.2545	41.1471	37.3897	49.0001	51.4862	29.7027	62.3225	56.8555	33.0707	44.1267	62.4945	38.4012
539	P07900;P07900-2;Q14568;Q58FF6;Q58FG1	5	>sp|P07900|HS90A_HUMAN Heat shock protein HSP 90-alpha OS=Homo sapiens GN=HSP90AA1 PE=1 SV=5	52	52	31	P07900	51.9	84.659	HSP90AA1;HSP90AA2P;HSP90AB4P;HSP90AA4P	HSP90AA1;HSP90AA2P;HSP90AB4P;HSP90AA4P	31.4701	52.7756	45.5972	36.2174	36.4171	38.7035	44.1923	30.7967	49.6061	45.1773	48.4651	54.1555
808	P23528	1	>sp|P23528|COF1_HUMAN Cofilin-1 OS=Homo sapiens GN=CFL1 PE=1 SV=3	24	24	20	P23528	92.8	18.502	CFL1	CFL1	37.5221	33.0966	38.3016	39.4131	30.1383	38.7035	33.9941	45.0106	44.0943	38.8735	43.3635	41.3551
600	P0CG05;P0CF74	2	>sp|P0CG05|LAC2_HUMAN Ig lambda-2 chain C regions OS=Homo sapiens GN=IGLC2 PE=1 SV=1	15	15	2	P0CG05	96.2	11.293	IGLC2;IGLC6	IGLC2;IGLC6	60.5195	32.2021	33.7419	45.8044	57.7651	40.5036	41.926	52.1176	28.6613	48.3293	39.5373	32.4933
515	P06753-2;P06753-3;P06753-6	3	>sp|P06753-2|TPM3_HUMAN Isoform 2 of Tropomyosin alpha-3 chain OS=Homo sapiens GN=TPM3	44	30	6	P06753-2	87.1	29.032	TPM3	TPM3	38.7325	42.9361	38.3016	40.4783	46.4632	39.6036	39.6597	40.2727	41.8896	39.9242	45.9143	41.3551
1062	P48059;P48059-4;P48059-2;P48059-5;P48059-3;Q7Z4I7-3;Q7Z4I7;Q7Z4I7-5;Q7Z4I7-2;Q7Z4I7-4;P0CW19-2	11	>sp|P48059|LIMS1_HUMAN LIM and senescent cell antigen-like-containing domain protein 1 OS=Homo sapiens GN=LIMS1 PE=1 SV=4	29	29	29	P48059	72.9	37.251	LIMS1;LIMS2;LIMS3	LIMS1;LIMS2;LIMS3	38.7325	47.4086	44.6852	41.5435	36.4171	33.303	30.5947	36.7192	41.8896	39.9242	47.1897	43.3244
329	P01042-2;P01042-3;CON__P01045-1;CON__Q2KJ62;CON__P01044-1	5	>sp|P01042-2|KNG1_HUMAN Isoform LMW of Kininogen-1 OS=Homo sapiens GN=KNG1	34	34	3	P01042-2	57.8	47.883	KNG1	KNG1	55.6779	45.6196	37.3897	42.6088	56.5093	30.6028	56.6568	56.8555	41.8896	38.8735	61.2191	37.4165
304	P00558;P00558-2;P07205	3	>sp|P00558|PGK1_HUMAN Phosphoglycerate kinase 1 OS=Homo sapiens GN=PGK1 PE=1 SV=3	38	38	38	P00558	80.8	44.614	PGK1;PGK2	PGK1;PGK2	29.0493	36.6746	36.4777	42.6088	36.4171	47.7043	46.4586	31.9812	45.1967	35.7216	42.0881	42.3398
1187	P55072	1	>sp|P55072|TERA_HUMAN Transitional endoplasmic reticulum ATPase OS=Homo sapiens GN=VCP PE=1 SV=4	49	49	49	P55072	64.1	89.321	VCP	VCP	25.4182	40.2526	40.1255	34.087	31.394	43.2039	36.2603	37.9037	33.0707	44.1267	38.2619	43.3244
1236	P61158;Q9P1U1-2;Q9P1U1;Q9P1U1-3;Q9C0K3	5	>sp|P61158|ARP3_HUMAN Actin-related protein 3 OS=Homo sapiens GN=ACTR3 PE=1 SV=3	30	30	30	P61158	72.2	47.371	ACTR3;ACTR3B;ACTR3C	ACTR3;ACTR3B;ACTR3C	39.9428	40.2526	40.1255	40.4783	32.6498	36.9033	33.9941	35.5347	31.9684	35.7216	30.6096	41.3551
162	O43707;O43707-2;O43707-3;Q9H254-2	4	>sp|O43707|ACTN4_HUMAN Alpha-actinin-4 OS=Homo sapiens GN=ACTN4 PE=1 SV=2	72	44	43	O43707	72.6	104.85	ACTN4;SPTBN4	ACTN4;SPTBN4	31.4701	44.7251	39.2136	35.1522	41.4401	39.6036	33.9941	29.6122	44.0943	35.7216	30.6096	40.3705
324	P01031;CON__Q1A7A4	2	>sp|P01031|CO5_HUMAN Complement C5 OS=Homo sapiens GN=C5 PE=1 SV=4	70	70	70	P01031	40.8	188.3	C5	C5	55.6779	41.1471	34.6538	35.1522	45.2074	23.4021	47.5917	54.4865	27.559	30.4684	44.6389	32.4933
422	P02766	1	>sp|P02766|TTHY_HUMAN Transthyretin OS=Homo sapiens GN=TTR PE=1 SV=1	15	15	15	P02766	73.5	15.887	TTR	TTR	65.361	21.468	28.2702	56.4566	69.0669	26.1023	27.1953	59.2245	29.7637	52.5318	33.1604	19.6929
505	P06576	1	>sp|P06576|ATPB_HUMAN ATP synthase subunit beta, mitochondrial OS=Homo sapiens GN=ATP5B PE=1 SV=3	23	23	23	P06576	60.1	56.559	ATP5B	ATP5B	35.1013	33.0966	35.5658	30.8913	23.8595	39.6036	30.5947	35.5347	37.4802	43.0761	36.9865	43.3244
1894	Q93084-4;Q93084-2;Q93084-3;Q93084-7;Q93084;Q93084-6;Q93084-5	7	>sp|Q93084-4|AT2A3_HUMAN Isoform SERCA3G of Sarcoplasmic/endoplasmic reticulum calcium ATPase 3 OS=Homo sapiens GN=ATP2A3	45	45	34	Q93084-4	43.4	109.13	ATP2A3	ATP2A3	33.8909	40.2526	40.1255	37.2827	25.1152	31.5028	32.8609	34.3502	29.7637	38.8735	30.6096	37.4165
1075	P48735;P48735-2	2	>sp|P48735|IDHP_HUMAN Isocitrate dehydrogenase [NADP], mitochondrial OS=Homo sapiens GN=IDH2 PE=1 SV=2	31	31	30	P48735	54.4	50.909	IDH2	IDH2	26.6286	33.0966	39.2136	40.4783	32.6498	38.7035	33.9941	34.3502	35.2755	38.8735	33.1604	33.478
531	P07384	1	>sp|P07384|CAN1_HUMAN Calpain-1 catalytic subunit OS=Homo sapiens GN=CAPN1 PE=1 SV=1	46	46	46	P07384	57.7	81.889	CAPN1	CAPN1	29.0493	35.7801	32.83	25.5653	31.394	33.303	22.6627	28.4278	44.0943	34.671	36.9865	43.3244
1517	Q14766;Q14766-4;Q14766-2;Q14766-5	4	>sp|Q14766|LTBP1_HUMAN Latent-transforming growth factor beta-binding protein 1 OS=Homo sapiens GN=LTBP1 PE=1 SV=4	55	55	7	Q14766	36.4	186.79	LTBP1	LTBP1	15.7351	30.4131	42.8613	38.3479	23.8595	43.2039	26.0621	29.6122	46.299	35.7216	24.2326	40.3705
281	O95810	1	>sp|O95810|SDPR_HUMAN Serum deprivation-response protein OS=Homo sapiens GN=SDPR PE=1 SV=3	26	26	26	O95810	47.8	47.173	SDPR	SDPR	21.787	41.1471	38.3016	40.4783	23.8595	31.5028	35.1272	31.9812	41.8896	38.8735	34.4357	35.4472
523	P07237	1	>sp|P07237|PDIA1_HUMAN Protein disulfide-isomerase OS=Homo sapiens GN=P4HB PE=1 SV=3	38	38	38	P07237	56.9	57.116	P4HB	P4HB	31.4701	35.7801	31.918	29.8261	28.8825	31.5028	33.9941	26.0588	44.0943	36.7723	38.2619	39.3858
1277	P62937;Q9Y536;F5H284;A2BFH1	4	>sp|P62937|PPIA_HUMAN Peptidyl-prolyl cis-trans isomerase A OS=Homo sapiens GN=PPIA PE=1 SV=2	14	14	5	P62937	70.9	18.012	PPIA;PPIAL4A;PPIAL4D;PPIAL4G	PPIA;PPIAL4A;PPIAL4D;PPIAL4G	27.839	24.1515	27.3583	24.5	28.8825	34.2031	33.9941	28.4278	40.7873	29.4178	36.9865	36.4319
2287	Q9ULV4;Q9ULV4-2;Q9ULV4-3;Q6QEF8-4;Q6QEF8-3;Q6QEF8-2;Q6QEF8-5;Q6QEF8	8	>sp|Q9ULV4|COR1C_HUMAN Coronin-1C OS=Homo sapiens GN=CORO1C PE=1 SV=1	36	36	35	Q9ULV4	50.8	53.248	CORO1C;CORO6	CORO1C;CORO6	29.0493	42.0416	32.83	31.9566	27.6268	32.4029	28.3284	35.5347	26.4566	34.671	29.3342	36.4319
1376	Q05682-4;Q05682-5;Q05682-6;Q05682-2;Q05682;Q05682-3;REV__O75334-6;REV__O75334-5;REV__Q13136-2;REV__Q13136;REV__O75334-2;REV__O75334-4;REV__O75334-3;REV__O75334	14	>sp|Q05682-4|CALD1_HUMAN Isoform 4 of Caldesmon OS=Homo sapiens GN=CALD1	55	55	55	Q05682-4	66.5	62.663	CALD1	CALD1	30.2597	40.2526	35.5658	41.5435	28.8825	31.5028	21.5296	26.0588	26.4566	31.5191	28.0588	32.4933
1457	Q13576;Q13576-3;Q13576-2	3	>sp|Q13576|IQGA2_HUMAN Ras GTPase-activating-like protein IQGAP2 OS=Homo sapiens GN=IQGAP2 PE=1 SV=4	80	80	78	Q13576	51.4	180.58	IQGAP2	IQGAP2	22.9974	39.3581	38.3016	28.7609	17.5807	29.7027	30.5947	21.3208	30.866	25.2153	30.6096	36.4319
1118	P50552	1	>sp|P50552|VASP_HUMAN Vasodilator-stimulated phosphoprotein OS=Homo sapiens GN=VASP PE=1 SV=3	26	26	26	P50552	58.4	39.829	VASP	VASP	27.839	33.9911	32.83	39.4131	25.1152	37.8034	27.1953	27.2433	26.4566	30.4684	31.885	38.4012
753	P19827;P19827-2;P19827-3;CON__Q0VCM5	4	>sp|P19827|ITIH1_HUMAN Inter-alpha-trypsin inhibitor heavy chain H1 OS=Homo sapiens GN=ITIH1 PE=1 SV=3	31	31	31	P19827	44	101.39	ITIH1	ITIH1	71.413	20.5735	30.0941	38.3479	59.0208	19.8018	37.3935	41.4571	25.3542	39.9242	33.1604	24.6161
385	P01861	1	>sp|P01861|IGHG4_HUMAN Ig gamma-4 chain C region OS=Homo sapiens GN=IGHG4 PE=1 SV=1	23	11	11	P01861	74.6	35.94	IGHG4	IGHG4	36.3117	26.8351	30.0941	31.9566	37.6729	38.7035	23.7958	28.4278	11.0236	37.8229	59.9437	17.7236
453	P04217;P04217-2;CON__Q2KJF1	3	>sp|P04217|A1BG_HUMAN Alpha-1B-glycoprotein OS=Homo sapiens GN=A1BG PE=1 SV=4	16	16	16	P04217	48.5	54.253	A1BG	A1BG	45.9948	27.7296	30.0941	36.2174	46.4632	25.2023	37.3935	36.7192	34.1731	24.1646	44.6389	23.6315
1540	Q15149-5;Q15149-7;Q15149-8;Q15149-9;Q15149-4;Q15149-6;Q15149-3;Q15149-2;Q15149;P58107	10	>sp|Q15149-5|PLEC_HUMAN Isoform 5 of Plectin OS=Homo sapiens GN=PLEC	165	165	164	Q15149-5	42	516.27	PLEC;EPPK1	PLEC;EPPK1	10.8935	77.8216	40.1255	57.5218	36.4171	21.6019	28.3284	14.2139	41.8896	44.1267	12.754	60.0634
649	P12259	1	>sp|P12259|FA5_HUMAN Coagulation factor V OS=Homo sapiens GN=F5 PE=1 SV=4	68	68	55	P12259	32	251.7	F5	F5	19.3662	32.2021	21.8866	44.7392	36.4171	39.6036	40.7929	43.8261	57.3226	50.4305	6.37699	21.6622
850	P27797	1	>sp|P27797|CALR_HUMAN Calreticulin OS=Homo sapiens GN=CALR PE=1 SV=1	23	23	23	P27797	57.3	48.141	CALR	CALR	24.2078	32.2021	38.3016	28.7609	25.1152	31.5028	32.8609	24.8743	33.0707	24.1646	35.7111	32.4933
623	P10909-4;P10909;P10909-5;P10909-2;P10909-3	5	>sp|P10909-4|CLUS_HUMAN Isoform 4 of Clusterin OS=Homo sapiens GN=CLU	24	24	24	P10909-4	46.4	48.803	CLU	CLU	42.3636	21.468	20.9747	39.4131	47.719	28.8026	36.2603	36.7192	27.559	33.6204	30.6096	29.5394
825	P25705;P25705-2;P25705-3	3	>sp|P25705|ATPA_HUMAN ATP synthase subunit alpha, mitochondrial OS=Homo sapiens GN=ATP5A1 PE=1 SV=1	32	32	32	P25705	53.3	59.75	ATP5A1	ATP5A1	30.2597	29.5186	31.0061	31.9566	28.8825	29.7027	22.6627	28.4278	29.7637	27.3165	24.2326	24.6161
447	P04196	1	>sp|P04196|HRG_HUMAN Histidine-rich glycoprotein OS=Homo sapiens GN=HRG PE=1 SV=1	25	25	25	P04196	54.7	59.578	HRG	HRG	44.7844	24.1515	24.6225	29.8261	32.6498	21.6019	28.3284	37.9037	20.9448	36.7723	44.6389	16.739
632	P11216	1	>sp|P11216|PYGB_HUMAN Glycogen phosphorylase, brain form OS=Homo sapiens GN=PYGB PE=1 SV=5	55	55	46	P11216	56.2	96.695	PYGB	PYGB	15.7351	26.8351	33.7419	27.6957	23.8595	28.8026	26.0621	29.6122	25.3542	23.114	22.9572	28.5547
69	O00429-3;O00429;O00429-4;O00429-5;O00429-2;O00429-6;O00429-8;O00429-7	8	>sp|O00429-3|DNM1L_HUMAN Isoform 2 of Dynamin-1-like protein OS=Homo sapiens GN=DNM1L	47	47	47	O00429-3	69.7	79.441	DNM1L	DNM1L	20.5766	25.046	32.83	29.8261	16.3249	30.6028	22.6627	20.1363	26.4566	27.3165	24.2326	34.4626
879	P30041	1	>sp|P30041|PRDX6_HUMAN Peroxiredoxin-6 OS=Homo sapiens GN=PRDX6 PE=1 SV=3	26	26	26	P30041	85.7	25.035	PRDX6	PRDX6	32.6805	23.257	25.5344	27.6957	18.8364	33.303	30.5947	27.2433	25.3542	23.114	29.3342	25.6008
1513	Q14697;Q14697-2;Q14697-3	3	>sp|Q14697|GANAB_HUMAN Neutral alpha-glucosidase AB OS=Homo sapiens GN=GANAB PE=1 SV=3	41	41	41	Q14697	51.2	106.87	GANAB	GANAB	19.3662	30.4131	30.0941	27.6957	21.348	31.5028	19.2633	17.7673	30.866	26.2659	24.2326	25.6008
843	P27105;P27105-2;Q8TAV4-2;Q8TAV4	4	>sp|P27105|STOM_HUMAN Erythrocyte band 7 integral membrane protein OS=Homo sapiens GN=STOM PE=1 SV=3	25	25	25	P27105	75.3	31.73	STOM;STOML3	STOM;STOML3	29.0493	24.1515	26.4464	23.4348	18.8364	31.5028	20.3964	26.0588	24.2519	29.4178	21.6818	21.6622
2233	Q9UBW5;Q9UBW5-2;O00499-9;O00499-10;O00499-7;O00499-8;O00499-4;O00499-6;O00499-11;O00499-3;O00499-2;O00499-5;O00499;P49418-2;P49418	15	>sp|Q9UBW5|BIN2_HUMAN Bridging integrator 2 OS=Homo sapiens GN=BIN2 PE=1 SV=3	29	29	29	Q9UBW5	51.9	61.874	BIN2;BIN1;AMPH	BIN2;BIN1;AMPH	20.5766	28.6241	27.3583	30.8913	25.1152	23.4021	27.1953	20.1363	27.559	26.2659	25.508	35.4472
301	P00491	1	>sp|P00491|PNPH_HUMAN Purine nucleoside phosphorylase OS=Homo sapiens GN=PNP PE=1 SV=2	18	18	18	P00491	75.8	32.118	PNP	PNP	21.787	24.1515	24.6225	26.6305	25.1152	29.7027	21.5296	26.0588	33.0707	25.2153	24.2326	30.524
746	P19367;P19367-4;P19367-2;P19367-3;P52789;P52790;Q2TB90-3;Q2TB90-2	8	>sp|P19367|HXK1_HUMAN Hexokinase-1 OS=Homo sapiens GN=HK1 PE=1 SV=3	47	47	43	P19367	47	102.48	HK1;HK2;HK3;HKDC1	HK1;HK2;HK3;HKDC1	16.9454	26.8351	23.7105	23.4348	21.348	26.1023	28.3284	24.8743	30.866	21.0127	26.7834	30.524
1709	Q70J99;Q70J99-3;Q70J99-2	3	>sp|Q70J99|UN13D_HUMAN Protein unc-13 homolog D OS=Homo sapiens GN=UNC13D PE=1 SV=1	43	43	43	Q70J99	43.2	123.28	UNC13D	UNC13D	14.5247	24.1515	30.0941	24.5	21.348	30.6028	21.5296	24.8743	30.866	26.2659	24.2326	32.4933
415	P02749	1	>sp|P02749|APOH_HUMAN Beta-2-glycoprotein 1 OS=Homo sapiens GN=APOH PE=1 SV=3	21	21	18	P02749	55.1	38.298	APOH	APOH	47.2052	20.5735	24.6225	25.5653	43.9517	23.4021	26.0621	34.3502	12.1259	21.0127	35.7111	16.739
424	P02775	1	>sp|P02775|CXCL7_HUMAN Platelet basic protein OS=Homo sapiens GN=PPBP PE=1 SV=3	13	13	13	P02775	57	13.894	PPBP	PPBP	12.1039	15.2065	20.0628	28.7609	27.6268	38.7035	20.3964	33.1657	42.992	35.7216	8.92779	6.89252
188	O60610-2;O60610-3;O60610;Q8IUG5-2;Q8IUG5	5	>sp|O60610-2|DIAP1_HUMAN Isoform 2 of Protein diaphanous homolog 1 OS=Homo sapiens GN=DIAPH1	46	46	46	O60610-2	39.7	138.91	DIAPH1;MYO18B	DIAPH1;MYO18B	10.8935	43.8306	34.6538	12.7826	6.27881	29.7027	27.1953	14.2139	12.1259	28.3672	22.9572	24.6161
1215	P60174-1;P60174;P60174-4	3	>sp|P60174-1|TPIS_HUMAN Isoform 2 of Triosephosphate isomerase OS=Homo sapiens GN=TPI1	19	19	19	P60174-1	76.7	26.669	TPI1	TPI1	24.2078	21.468	27.3583	26.6305	23.8595	22.502	29.4615	26.0588	29.7637	28.3672	29.3342	28.5547
1058	P47756-2;P47756	2	>sp|P47756-2|CAPZB_HUMAN Isoform 2 of F-actin-capping protein subunit beta OS=Homo sapiens GN=CAPZB	25	25	25	P47756-2	78.7	30.628	CAPZB	CAPZB	18.1558	28.6241	31.0061	28.7609	17.5807	26.1023	18.1302	24.8743	24.2519	29.4178	22.9572	27.5701
480	P05155-2;P05155;P05155-3;CON__P50448	4	>sp|P05155-2|IC1_HUMAN Isoform 2 of Plasma protease C1 inhibitor OS=Homo sapiens GN=SERPING1	25	25	25	P05155-2	45.8	49.757	SERPING1	SERPING1	15.7351	16.9955	10.9433	47.9349	74.09	32.4029	48.7248	69.8849	51.8108	42.0254	5.10159	12.8004
606	P0DMV9;P0DMV8;P0DMV8-2	3	>sp|P0DMV9|HS71B_HUMAN Heat shock 70 kDa protein 1B OS=Homo sapiens GN=HSPA1B PE=1 SV=1	37	32	20	P0DMV9	56.9	70.051	HSPA1B;HSPA1A	HSPA1B;HSPA1A	18.1558	22.3625	22.7986	24.5	23.8595	32.4029	22.6627	20.1363	19.8424	23.114	17.8556	30.524
800	P23229-4;P23229-2;P23229-9;P23229-6;P23229-5;P23229-3;P23229;P23229-7	8	>sp|P23229-4|ITA6_HUMAN Isoform Alpha-6X2A of Integrin alpha-6 OS=Homo sapiens GN=ITGA6	42	42	42	P23229-4	44.4	119.09	ITGA6	ITGA6	21.787	29.5186	24.6225	24.5	17.5807	27.9025	20.3964	23.6898	23.1495	23.114	19.131	30.524
529	P07359	1	>sp|P07359|GP1BA_HUMAN Platelet glycoprotein Ib alpha chain OS=Homo sapiens GN=GP1BA PE=1 SV=2	20	20	20	P07359	27.8	71.539	GP1BA	GP1BA	29.0493	19.679	18.2389	30.8913	28.8825	27.0024	28.3284	27.2433	31.9684	33.6204	14.0294	21.6622
384	P01860	1	>sp|P01860|IGHG3_HUMAN Ig gamma-3 chain C region OS=Homo sapiens GN=IGHG3 PE=1 SV=2	28	9	9	P01860	61.8	41.287	IGHG3	IGHG3	25.4182	17.89	26.4464	27.6957	42.6959	23.4021	13.5976	37.9037	15.433	22.0634	17.8556	24.6161
1152	P52566	1	>sp|P52566|GDIR2_HUMAN Rho GDP-dissociation inhibitor 2 OS=Homo sapiens GN=ARHGDIB PE=1 SV=3	18	18	18	P52566	80.1	22.988	ARHGDIB	ARHGDIB	25.4182	24.1515	21.8866	27.6957	22.6037	25.2023	20.3964	20.1363	27.559	23.114	28.0588	24.6161
852	P27824;P27824-2;P27824-3	3	>sp|P27824|CALX_HUMAN Calnexin OS=Homo sapiens GN=CANX PE=1 SV=2	34	34	33	P27824	43.6	67.567	CANX	CANX	25.4182	30.4131	20.9747	20.2392	17.5807	27.0024	32.8609	23.6898	23.1495	24.1646	22.9572	21.6622
1494	Q14247-3;Q14247;Q14247-2	3	>sp|Q14247-3|SRC8_HUMAN Isoform 3 of Src substrate cortactin OS=Homo sapiens GN=CTTN	40	40	40	Q14247-3	60.8	57.466	CTTN	CTTN	21.787	28.6241	26.4464	25.5653	18.8364	25.2023	24.929	23.6898	25.3542	23.114	19.131	24.6161
803	P23284	1	>sp|P23284|PPIB_HUMAN Peptidyl-prolyl cis-trans isomerase B OS=Homo sapiens GN=PPIB PE=1 SV=2	16	16	16	P23284	61.6	23.742	PPIB	PPIB	29.0493	22.3625	21.8866	23.4348	13.8134	22.502	23.7958	22.5053	30.866	24.1646	26.7834	30.524
916	P30740;P30740-2;O75830	3	>sp|P30740|ILEU_HUMAN Leukocyte elastase inhibitor OS=Homo sapiens GN=SERPINB1 PE=1 SV=1	24	24	23	P30740	58.3	42.741	SERPINB1;SERPINI2	SERPINB1;SERPINI2	16.9454	21.468	20.0628	25.5653	13.8134	23.4021	22.6627	23.6898	26.4566	27.3165	21.6818	29.5394
399	P02649;CON__Q03247	2	>sp|P02649|APOE_HUMAN Apolipoprotein E OS=Homo sapiens GN=APOE PE=1 SV=1	27	27	27	P02649	71	36.154	APOE	APOE	27.839	26.8351	34.6538	22.3696	18.8364	13.5012	52.1242	20.1363	33.0707	21.0127	25.508	14.7697
421	P02765	1	>sp|P02765|FETUA_HUMAN Alpha-2-HS-glycoprotein OS=Homo sapiens GN=AHSG PE=1 SV=1	10	10	8	P02765	27.8	39.324	AHSG	AHSG	29.0493	18.7845	18.2389	34.087	43.9517	15.3014	16.997	35.5347	26.4566	27.3165	29.3342	21.6622
292	P00338;P00338-3;P00338-5;P00338-4;P00338-2;Q6ZMR3	6	>sp|P00338|LDHA_HUMAN L-lactate dehydrogenase A chain OS=Homo sapiens GN=LDHA PE=1 SV=2	20	20	19	P00338	61.7	36.688	LDHA;LDHAL6A	LDHA;LDHAL6A	22.9974	18.7845	18.2389	19.1739	23.8595	23.4021	24.929	21.3208	26.4566	21.0127	24.2326	21.6622
639	P11413;P11413-2;P11413-3	3	>sp|P11413|G6PD_HUMAN Glucose-6-phosphate 1-dehydrogenase OS=Homo sapiens GN=G6PD PE=1 SV=4	35	35	35	P11413	65.8	59.256	G6PD	G6PD	16.9454	22.3625	26.4464	22.3696	16.3249	22.502	28.3284	23.6898	27.559	24.1646	26.7834	22.6469
65	O00299	1	>sp|O00299|CLIC1_HUMAN Chloride intracellular channel protein 1 OS=Homo sapiens GN=CLIC1 PE=1 SV=4	19	19	19	O00299	84.2	26.922	CLIC1	CLIC1	22.9974	23.257	23.7105	22.3696	16.3249	20.7019	23.7958	18.9518	28.6613	19.9621	25.508	21.6622
103	P19105;O14950	2	>sp|P19105|ML12A_HUMAN Myosin regulatory light chain 12A OS=Homo sapiens GN=MYL12A PE=1 SV=2	12	12	5	P19105	66.7	19.794	MYL12A;MYL12B	MYL12A;MYL12B	18.1558	14.312	17.3269	24.5	22.6037	24.3022	22.6627	29.6122	34.1731	27.3165	30.6096	20.6776
817	P24557;P24557-3;P24557-4;P24557-2	4	>sp|P24557|THAS_HUMAN Thromboxane-A synthase OS=Homo sapiens GN=TBXAS1 PE=1 SV=3	32	32	32	P24557	61.4	60.518	TBXAS1	TBXAS1	18.1558	21.468	21.8866	22.3696	10.0461	21.6019	21.5296	23.6898	19.8424	23.114	25.508	24.6161
1040	P43652;CON__REFSEQ:XP_585019	2	>sp|P43652|AFAM_HUMAN Afamin OS=Homo sapiens GN=AFM PE=1 SV=1	37	37	37	P43652	57.8	69.068	AFM	AFM	35.1013	23.257	24.6225	20.2392	23.8595	15.3014	21.5296	28.4278	8.81887	18.9114	30.6096	14.7697
118	O15143	1	>sp|O15143|ARC1B_HUMAN Actin-related protein 2/3 complex subunit 1B OS=Homo sapiens GN=ARPC1B PE=1 SV=3	23	23	22	O15143	61.8	40.949	ARPC1B	ARPC1B	21.787	25.046	23.7105	20.2392	21.348	18.0016	16.997	24.8743	15.433	23.114	21.6818	21.6622
119	O15144	1	>sp|O15144|ARPC2_HUMAN Actin-related protein 2/3 complex subunit 2 OS=Homo sapiens GN=ARPC2 PE=1 SV=1	24	24	24	O15144	65	34.333	ARPC2	ARPC2	22.9974	24.1515	18.2389	23.4348	15.0691	19.8018	19.2633	23.6898	15.433	27.3165	26.7834	19.6929
1347	Q01813;Q01813-2	2	>sp|Q01813|PFKAP_HUMAN ATP-dependent 6-phosphofructokinase, platelet type OS=Homo sapiens GN=PFKP PE=1 SV=2	35	35	30	Q01813	45.2	85.595	PFKP	PFKP	18.1558	29.5186	30.0941	18.1087	12.5576	27.9025	14.7308	18.9518	27.559	12.6076	17.8556	9.84646
520	P07195	1	>sp|P07195|LDHB_HUMAN L-lactate dehydrogenase B chain OS=Homo sapiens GN=LDHB PE=1 SV=2	18	17	17	P07195	48.2	36.638	LDHB	LDHB	12.1039	20.5735	21.8866	23.4348	20.0922	15.3014	18.1302	17.7673	19.8424	22.0634	21.6818	21.6622
584	P09493-8;P09493-7;P09493-6	3	>sp|P09493-8|TPM1_HUMAN Isoform 8 of Tropomyosin alpha-1 chain OS=Homo sapiens GN=TPM1	40	30	8	P09493-8	77.1	32.816	TPM1	TPM1	18.1558	22.3625	16.415	18.1087	21.348	24.3022	19.2633	20.1363	18.7401	19.9621	20.4064	21.6622
1575	Q15833;Q15833-2;Q15833-3	3	>sp|Q15833|STXB2_HUMAN Syntaxin-binding protein 2 OS=Homo sapiens GN=STXBP2 PE=1 SV=2	36	36	36	Q15833	60	66.452	STXBP2	STXBP2	14.5247	18.7845	20.9747	24.5	15.0691	18.9017	15.8639	15.3984	23.1495	21.0127	20.4064	21.6622
437	P04040	1	>sp|P04040|CATA_HUMAN Catalase OS=Homo sapiens GN=CAT PE=1 SV=3	27	27	27	P04040	52.4	59.755	CAT	CAT	14.5247	17.89	13.6792	29.8261	21.348	18.0016	20.3964	30.7967	24.2519	14.7089	33.1604	19.6929
1237	P61160;P61160-2	2	>sp|P61160|ARP2_HUMAN Actin-related protein 2 OS=Homo sapiens GN=ACTR2 PE=1 SV=1	19	19	19	P61160	48.5	44.76	ACTR2	ACTR2	20.5766	20.5735	22.7986	15.9783	17.5807	24.3022	19.2633	18.9518	23.1495	19.9621	19.131	17.7236
1001	P40197	1	>sp|P40197|GPV_HUMAN Platelet glycoprotein V OS=Homo sapiens GN=GP5 PE=1 SV=1	18	18	18	P40197	38.9	60.958	GP5	GP5	19.3662	20.5735	16.415	18.1087	13.8134	19.8018	11.3314	21.3208	24.2519	16.8102	16.5802	29.5394
467	P04792	1	>sp|P04792|HSPB1_HUMAN Heat shock protein beta-1 OS=Homo sapiens GN=HSPB1 PE=1 SV=2	19	19	19	P04792	81.5	22.782	HSPB1	HSPB1	15.7351	24.1515	24.6225	19.1739	21.348	21.6019	20.3964	26.0588	17.6377	21.0127	15.3048	19.6929
1608	Q27J81-2;Q27J81;Q27J81-3	3	>sp|Q27J81-2|INF2_HUMAN Isoform 2 of Inverted formin-2 OS=Homo sapiens GN=INF2	45	45	45	Q27J81-2	46	134.62	INF2	INF2	13.3143	23.257	19.1508	14.9131	17.5807	23.4021	13.5976	17.7673	17.6377	26.2659	15.3048	21.6622
295	P00387-2;P00387;P00387-3	3	>sp|P00387-2|NB5R3_HUMAN Isoform 2 of NADH-cytochrome b5 reductase 3 OS=Homo sapiens GN=CYB5R3	19	19	19	P00387-2	79.1	31.628	CYB5R3	CYB5R3	19.3662	18.7845	17.3269	15.9783	13.8134	15.3014	24.929	18.9518	23.1495	17.8608	29.3342	20.6776
392	P01892	1	>sp|P01892|1A02_HUMAN HLA class I histocompatibility antigen, A-2 alpha chain OS=Homo sapiens GN=HLA-A PE=1 SV=1	27	27	1	P01892	65.8	40.921	HLA-A	HLA-A	20.5766	16.101	18.2389	24.5	25.1152	14.4013	15.8639	17.7673	27.559	16.8102	19.131	29.5394
1717	Q7L576;Q7L576-2;Q7L576-3	3	>sp|Q7L576|CYFP1_HUMAN Cytoplasmic FMR1-interacting protein 1 OS=Homo sapiens GN=CYFIP1 PE=1 SV=1	45	45	26	Q7L576	37	145.18	CYFIP1	CYFIP1	14.5247	20.5735	20.9747	14.9131	8.79033	18.9017	13.5976	18.9518	19.8424	22.0634	16.5802	25.6008
1536	Q15084-3;Q15084;Q15084-4;Q15084-5;Q15084-2	5	>sp|Q15084-3|PDIA6_HUMAN Isoform 3 of Protein disulfide-isomerase A6 OS=Homo sapiens GN=PDIA6	17	17	17	Q15084-3	41	47.837	PDIA6	PDIA6	19.3662	19.679	17.3269	22.3696	17.5807	16.2015	19.2633	20.1363	20.9448	18.9114	26.7834	22.6469
436	P04004;CON__Q3ZBS7	2	>sp|P04004|VTNC_HUMAN Vitronectin OS=Homo sapiens GN=VTN PE=1 SV=1	19	19	19	P04004	43.1	54.305	VTN	VTN	27.839	20.5735	19.1508	28.7609	28.8825	15.3014	20.3964	28.4278	19.8424	17.8608	24.2326	19.6929
1315	P78417;P78417-3;P78417-2	3	>sp|P78417|GSTO1_HUMAN Glutathione S-transferase omega-1 OS=Homo sapiens GN=GSTO1 PE=1 SV=2	21	21	21	P78417	54.4	27.566	GSTO1	GSTO1	18.1558	16.101	19.1508	18.1087	18.8364	18.9017	21.5296	15.3984	27.559	13.6583	25.508	20.6776
1240	P84077;P61204;P61204-2	3	>sp|P84077|ARF1_HUMAN ADP-ribosylation factor 1 OS=Homo sapiens GN=ARF1 PE=1 SV=2	11	11	7	P84077	52.5	20.697	ARF1;ARF3	ARF1;ARF3	15.7351	13.4175	17.3269	12.7826	15.0691	19.8018	19.2633	26.0588	22.0472	18.9114	20.4064	22.6469
245	O76074;O76074-2	2	>sp|O76074|PDE5A_HUMAN cGMP-specific 3,5-cyclic phosphodiesterase OS=Homo sapiens GN=PDE5A PE=1 SV=2	43	43	43	O76074	45.6	99.984	PDE5A	PDE5A	8.47272	23.257	20.0628	18.1087	6.27881	20.7019	23.7958	5.92245	17.6377	16.8102	24.2326	24.6161
1111	P50395;P50395-2	2	>sp|P50395|GDIB_HUMAN Rab GDP dissociation inhibitor beta OS=Homo sapiens GN=GDI2 PE=1 SV=2	32	32	25	P50395	66.3	50.663	GDI2	GDI2	12.1039	18.7845	24.6225	15.9783	12.5576	16.2015	22.6627	17.7673	19.8424	18.9114	21.6818	20.6776
566	P08697;P08697-2;CON__P28800	3	>sp|P08697|A2AP_HUMAN Alpha-2-antiplasmin OS=Homo sapiens GN=SERPINF2 PE=1 SV=3	20	20	20	P08697	49.7	54.565	SERPINF2	SERPINF2	35.1013	11.6285	13.6792	22.3696	30.1383	13.5012	15.8639	29.6122	11.0236	16.8102	21.6818	11.8157
307	P00736	1	>sp|P00736|C1R_HUMAN Complement C1r subcomponent OS=Homo sapiens GN=C1R PE=1 SV=2	26	26	25	P00736	46.5	80.118	C1R	C1R	24.2078	16.9955	16.415	24.5	26.371	15.3014	14.7308	18.9518	15.433	25.2153	22.9572	21.6622
655	P12931;P12931-2;P42685-2;Q9H3Y6;P42685;Q04912-2;P08581;Q04912;P08581-2	9	>sp|P12931|SRC_HUMAN Proto-oncogene tyrosine-protein kinase Src OS=Homo sapiens GN=SRC PE=1 SV=3	26	26	18	P12931	53.2	59.834	SRC;FRK;SRMS;MST1R;MET	SRC;FRK;SRMS;MST1R;MET	22.9974	15.2065	19.1508	18.1087	15.0691	14.4013	21.5296	15.3984	24.2519	14.7089	24.2326	23.6315
57	O00194	1	>sp|O00194|RB27B_HUMAN Ras-related protein Rab-27B OS=Homo sapiens GN=RAB27B PE=1 SV=4	15	15	13	O00194	64.7	24.608	RAB27B	RAB27B	8.47272	13.4175	17.3269	18.1087	17.5807	18.9017	16.997	17.7673	19.8424	24.1646	24.2326	20.6776
513	P06744;P06744-2;Q8N196	3	>sp|P06744|G6PI_HUMAN Glucose-6-phosphate isomerase OS=Homo sapiens GN=GPI PE=1 SV=4	23	23	18	P06744	47.7	63.146	GPI;SIX5	GPI;SIX5	13.3143	15.2065	16.415	18.1087	11.3019	18.0016	21.5296	9.47592	19.8424	17.8608	19.131	23.6315
1557	Q15404;Q15404-2	2	>sp|Q15404|RSU1_HUMAN Ras suppressor protein 1 OS=Homo sapiens GN=RSU1 PE=1 SV=3	18	18	18	Q15404	55.2	31.54	RSU1	RSU1	14.5247	11.6285	10.9433	25.5653	15.0691	15.3014	21.5296	18.9518	23.1495	15.7595	20.4064	25.6008
799	P23219-3;P23219-2;P23219;P23219-6;P23219-5;P23219-4;P35354	7	>sp|P23219-3|PGH1_HUMAN Isoform 3 of Prostaglandin G/H synthase 1 OS=Homo sapiens GN=PTGS1	22	22	22	P23219-3	53.8	61.929	PTGS1;PTGS2	PTGS1;PTGS2	13.3143	16.101	20.0628	13.8478	16.3249	17.1015	16.997	14.2139	18.7401	15.7595	14.0294	22.6469
1979	Q99439;Q99439-2;Q15417-3;Q15417	4	>sp|Q99439|CNN2_HUMAN Calponin-2 OS=Homo sapiens GN=CNN2 PE=1 SV=4	18	18	18	Q99439	64.7	33.697	CNN2;CNN3	CNN2;CNN3	15.7351	12.523	17.3269	9.58697	12.5576	21.6019	14.7308	20.1363	20.9448	12.6076	24.2326	17.7236
1035	P43304;P43304-2	2	>sp|P43304|GPDM_HUMAN Glycerol-3-phosphate dehydrogenase, mitochondrial OS=Homo sapiens GN=GPD2 PE=1 SV=3	39	39	39	P43304	48.7	80.852	GPD2	GPD2	14.5247	20.5735	15.503	10.6522	8.79033	18.9017	19.2633	11.8449	16.5354	17.8608	17.8556	22.6469
1581	Q16181-2;Q16181;Q6ZU15	3	>sp|Q16181-2|SEPT7_HUMAN Isoform 2 of Septin-7 OS=Homo sapiens GN=SEPT7	25	25	25	Q16181-2	50.2	50.58	SEPT7;SEPT14	SEPT7;SEPT14	12.1039	15.2065	20.0628	21.3044	15.0691	18.0016	15.8639	11.8449	16.5354	16.8102	12.754	20.6776
448	P04206	1	>sp|P04206|KV307_HUMAN Ig kappa chain V-III region GOL OS=Homo sapiens PE=1 SV=1	7	7	3	P04206	77.1	11.83	IGKV3-20	IGKV3-20	19.3662	12.523	16.415	21.3044	31.394	14.4013	13.5976	18.9518	13.2283	16.8102	21.6818	11.8157
115	O15117-2;O15117-3;O15117	3	>sp|O15117-2|FYB_HUMAN Isoform FYB-130 of FYN-binding protein OS=Homo sapiens GN=FYB	25	25	25	O15117-2	39.7	90.605	FYB	FYB	10.8935	19.679	20.0628	14.9131	8.79033	17.1015	16.997	13.0294	18.7401	17.8608	16.5802	12.8004
1757	Q86YW5;Q86YW5-3	2	>sp|Q86YW5|TRML1_HUMAN Trem-like transcript 1 protein OS=Homo sapiens GN=TREML1 PE=1 SV=2	8	8	4	Q86YW5	41.2	32.678	TREML1	TREML1	14.5247	19.679	18.2389	13.8478	13.8134	17.1015	14.7308	16.5829	17.6377	18.9114	16.5802	19.6929
735	P18054	1	>sp|P18054|LOX12_HUMAN Arachidonate 12-lipoxygenase, 12S-type OS=Homo sapiens GN=ALOX12 PE=1 SV=4	34	34	34	P18054	51.6	75.693	ALOX12	ALOX12	18.1558	9.83952	10.9433	17.0435	8.79033	12.6011	19.2633	16.5829	7.71651	9.45572	17.8556	27.5701
579	P09486	1	>sp|P09486|SPRC_HUMAN SPARC OS=Homo sapiens GN=SPARC PE=1 SV=1	12	12	12	P09486	33	34.632	SPARC	SPARC	12.1039	17.89	16.415	15.9783	16.3249	15.3014	13.5976	20.1363	16.5354	21.0127	15.3048	20.6776
490	P05546;CON__ENSEMBL:ENSBTAP00000018574	2	>sp|P05546|HEP2_HUMAN Heparin cofactor 2 OS=Homo sapiens GN=SERPIND1 PE=1 SV=3	23	23	23	P05546	48.1	57.07	SERPIND1	SERPIND1	36.3117	11.6285	15.503	18.1087	17.5807	10.801	14.7308	22.5053	7.71651	14.7089	22.9572	19.6929
1263	P62258;P62258-2	2	>sp|P62258|1433E_HUMAN 14-3-3 protein epsilon OS=Homo sapiens GN=YWHAE PE=1 SV=1	21	18	18	P62258	61.6	29.174	YWHAE	YWHAE	6.05195	16.101	18.2389	15.9783	12.5576	17.1015	20.3964	14.2139	17.6377	10.5064	28.0588	17.7236
532	P07437	1	>sp|P07437|TBB5_HUMAN Tubulin beta chain OS=Homo sapiens GN=TUBB PE=1 SV=2	29	6	5	P07437	72.1	49.67	TUBB	TUBB	16.9454	16.9955	16.415	10.6522	15.0691	19.8018	19.2633	18.9518	20.9448	12.6076	15.3048	15.7543
317	P00918	1	>sp|P00918|CAH2_HUMAN Carbonic anhydrase 2 OS=Homo sapiens GN=CA2 PE=1 SV=2	19	19	19	P00918	78.5	29.246	CA2	CA2	20.5766	17.89	19.1508	13.8478	5.02305	20.7019	18.1302	15.3984	17.6377	9.45572	20.4064	14.7697
1147	P52209-2;P52209	2	>sp|P52209-2|6PGD_HUMAN Isoform 2 of 6-phosphogluconate dehydrogenase, decarboxylating OS=Homo sapiens GN=PGD	24	24	24	P52209-2	53.8	51.872	PGD	PGD	13.3143	15.2065	16.415	12.7826	13.8134	16.2015	16.997	17.7673	16.5354	21.0127	21.6818	17.7236
470	P04899;P04899-6;P04899-3;P04899-5;P04899-2;P04899-4;P09471-2;P09471;P11488;P19087;A8MTJ3;P38405-3;P38405;P38405-2	14	>sp|P04899|GNAI2_HUMAN Guanine nucleotide-binding protein G(i) subunit alpha-2 OS=Homo sapiens GN=GNAI2 PE=1 SV=3	19	19	12	P04899	53.2	40.45	GNAI2;GNAO1;GNAT1;GNAT2;GNAT3;GNAL	GNAI2;GNAO1;GNAT1;GNAT2;GNAT3;GNAL	12.1039	14.312	15.503	13.8478	17.5807	13.5012	10.1982	14.2139	13.2283	15.7595	17.8556	21.6622
2102	Q9H4M9	1	>sp|Q9H4M9|EHD1_HUMAN EH domain-containing protein 1 OS=Homo sapiens GN=EHD1 PE=1 SV=2	42	27	27	Q9H4M9	77	60.626	EHD1	EHD1	8.47272	10.734	18.2389	14.9131	11.3019	15.3014	15.8639	10.6604	14.3307	12.6076	6.37699	15.7543
512	P06737-2;P06737	2	>sp|P06737-2|PYGL_HUMAN Isoform 2 of Glycogen phosphorylase, liver form OS=Homo sapiens GN=PYGL	41	35	34	P06737-2	54.5	93.133	PYGL	PYGL	12.1039	12.523	14.5911	9.58697	13.8134	19.8018	11.3314	15.3984	17.6377	15.7595	20.4064	19.6929
201	O75116	1	>sp|O75116|ROCK2_HUMAN Rho-associated protein kinase 2 OS=Homo sapiens GN=ROCK2 PE=1 SV=4	57	57	50	O75116	42.1	160.9	ROCK2	ROCK2	10.8935	25.046	20.9747	13.8478	5.02305	13.5012	18.1302	7.10694	13.2283	10.5064	15.3048	19.6929
822	P25311	1	>sp|P25311|ZA2G_HUMAN Zinc-alpha-2-glycoprotein OS=Homo sapiens GN=AZGP1 PE=1 SV=2	20	20	20	P25311	53.7	34.258	AZGP1	AZGP1	31.4701	12.523	11.8553	17.0435	22.6037	12.6011	10.1982	20.1363	12.1259	24.1646	14.0294	7.87717
1569	Q15746-2;Q15746;Q15746-6;Q15746-4;Q15746-3;Q15746-7;Q15746-5;Q15746-9;Q15746-11;Q15746-8;Q15746-10	11	>sp|Q15746-2|MYLK_HUMAN Isoform 2 of Myosin light chain kinase, smooth muscle OS=Homo sapiens GN=MYLK	35	35	35	Q15746-2	21.5	203.05	MYLK	MYLK	10.8935	16.101	14.5911	11.7174	8.79033	16.2015	16.997	10.6604	18.7401	15.7595	15.3048	20.6776
1464	Q13642-1;Q13642-5;Q13642-4;Q13642;Q13642-3	5	>sp|Q13642-1|FHL1_HUMAN Isoform 1 of Four and a half LIM domains protein 1 OS=Homo sapiens GN=FHL1	22	22	22	Q13642-1	71.8	31.895	FHL1	FHL1	12.1039	18.7845	12.7672	11.7174	15.0691	14.4013	10.1982	13.0294	9.92122	11.557	16.5802	14.7697
1917	Q96C24;Q96C24-2	2	>sp|Q96C24|SYTL4_HUMAN Synaptotagmin-like protein 4 OS=Homo sapiens GN=SYTL4 PE=1 SV=2	30	30	30	Q96C24	43.8	76.023	SYTL4	SYTL4	14.5247	21.468	17.3269	19.1739	10.0461	14.4013	14.7308	11.8449	20.9448	13.6583	12.754	17.7236
627	P11169;Q8TDB8-4;Q8TDB8-2;Q8TDB8;Q8TDB8-5;Q8TDB8-3	6	>sp|P11169|GTR3_HUMAN Solute carrier family 2, facilitated glucose transporter member 3 OS=Homo sapiens GN=SLC2A3 PE=2 SV=1	11	11	11	P11169	16.9	53.924	SLC2A3;SLC2A14	SLC2A3;SLC2A14	7.26234	20.5735	12.7672	15.9783	18.8364	8.10073	19.2633	9.47592	17.6377	17.8608	17.8556	18.7083
574	P09211	1	>sp|P09211|GSTP1_HUMAN Glutathione S-transferase P OS=Homo sapiens GN=GSTP1 PE=1 SV=2	13	13	13	P09211	70.5	23.356	GSTP1	GSTP1	14.5247	14.312	12.7672	13.8478	16.3249	17.1015	15.8639	13.0294	15.433	13.6583	14.0294	16.739
785	P22314-2;P22314	2	>sp|P22314-2|UBA1_HUMAN Isoform 2 of Ubiquitin-like modifier-activating enzyme 1 OS=Homo sapiens GN=UBA1	33	33	33	P22314-2	43.6	113.8	UBA1	UBA1	12.1039	16.9955	15.503	9.58697	10.0461	17.1015	13.5976	14.2139	13.2283	12.6076	11.4786	20.6776
1563	Q15555-4;Q15555-5;Q15555-3;Q15555;Q15555-2	5	>sp|Q15555-4|MARE2_HUMAN Isoform 4 of Microtubule-associated protein RP/EB family member 2 OS=Homo sapiens GN=MAPRE2	21	21	19	Q15555-4	74.5	30.691	MAPRE2	MAPRE2	14.5247	15.2065	11.8553	12.7826	13.8134	14.4013	12.4645	14.2139	17.6377	14.7089	14.0294	16.739
425	P02776	1	>sp|P02776|PLF4_HUMAN Platelet factor 4 OS=Homo sapiens GN=PF4 PE=1 SV=2	10	10	5	P02776	50.5	10.845	PF4	PF4	12.1039	16.9955	14.5911	13.8478	16.3249	16.2015	15.8639	15.3984	22.0472	17.8608	8.92779	7.87717
1509	Q14644;Q14644-2	2	>sp|Q14644|RASA3_HUMAN Ras GTPase-activating protein 3 OS=Homo sapiens GN=RASA3 PE=1 SV=3	44	44	44	Q14644	67.4	95.698	RASA3	RASA3	9.68311	12.523	14.5911	11.7174	7.53457	13.5012	18.1302	14.2139	14.3307	15.7595	14.0294	18.7083
1578	Q15907;Q15907-2;P62491-2;P62491;P57735	5	>sp|Q15907|RB11B_HUMAN Ras-related protein Rab-11B OS=Homo sapiens GN=RAB11B PE=1 SV=4	16	16	16	Q15907	67.4	24.488	RAB11B;RAB11A;RAB25	RAB11B;RAB11A;RAB25	14.5247	14.312	15.503	14.9131	15.0691	12.6011	12.4645	11.8449	18.7401	13.6583	14.0294	15.7543
2236	Q9UDY2-3;Q9UDY2;Q9UDY2-7;Q9UDY2-6;Q9UDY2-4;Q9UDY2-2;Q9UDY2-5	7	>sp|Q9UDY2-3|ZO2_HUMAN Isoform C1 of Tight junction protein ZO-2 OS=Homo sapiens GN=TJP2	42	42	42	Q9UDY2-3	37.6	131.37	TJP2	TJP2	4.84156	13.4175	16.415	13.8478	11.3019	15.3014	9.06508	10.6604	9.92122	9.45572	11.4786	15.7543
1161	P53396-2;P53396;P53396-3	3	>sp|P53396-2|ACLY_HUMAN Isoform 2 of ATP-citrate synthase OS=Homo sapiens GN=ACLY	35	35	35	P53396-2	38.9	119.77	ACLY	ACLY	8.47272	13.4175	18.2389	12.7826	13.8134	16.2015	14.7308	7.10694	22.0472	17.8608	14.0294	13.785
840	P26641;P26641-2	2	>sp|P26641|EF1G_HUMAN Elongation factor 1-gamma OS=Homo sapiens GN=EEF1G PE=1 SV=3	19	19	19	P26641	41.9	50.118	EEF1G	EEF1G	8.47272	17.89	17.3269	13.8478	10.0461	11.7011	14.7308	9.47592	17.6377	12.6076	11.4786	15.7543
1007	P40926;P40926-2	2	>sp|P40926|MDHM_HUMAN Malate dehydrogenase, mitochondrial OS=Homo sapiens GN=MDH2 PE=1 SV=3	17	17	17	P40926	60.1	35.503	MDH2	MDH2	12.1039	12.523	13.6792	13.8478	10.0461	15.3014	11.3314	13.0294	12.1259	15.7595	20.4064	15.7543
1086	P49368;P49368-2	2	>sp|P49368|TCPG_HUMAN T-complex protein 1 subunit gamma OS=Homo sapiens GN=CCT3 PE=1 SV=4	25	25	25	P49368	53.8	60.533	CCT3	CCT3	7.26234	15.2065	10.0314	14.9131	11.3019	9.90089	12.4645	10.6604	16.5354	13.6583	11.4786	17.7236
414	P02748;REV__Q4AC99	2	>sp|P02748|CO9_HUMAN Complement component C9 OS=Homo sapiens GN=C9 PE=1 SV=2	20	20	16	P02748	31.1	63.173	C9	C9	18.1558	8.94502	12.7672	17.0435	25.1152	11.7011	20.3964	17.7673	13.2283	11.557	19.131	17.7236
1245	P61586	1	>sp|P61586|RHOA_HUMAN Transforming protein RhoA OS=Homo sapiens GN=RHOA PE=1 SV=1	11	11	4	P61586	46.1	21.768	RHOA	RHOA	12.1039	11.6285	12.7672	17.0435	12.5576	15.3014	11.3314	13.0294	14.3307	9.45572	12.754	11.8157
1388	Q07960	1	>sp|Q07960|RHG01_HUMAN Rho GTPase-activating protein 1 OS=Homo sapiens GN=ARHGAP1 PE=1 SV=1	23	23	23	Q07960	62.6	50.435	ARHGAP1	ARHGAP1	10.8935	13.4175	14.5911	12.7826	5.02305	13.5012	13.5976	14.2139	12.1259	15.7595	12.754	14.7697
2373	Q9Y613	1	>sp|Q9Y613|FHOD1_HUMAN FH1/FH2 domain-containing protein 1 OS=Homo sapiens GN=FHOD1 PE=1 SV=3	45	45	45	Q9Y613	48.2	126.55	FHOD1	FHOD1	2.42078	20.5735	9.11943	7.45653	2.51152	19.8018	11.3314	3.55347	11.0236	12.6076	10.2032	17.7236
1672	Q6IBS0;Q12792-4;Q12792;Q12792-3	4	>sp|Q6IBS0|TWF2_HUMAN Twinfilin-2 OS=Homo sapiens GN=TWF2 PE=1 SV=2	21	21	18	Q6IBS0	68.8	39.548	TWF2;TWF1	TWF2;TWF1	13.3143	16.101	13.6792	15.9783	7.53457	12.6011	15.8639	4.73796	9.92122	11.557	12.754	14.7697
445	P04179;P04179-4;P04179-2;P04179-3	4	>sp|P04179|SODM_HUMAN Superoxide dismutase [Mn], mitochondrial OS=Homo sapiens GN=SOD2 PE=1 SV=2	15	15	15	P04179	68	24.722	SOD2	SOD2	10.8935	14.312	12.7672	17.0435	11.3019	11.7011	12.4645	13.0294	17.6377	14.7089	17.8556	18.7083
1136	P51659;P51659-3;P51659-2	3	>sp|P51659|DHB4_HUMAN Peroxisomal multifunctional enzyme type 2 OS=Homo sapiens GN=HSD17B4 PE=1 SV=3	31	31	31	P51659	51.9	79.685	HSD17B4	HSD17B4	12.1039	14.312	14.5911	12.7826	12.5576	14.4013	15.8639	13.0294	19.8424	15.7595	14.0294	14.7697
1305	P68366;P68366-2	2	>sp|P68366|TBA4A_HUMAN Tubulin alpha-4A chain OS=Homo sapiens GN=TUBA4A PE=1 SV=1	37	9	9	P68366	74.6	49.924	TUBA4A	TUBA4A	12.1039	16.101	14.5911	14.9131	18.8364	13.5012	15.8639	16.5829	14.3307	16.8102	12.754	12.8004
47	O00139-2;O00139-1;O00139-5;Q99661-2;Q8N4N8;Q99661	6	>sp|O00139-2|KIF2A_HUMAN Isoform 2 of Kinesin-like protein KIF2A OS=Homo sapiens GN=KIF2A	25	25	1	O00139-2	42.3	75.042	KIF2A;KIF2C;KIF2B	KIF2A;KIF2C;KIF2B	9.68311	15.2065	12.7672	11.7174	10.0461	13.5012	10.1982	8.29143	12.1259	11.557	12.754	15.7543
918	P31146	1	>sp|P31146|COR1A_HUMAN Coronin-1A OS=Homo sapiens GN=CORO1A PE=1 SV=4	25	24	24	P31146	41.9	51.026	CORO1A	CORO1A	12.1039	14.312	14.5911	12.7826	15.0691	12.6011	13.5976	14.2139	13.2283	13.6583	15.3048	15.7543
468	P04843	1	>sp|P04843|RPN1_HUMAN Dolichyl-diphosphooligosaccharide--protein glycosyltransferase subunit 1 OS=Homo sapiens GN=RPN1 PE=1 SV=1	28	28	28	P04843	56.5	68.569	RPN1	RPN1	9.68311	14.312	17.3269	12.7826	8.79033	14.4013	13.5976	8.29143	14.3307	9.45572	15.3048	14.7697
552	P08238;Q58FF7	2	>sp|P08238|HS90B_HUMAN Heat shock protein HSP 90-beta OS=Homo sapiens GN=HSP90AB1 PE=1 SV=4	40	21	18	P08238	48.2	83.263	HSP90AB1;HSP90AB3P	HSP90AB1;HSP90AB3P	8.47272	16.101	16.415	11.7174	10.0461	14.4013	15.8639	7.10694	16.5354	12.6076	15.3048	16.739
622	P10809;P10809-2	2	>sp|P10809|CH60_HUMAN 60 kDa heat shock protein, mitochondrial OS=Homo sapiens GN=HSPD1 PE=1 SV=2	35	35	35	P10809	61.4	61.054	HSPD1	HSPD1	2.42078	12.523	12.7672	9.58697	8.79033	16.2015	20.3964	5.92245	12.1259	11.557	19.131	15.7543
1370	Q04917	1	>sp|Q04917|1433F_HUMAN 14-3-3 protein eta OS=Homo sapiens GN=YWHAH PE=1 SV=4	23	18	18	Q04917	65.4	28.218	YWHAH	YWHAH	8.47272	12.523	12.7672	12.7826	13.8134	16.2015	15.8639	11.8449	15.433	10.5064	11.4786	12.8004
2139	Q9NQ75;Q9NQ75-2;Q9NQ75-3	3	>sp|Q9NQ75|CASS4_HUMAN Cas scaffolding protein family member 4 OS=Homo sapiens GN=CASS4 PE=1 SV=2	33	33	33	Q9NQ75	58.3	87.143	CASS4	CASS4	9.68311	16.9955	11.8553	13.8478	3.76729	15.3014	13.5976	10.6604	16.5354	15.7595	17.8556	20.6776
2267	Q9UJU6;Q9UJU6-5	2	>sp|Q9UJU6|DBNL_HUMAN Drebrin-like protein OS=Homo sapiens GN=DBNL PE=1 SV=1	21	21	1	Q9UJU6	52.1	48.207	DBNL	DBNL	9.68311	13.4175	15.503	13.8478	15.0691	16.2015	15.8639	8.29143	11.0236	12.6076	8.92779	12.8004
1401	Q0ZGT2-4;Q0ZGT2;Q0ZGT2-3	3	>sp|Q0ZGT2-4|NEXN_HUMAN Isoform 4 of Nexilin OS=Homo sapiens GN=NEXN	30	30	1	Q0ZGT2-4	40.8	72.731	NEXN	NEXN	9.68311	16.101	12.7672	14.9131	7.53457	15.3014	16.997	11.8449	12.1259	15.7595	14.0294	10.8311
787	P22392-2;P22392;O60361	3	>sp|P22392-2|NDKB_HUMAN Isoform 3 of Nucleoside diphosphate kinase B OS=Homo sapiens GN=NME2	17	17	7	P22392-2	75.7	30.137	NME2;NME2P1	NME2;NME2P1	14.5247	7.15601	10.9433	10.6522	13.8134	16.2015	15.8639	11.8449	13.2283	11.557	16.5802	13.785
1343	Q01082;Q01082-3;Q01082-2	3	>sp|Q01082|SPTB2_HUMAN Spectrin beta chain, non-erythrocytic 1 OS=Homo sapiens GN=SPTBN1 PE=1 SV=2	69	69	62	Q01082	39.2	274.61	SPTBN1	SPTBN1	7.26234	32.2021	21.8866	1.06522	20.0922	21.6019	6.79881	0	9.92122	6.30382	3.82619	2.95394
868	P29144	1	>sp|P29144|TPP2_HUMAN Tripeptidyl-peptidase 2 OS=Homo sapiens GN=TPP2 PE=1 SV=4	42	42	42	P29144	39.4	138.35	TPP2	TPP2	6.05195	14.312	12.7672	8.52175	8.79033	15.3014	14.7308	7.10694	13.2283	10.5064	10.2032	11.8157
2115	Q9H939;Q9H939-2	2	>sp|Q9H939|PPIP2_HUMAN Proline-serine-threonine phosphatase-interacting protein 2 OS=Homo sapiens GN=PSTPIP2 PE=1 SV=4	26	26	26	Q9H939	62.9	38.858	PSTPIP2	PSTPIP2	8.47272	15.2065	17.3269	17.0435	15.0691	7.20065	7.93195	7.10694	11.0236	8.40509	8.92779	13.785
617	P10643	1	>sp|P10643|CO7_HUMAN Complement component C7 OS=Homo sapiens GN=C7 PE=1 SV=2	32	32	28	P10643	42.7	93.517	C7	C7	19.3662	15.2065	13.6792	12.7826	18.8364	8.10073	13.5976	11.8449	7.71651	9.45572	11.4786	7.87717
685	P14543-2;P14543	2	>sp|P14543-2|NID1_HUMAN Isoform 2 of Nidogen-1 OS=Homo sapiens GN=NID1	39	39	38	P14543-2	37.3	122.02	NID1	NID1	10.8935	13.4175	16.415	8.52175	12.5576	18.0016	10.1982	7.10694	14.3307	7.35445	10.2032	16.739
1126	P51149	1	>sp|P51149|RAB7A_HUMAN Ras-related protein Rab-7a OS=Homo sapiens GN=RAB7A PE=1 SV=1	17	17	17	P51149	80.7	23.489	RAB7A	RAB7A	7.26234	8.05052	10.0314	13.8478	12.5576	14.4013	12.4645	8.29143	14.3307	13.6583	16.5802	13.785
2146	Q9NR12;Q9NR12-5;Q9NR12-6;Q9NR12-4;Q9NR12-3	5	>sp|Q9NR12|PDLI7_HUMAN PDZ and LIM domain protein 7 OS=Homo sapiens GN=PDLIM7 PE=1 SV=1	25	25	3	Q9NR12	69.8	49.844	PDLIM7	PDLIM7	10.8935	15.2065	20.0628	11.7174	6.27881	13.5012	11.3314	10.6604	13.2283	12.6076	10.2032	10.8311
1632	Q5JSH3-2;Q5JSH3;Q5JSH3-4;Q5JSH3-3	4	>sp|Q5JSH3-2|WDR44_HUMAN Isoform 2 of WD repeat-containing protein 44 OS=Homo sapiens GN=WDR44	37	37	37	Q5JSH3-2	42.2	100.4	WDR44	WDR44	6.05195	17.89	12.7672	13.8478	7.53457	10.801	12.4645	11.8449	11.0236	12.6076	11.4786	14.7697
1724	Q7LDG7;Q7LDG7-4;Q7LDG7-2;Q7LDG7-3	4	>sp|Q7LDG7|GRP2_HUMAN RAS guanyl-releasing protein 2 OS=Homo sapiens GN=RASGRP2 PE=1 SV=1	26	26	26	Q7LDG7	52.4	69.248	RASGRP2	RASGRP2	9.68311	14.312	20.0628	9.58697	7.53457	12.6011	7.93195	9.47592	13.2283	10.5064	14.0294	15.7543
1084	P49327	1	>sp|P49327|FAS_HUMAN Fatty acid synthase OS=Homo sapiens GN=FASN PE=1 SV=3	49	49	49	P49327	27.4	273.42	FASN	FASN	8.47272	14.312	13.6792	11.7174	6.27881	11.7011	14.7308	7.10694	12.1259	8.40509	11.4786	13.785
1621	Q3ZCW2	1	>sp|Q3ZCW2|LEGL_HUMAN Galectin-related protein OS=Homo sapiens GN=LGALSL PE=1 SV=2	10	10	10	Q3ZCW2	67.4	18.986	LGALSL	LGALSL	10.8935	16.101	11.8553	11.7174	8.79033	15.3014	11.3314	11.8449	11.0236	13.6583	11.4786	10.8311
1744	Q86VP6;Q86VP6-2;Q86VP6-3;O75155-2;O75155	5	>sp|Q86VP6|CAND1_HUMAN Cullin-associated NEDD8-dissociated protein 1 OS=Homo sapiens GN=CAND1 PE=1 SV=2	37	37	37	Q86VP6	34.2	136.37	CAND1;CAND2	CAND1;CAND2	6.05195	12.523	14.5911	10.6522	8.79033	15.3014	10.1982	11.8449	5.51179	11.557	12.754	13.785
1219	P60842;P60842-2;P38919	3	>sp|P60842|IF4A1_HUMAN Eukaryotic initiation factor 4A-I OS=Homo sapiens GN=EIF4A1 PE=1 SV=1	22	22	10	P60842	53.2	46.153	EIF4A1;EIF4A3	EIF4A1;EIF4A3	8.47272	11.6285	12.7672	10.6522	3.76729	14.4013	15.8639	7.10694	11.0236	11.557	11.4786	17.7236
2318	Q9Y277;Q9Y277-2	2	>sp|Q9Y277|VDAC3_HUMAN Voltage-dependent anion-selective channel protein 3 OS=Homo sapiens GN=VDAC3 PE=1 SV=1	14	14	14	Q9Y277	54.1	30.658	VDAC3	VDAC3	12.1039	15.2065	14.5911	13.8478	11.3019	9.90089	11.3314	17.7673	12.1259	12.6076	12.754	15.7543
772	P21291	1	>sp|P21291|CSRP1_HUMAN Cysteine and glycine-rich protein 1 OS=Homo sapiens GN=CSRP1 PE=1 SV=3	10	10	10	P21291	64.8	20.567	CSRP1	CSRP1	14.5247	12.523	12.7672	11.7174	15.0691	10.801	11.3314	11.8449	13.2283	12.6076	15.3048	12.8004
368	P01766;P01777	2	>sp|P01766|HV305_HUMAN Ig heavy chain V-III region BRO OS=Homo sapiens PE=1 SV=1	4	3	1	P01766	43.3	13.227		IGHV3-13	16.9454	13.4175	15.503	15.9783	21.348	9.90089	5.66568	13.0294	11.0236	12.6076	12.754	6.89252
871	P29350;P29350-3;P29350-4;P29350-2	4	>sp|P29350|PTN6_HUMAN Tyrosine-protein phosphatase non-receptor type 6 OS=Homo sapiens GN=PTPN6 PE=1 SV=1	28	28	28	P29350	50.9	67.56	PTPN6	PTPN6	13.3143	17.89	13.6792	10.6522	7.53457	16.2015	13.5976	10.6604	8.81887	9.45572	12.754	5.90787
919	P31150	1	>sp|P31150|GDIA_HUMAN Rab GDP dissociation inhibitor alpha OS=Homo sapiens GN=GDI1 PE=1 SV=2	25	18	18	P31150	58.4	50.582	GDI1	GDI1	7.26234	13.4175	13.6792	8.52175	8.79033	15.3014	14.7308	15.3984	12.1259	14.7089	14.0294	13.785
2022	Q9BSJ8;Q9BSJ8-2	2	>sp|Q9BSJ8|ESYT1_HUMAN Extended synaptotagmin-1 OS=Homo sapiens GN=ESYT1 PE=1 SV=1	25	25	25	Q9BSJ8	31.1	122.85	ESYT1	ESYT1	8.47272	16.101	12.7672	9.58697	11.3019	9.90089	7.93195	9.47592	8.81887	14.7089	7.65239	10.8311
419	P02760;CON__P00978	2	>sp|P02760|AMBP_HUMAN Protein AMBP OS=Homo sapiens GN=AMBP PE=1 SV=1	16	16	16	P02760	46.9	38.999	AMBP	AMBP	19.3662	8.94502	12.7672	18.1087	17.5807	9.00081	10.1982	15.3984	6.61415	16.8102	12.754	8.86181
1121	P50851-2;P50851;Q8NFP9;Q8NFP9-3	4	>sp|P50851-2|LRBA_HUMAN Isoform 2 of Lipopolysaccharide-responsive and beige-like anchor protein OS=Homo sapiens GN=LRBA	58	58	58	P50851-2	22.9	317.7	LRBA;NBEA	LRBA;NBEA	8.47272	20.5735	9.11943	10.6522	3.76729	10.801	11.3314	7.10694	11.0236	10.5064	8.92779	13.785
717	P16284-3;P16284;P16284-2;P16284-6;P16284-5;P16284-4	6	>sp|P16284-3|PECA1_HUMAN Isoform Delta13 of Platelet endothelial cell adhesion molecule OS=Homo sapiens GN=PECAM1	31	31	31	P16284-3	51.3	80.206	PECAM1	PECAM1	4.84156	8.05052	7.29555	20.2392	17.5807	22.502	19.2633	15.3984	25.3542	18.9114	1.2754	12.8004
1314	P78371;P78371-2	2	>sp|P78371|TCPB_HUMAN T-complex protein 1 subunit beta OS=Homo sapiens GN=CCT2 PE=1 SV=4	31	31	31	P78371	60.4	57.488	CCT2	CCT2	12.1039	8.05052	9.11943	14.9131	7.53457	18.0016	9.06508	8.29143	9.92122	12.6076	15.3048	11.8157
1519	Q14847;Q14847-2;Q14847-3;O76041-2	4	>sp|Q14847|LASP1_HUMAN LIM and SH3 domain protein 1 OS=Homo sapiens GN=LASP1 PE=1 SV=2	18	18	18	Q14847	65.9	29.717	LASP1;NEBL	LASP1;NEBL	10.8935	18.7845	14.5911	13.8478	10.0461	9.90089	12.4645	8.29143	9.92122	10.5064	8.92779	11.8157
872	P29401;P29401-2	2	>sp|P29401|TKT_HUMAN Transketolase OS=Homo sapiens GN=TKT PE=1 SV=3	24	24	24	P29401	49	67.877	TKT	TKT	4.84156	9.83952	10.0314	12.7826	11.3019	13.5012	13.5976	8.29143	12.1259	11.557	12.754	13.785
934	P31948;P31948-2;P31948-3	3	>sp|P31948|STIP1_HUMAN Stress-induced-phosphoprotein 1 OS=Homo sapiens GN=STIP1 PE=1 SV=1	33	33	33	P31948	55.4	62.639	STIP1	STIP1	3.63117	12.523	9.11943	12.7826	8.79033	18.0016	15.8639	7.10694	8.81887	13.6583	8.92779	11.8157
1065	P48426;P48426-2	2	>sp|P48426|PI42A_HUMAN Phosphatidylinositol 5-phosphate 4-kinase type-2 alpha OS=Homo sapiens GN=PIP4K2A PE=1 SV=2	21	21	17	P48426	47.8	46.224	PIP4K2A	PIP4K2A	8.47272	12.523	12.7672	13.8478	6.27881	12.6011	7.93195	10.6604	12.1259	10.5064	10.2032	15.7543
224	O75636;O75636-2	2	>sp|O75636|FCN3_HUMAN Ficolin-3 OS=Homo sapiens GN=FCN3 PE=1 SV=2	14	14	14	O75636	49.5	32.903	FCN3	FCN3	19.3662	0.894502	15.503	24.5	2.51152	1.80016	3.39941	3.55347	4.40943	15.7595	39.5373	11.8157
1842	Q8WUM4;Q8WUM4-2;Q8WUM4-3	3	>sp|Q8WUM4|PDC6I_HUMAN Programmed cell death 6-interacting protein OS=Homo sapiens GN=PDCD6IP PE=1 SV=1	33	33	33	Q8WUM4	45.2	96.022	PDCD6IP	PDCD6IP	3.63117	13.4175	16.415	8.52175	12.5576	18.0016	10.1982	7.10694	14.3307	13.6583	8.92779	14.7697
1122	P50990;P50990-2;P50990-3	3	>sp|P50990|TCPQ_HUMAN T-complex protein 1 subunit theta OS=Homo sapiens GN=CCT8 PE=1 SV=4	35	35	35	P50990	64.2	59.62	CCT8	CCT8	4.84156	10.734	10.0314	11.7174	8.79033	10.801	14.7308	4.73796	14.3307	15.7595	14.0294	14.7697
1157	P52907	1	>sp|P52907|CAZA1_HUMAN F-actin-capping protein subunit alpha-1 OS=Homo sapiens GN=CAPZA1 PE=1 SV=3	18	18	15	P52907	78	32.922	CAPZA1	CAPZA1	8.47272	14.312	12.7672	11.7174	12.5576	10.801	9.06508	9.47592	12.1259	13.6583	12.754	14.7697
1217	P60660-2;P60660	2	>sp|P60660-2|MYL6_HUMAN Isoform Smooth muscle of Myosin light polypeptide 6 OS=Homo sapiens GN=MYL6	10	10	8	P60660-2	78.1	16.961	MYL6	MYL6	14.5247	10.734	9.11943	13.8478	11.3019	14.4013	13.5976	15.3984	14.3307	16.8102	14.0294	9.84646
522	P07225;CON__P07224	2	>sp|P07225|PROS_HUMAN Vitamin K-dependent protein S OS=Homo sapiens GN=PROS1 PE=1 SV=1	23	23	23	P07225	36.1	75.122	PROS1	PROS1	13.3143	8.05052	9.11943	11.7174	17.5807	8.10073	13.5976	10.6604	11.0236	13.6583	14.0294	6.89252
332	P01137	1	>sp|P01137|TGFB1_HUMAN Transforming growth factor beta-1 OS=Homo sapiens GN=TGFB1 PE=1 SV=2	18	18	18	P01137	45.9	44.341	TGFB1	TGFB1	6.05195	8.05052	9.11943	13.8478	6.27881	13.5012	10.1982	10.6604	12.1259	12.6076	11.4786	16.739
1784	Q8N392;Q8N392-2	2	>sp|Q8N392|RHG18_HUMAN Rho GTPase-activating protein 18 OS=Homo sapiens GN=ARHGAP18 PE=1 SV=3	31	31	31	Q8N392	49	74.976	ARHGAP18	ARHGAP18	6.05195	15.2065	12.7672	10.6522	7.53457	10.801	11.3314	10.6604	9.92122	10.5064	3.82619	13.785
1281	P63000;P63000-2;P60763	3	>sp|P63000|RAC1_HUMAN Ras-related C3 botulinum toxin substrate 1 OS=Homo sapiens GN=RAC1 PE=1 SV=1	12	12	6	P63000	56.2	21.45	RAC1;RAC3	RAC1;RAC3	10.8935	11.6285	10.9433	10.6522	10.0461	9.00081	13.5976	13.0294	13.2283	11.557	12.754	13.785
636	P11277-2;P11277;P11277-3	3	>sp|P11277-2|SPTB1_HUMAN Isoform 2 of Spectrin beta chain, erythrocytic OS=Homo sapiens GN=SPTB	62	57	57	P11277-2	33.5	267.82	SPTB	SPTB	2.42078	13.4175	11.8553	6.39131	6.27881	14.4013	10.1982	8.29143	7.71651	11.557	10.2032	12.8004
665	P13667	1	>sp|P13667|PDIA4_HUMAN Protein disulfide-isomerase A4 OS=Homo sapiens GN=PDIA4 PE=1 SV=2	39	39	39	P13667	53.5	72.932	PDIA4	PDIA4	7.26234	11.6285	12.7672	10.6522	3.76729	15.3014	14.7308	5.92245	6.61415	11.557	12.754	14.7697
1192	P55209-2;P55209;P55209-3	3	>sp|P55209-2|NP1L1_HUMAN Isoform 2 of Nucleosome assembly protein 1-like 1 OS=Homo sapiens GN=NAP1L1	9	7	7	P55209-2	29.6	42.761	NAP1L1	NAP1L1	8.47272	12.523	9.11943	13.8478	10.0461	10.801	15.8639	10.6604	11.0236	12.6076	11.4786	14.7697
418	P02753	1	>sp|P02753|RET4_HUMAN Retinol-binding protein 4 OS=Homo sapiens GN=RBP4 PE=1 SV=3	11	11	11	P02753	64.7	23.01	RBP4	RBP4	33.8909	8.05052	11.8553	10.6522	8.79033	9.00081	9.06508	18.9518	6.61415	14.7089	17.8556	4.92323
1180	P54920;Q9H115-3;Q9H115-2;Q9H115	4	>sp|P54920|SNAA_HUMAN Alpha-soluble NSF attachment protein OS=Homo sapiens GN=NAPA PE=1 SV=3	24	24	24	P54920	81	33.232	NAPA;NAPB	NAPA;NAPB	10.8935	11.6285	14.5911	8.52175	8.79033	9.00081	12.4645	8.29143	13.2283	12.6076	12.754	14.7697
2140	Q9NQC3-2;Q9NQC3-5;Q9NQC3;Q9NQC3-4	4	>sp|Q9NQC3-2|RTN4_HUMAN Isoform 2 of Reticulon-4 OS=Homo sapiens GN=RTN4	9	9	4	Q9NQC3-2	38.9	40.317	RTN4	RTN4	10.8935	8.94502	10.0314	11.7174	13.8134	9.00081	9.06508	16.5829	11.0236	11.557	14.0294	12.8004
14	B9A064;P0CG04	2	>sp|B9A064|IGLL5_HUMAN Immunoglobulin lambda-like polypeptide 5 OS=Homo sapiens GN=IGLL5 PE=2 SV=2	12	3	3	B9A064	48.1	23.063	IGLL5;IGLC1	IGLL5;IGLC1	15.7351	9.83952	7.29555	12.7826	18.8364	6.30057	11.3314	10.6604	9.92122	14.7089	16.5802	13.785
321	P01019	1	>sp|P01019|ANGT_HUMAN Angiotensinogen OS=Homo sapiens GN=AGT PE=1 SV=1	17	17	17	P01019	36.3	53.154	AGT	AGT	24.2078	8.05052	8.20749	6.39131	10.0461	6.30057	11.3314	21.3208	3.30707	11.557	17.8556	12.8004
844	P27169	1	>sp|P27169|PON1_HUMAN Serum paraoxonase/arylesterase 1 OS=Homo sapiens GN=PON1 PE=1 SV=3	14	14	14	P27169	47	39.731	PON1	PON1	19.3662	8.05052	10.0314	12.7826	15.0691	7.20065	6.79881	21.3208	5.51179	15.7595	19.131	11.8157
473	P05067-11;P05067-8;P05067;P05067-7;P05067-9;P05067-4;P05067-6;P05067-10;P05067-3;P05067-5;P05067-2	11	>sp|P05067-11|A4_HUMAN Isoform 11 of Amyloid beta A4 protein OS=Homo sapiens GN=APP	21	21	21	P05067-11	30.7	84.52	APP	APP	4.84156	8.05052	10.0314	10.6522	10.0461	11.7011	11.3314	9.47592	8.81887	16.8102	11.4786	8.86181
542	P07948-2;P08631-3;P08631-2;P08631-4;P08631	5	>sp|P07948-2|LYN_HUMAN Isoform 2 of Tyrosine-protein kinase Lyn OS=Homo sapiens GN=LYN	24	22	1	P07948-2	55.6	56.033	LYN;HCK	LYN;HCK	6.05195	12.523	12.7672	11.7174	5.02305	11.7011	9.06508	7.10694	7.71651	9.45572	10.2032	12.8004
141	O43182-4;O43182;O43182-5;O43182-2;O43182-3	5	>sp|O43182-4|RHG06_HUMAN Isoform 4 of Rho GTPase-activating protein 6 OS=Homo sapiens GN=ARHGAP6	26	26	26	O43182-4	48.8	84.843	ARHGAP6	ARHGAP6	8.47272	13.4175	7.29555	11.7174	8.79033	14.4013	4.53254	7.10694	8.81887	15.7595	11.4786	11.8157
1984	Q99497	1	>sp|Q99497|PARK7_HUMAN Protein deglycase DJ-1 OS=Homo sapiens GN=PARK7 PE=1 SV=2	15	15	15	Q99497	83.6	19.891	PARK7	PARK7	6.05195	8.94502	10.9433	11.7174	11.3019	9.90089	9.06508	11.8449	6.61415	9.45572	14.0294	15.7543
493	P05771-2	1	>sp|P05771-2|KPCB_HUMAN Isoform Beta-II of Protein kinase C beta type OS=Homo sapiens GN=PRKCB	27	27	2	P05771-2	45.5	77.011	PRKCB	PRKCB	4.84156	15.2065	14.5911	10.6522	3.76729	11.7011	7.93195	4.73796	11.0236	9.45572	8.92779	13.785
666	P13671	1	>sp|P13671|CO6_HUMAN Complement component C6 OS=Homo sapiens GN=C6 PE=1 SV=3	29	29	29	P13671	36.9	104.79	C6	C6	21.787	14.312	10.9433	9.58697	17.5807	5.40049	12.4645	15.3984	4.40943	9.45572	15.3048	4.92323
1235	P61106	1	>sp|P61106|RAB14_HUMAN Ras-related protein Rab-14 OS=Homo sapiens GN=RAB14 PE=1 SV=4	16	16	16	P61106	70.2	23.897	RAB14	RAB14	10.8935	10.734	13.6792	8.52175	7.53457	11.7011	12.4645	9.47592	12.1259	9.45572	15.3048	12.8004
1476	Q14019	1	>sp|Q14019|COTL1_HUMAN Coactosin-like protein OS=Homo sapiens GN=COTL1 PE=1 SV=3	15	15	15	Q14019	80.3	15.945	COTL1	COTL1	12.1039	8.05052	10.0314	10.6522	11.3019	12.6011	7.93195	9.47592	9.92122	10.5064	6.37699	6.89252
996	P38606-2;P38606	2	>sp|P38606-2|VATA_HUMAN Isoform 2 of V-type proton ATPase catalytic subunit A OS=Homo sapiens GN=ATP6V1A	21	21	21	P38606-2	43	64.735	ATP6V1A	ATP6V1A	8.47272	10.734	12.7672	8.52175	8.79033	7.20065	10.1982	9.47592	9.92122	9.45572	11.4786	11.8157
1010	P41226	1	>sp|P41226|UBA7_HUMAN Ubiquitin-like modifier-activating enzyme 7 OS=Homo sapiens GN=UBA7 PE=1 SV=2	25	25	25	P41226	37.9	111.69	UBA7	UBA7	10.8935	12.523	13.6792	7.45653	8.79033	9.00081	9.06508	5.92245	11.0236	7.35445	10.2032	14.7697
1382	Q06830	1	>sp|Q06830|PRDX1_HUMAN Peroxiredoxin-1 OS=Homo sapiens GN=PRDX1 PE=1 SV=1	19	19	15	Q06830	79.4	22.11	PRDX1	PRDX1	10.8935	10.734	10.9433	14.9131	8.79033	10.801	10.1982	11.8449	9.92122	11.557	8.92779	9.84646
2199	Q9NYL9;P28289-2;P28289	3	>sp|Q9NYL9|TMOD3_HUMAN Tropomodulin-3 OS=Homo sapiens GN=TMOD3 PE=1 SV=1	18	18	18	Q9NYL9	50.9	39.594	TMOD3;TMOD1	TMOD3;TMOD1	13.3143	12.523	14.5911	9.58697	10.0461	12.6011	11.3314	7.10694	11.0236	11.557	8.92779	7.87717
954	P35237	1	>sp|P35237|SPB6_HUMAN Serpin B6 OS=Homo sapiens GN=SERPINB6 PE=1 SV=3	16	16	15	P35237	48.7	42.621	SERPINB6	SERPINB6	10.8935	8.05052	14.5911	13.8478	8.79033	9.90089	6.79881	8.29143	13.2283	6.30382	8.92779	13.785
981	P36871;P36871-2;P36871-3	3	>sp|P36871|PGM1_HUMAN Phosphoglucomutase-1 OS=Homo sapiens GN=PGM1 PE=1 SV=3	29	29	29	P36871	55.9	61.448	PGM1	PGM1	8.47272	14.312	7.29555	8.52175	10.0461	10.801	6.79881	11.8449	7.71651	11.557	11.4786	9.84646
1993	Q99685;Q99685-2	2	>sp|Q99685|MGLL_HUMAN Monoglyceride lipase OS=Homo sapiens GN=MGLL PE=1 SV=2	13	13	13	Q99685	50.8	33.261	MGLL	MGLL	6.05195	9.83952	14.5911	9.58697	3.76729	12.6011	5.66568	9.47592	15.433	7.35445	10.2032	9.84646
314	P00748	1	>sp|P00748|FA12_HUMAN Coagulation factor XII OS=Homo sapiens GN=F12 PE=1 SV=3	19	19	19	P00748	35.1	67.791	F12	F12	18.1558	8.05052	4.55972	15.9783	22.6037	7.20065	12.4645	13.0294	8.81887	9.45572	15.3048	6.89252
592	P09871	1	>sp|P09871|C1S_HUMAN Complement C1s subcomponent OS=Homo sapiens GN=C1S PE=1 SV=1	20	20	19	P09871	32.8	76.684	C1S	C1S	10.8935	8.94502	10.9433	11.7174	16.3249	9.90089	7.93195	16.5829	7.71651	12.6076	10.2032	7.87717
1289	P63241;P63241-2;Q6IS14;Q9GZV4	4	>sp|P63241|IF5A1_HUMAN Eukaryotic translation initiation factor 5A-1 OS=Homo sapiens GN=EIF5A PE=1 SV=2	12	12	12	P63241	57.1	16.832	EIF5A;EIF5AL1;EIF5A2	EIF5A;EIF5AL1;EIF5A2	4.84156	11.6285	9.11943	12.7826	10.0461	9.90089	4.53254	10.6604	9.92122	6.30382	11.4786	10.8311
2180	Q9NVA2;Q9NVA2-2;Q92599-3;Q92599-2;Q92599-4;Q92599;Q9P0V9-3;Q9P0V9;Q9P0V9-2	9	>sp|Q9NVA2|SEP11_HUMAN Septin-11 OS=Homo sapiens GN=SEPT11 PE=1 SV=3	21	21	11	Q9NVA2	49.2	49.398	SEPT11;SEPT8;SEPT10	SEPT11;SEPT8;SEPT10	10.8935	10.734	15.503	10.6522	8.79033	10.801	6.79881	8.29143	5.51179	10.5064	11.4786	9.84646
1867	Q92619;Q92619-2	2	>sp|Q92619|HMHA1_HUMAN Minor histocompatibility protein HA-1 OS=Homo sapiens GN=HMHA1 PE=1 SV=2	32	32	32	Q92619	34.1	124.61	HMHA1	HMHA1	3.63117	13.4175	12.7672	8.52175	5.02305	12.6011	12.4645	7.10694	11.0236	6.30382	8.92779	9.84646
2004	Q99832;Q99832-3;Q99832-4;Q99832-2	4	>sp|Q99832|TCPH_HUMAN T-complex protein 1 subunit eta OS=Homo sapiens GN=CCT7 PE=1 SV=2	20	20	20	Q99832	39.4	59.366	CCT7	CCT7	7.26234	8.94502	10.9433	11.7174	10.0461	10.801	7.93195	7.10694	8.81887	10.5064	8.92779	14.7697
175	O43866	1	>sp|O43866|CD5L_HUMAN CD5 antigen-like OS=Homo sapiens GN=CD5L PE=1 SV=1	15	15	15	O43866	53.9	38.087	CD5L	CD5L	25.4182	10.734	7.29555	11.7174	13.8134	7.20065	5.66568	11.8449	3.30707	12.6076	16.5802	1.96929
1151	P52565;P52565-2	2	>sp|P52565|GDIR1_HUMAN Rho GDP-dissociation inhibitor 1 OS=Homo sapiens GN=ARHGDIA PE=1 SV=3	10	10	10	P52565	58.3	23.207	ARHGDIA	ARHGDIA	9.68311	9.83952	10.9433	10.6522	10.0461	9.90089	12.4645	7.10694	12.1259	10.5064	10.2032	11.8157
1504	Q14554;Q14554-2	2	>sp|Q14554|PDIA5_HUMAN Protein disulfide-isomerase A5 OS=Homo sapiens GN=PDIA5 PE=1 SV=1	26	26	26	Q14554	47	59.594	PDIA5	PDIA5	15.7351	11.6285	17.3269	4.26088	3.76729	15.3014	19.2633	5.92245	16.5354	7.35445	6.37699	17.7236
1712	Q7KZF4	1	>sp|Q7KZF4|SND1_HUMAN Staphylococcal nuclease domain-containing protein 1 OS=Homo sapiens GN=SND1 PE=1 SV=1	33	33	33	Q7KZF4	39.7	102	SND1	SND1	7.26234	13.4175	12.7672	8.52175	6.27881	9.90089	12.4645	7.10694	8.81887	4.20254	11.4786	12.8004
491	P05556;P05556-2;P05556-5;P05556-4;P05556-3	5	>sp|P05556|ITB1_HUMAN Integrin beta-1 OS=Homo sapiens GN=ITGB1 PE=1 SV=2	24	24	24	P05556	32.5	88.414	ITGB1	ITGB1	2.42078	8.94502	7.29555	18.1087	11.3019	18.9017	10.1982	18.9518	16.5354	13.6583	1.2754	10.8311
709	P16109	1	>sp|P16109|LYAM3_HUMAN P-selectin OS=Homo sapiens GN=SELP PE=1 SV=3	27	27	27	P16109	44.5	90.833	SELP	SELP	1.21039	7.15601	7.29555	18.1087	16.3249	19.8018	16.997	13.0294	23.1495	17.8608	0	8.86181
1074	P48643;P48643-2	2	>sp|P48643|TCPE_HUMAN T-complex protein 1 subunit epsilon OS=Homo sapiens GN=CCT5 PE=1 SV=1	25	25	25	P48643	42.7	59.67	CCT5	CCT5	7.26234	9.83952	10.9433	8.52175	10.0461	9.90089	9.06508	8.29143	8.81887	10.5064	10.2032	8.86181
791	P22694-2	1	>sp|P22694-2|KAPCB_HUMAN Isoform 2 of cAMP-dependent protein kinase catalytic subunit beta OS=Homo sapiens GN=PRKACB	19	19	3	P22694-2	38.9	46.235	PRKACB	PRKACB	9.68311	10.734	11.8553	7.45653	7.53457	8.10073	6.79881	7.10694	11.0236	12.6076	6.37699	10.8311
1275	P62873-2;P62873	2	>sp|P62873-2|GBB1_HUMAN Isoform 2 of Guanine nucleotide-binding protein G(I)/G(S)/G(T) subunit beta-1 OS=Homo sapiens GN=GNB1	13	13	7	P62873-2	33.7	36.297	GNB1	GNB1	12.1039	10.734	10.9433	11.7174	7.53457	8.10073	7.93195	13.0294	8.81887	12.6076	3.82619	8.86181
1592	Q16643;Q16643-2;Q16643-3	3	>sp|Q16643|DREB_HUMAN Drebrin OS=Homo sapiens GN=DBN1 PE=1 SV=4	25	25	25	Q16643	43.5	71.428	DBN1	DBN1	8.47272	9.83952	11.8553	10.6522	6.27881	11.7011	11.3314	5.92245	13.2283	8.40509	12.754	7.87717
2171	Q9NTJ5;Q9NTJ5-2	2	>sp|Q9NTJ5|SAC1_HUMAN Phosphatidylinositide phosphatase SAC1 OS=Homo sapiens GN=SACM1L PE=1 SV=2	27	27	27	Q9NTJ5	46.5	66.966	SACM1L	SACM1L	6.05195	14.312	11.8553	9.58697	7.53457	9.00081	14.7308	7.10694	9.92122	7.35445	8.92779	8.86181
521	P07203;P07203-2	2	>sp|P07203|GPX1_HUMAN Glutathione peroxidase 1 OS=Homo sapiens GN=GPX1 PE=1 SV=4	13	13	13	P07203	73.9	22.088	GPX1	GPX1	14.5247	6.26151	9.11943	8.52175	3.76729	13.5012	6.79881	11.8449	13.2283	10.5064	8.92779	11.8157
660	P13224;P13224-2	2	>sp|P13224|GP1BB_HUMAN Platelet glycoprotein Ib beta chain OS=Homo sapiens GN=GP1BB PE=1 SV=1	6	6	6	P13224	24.8	21.717	GP1BB	GP1BB	10.8935	7.15601	6.3836	11.7174	15.0691	11.7011	12.4645	9.47592	12.1259	12.6076	11.4786	10.8311
1256	P62136;P62136-2;P62136-3	3	>sp|P62136|PP1A_HUMAN Serine/threonine-protein phosphatase PP1-alpha catalytic subunit OS=Homo sapiens GN=PPP1CA PE=1 SV=1	18	18	6	P62136	47.9	37.512	PPP1CA	PPP1CA	7.26234	14.312	9.11943	5.32609	7.53457	12.6011	10.1982	7.10694	13.2283	10.5064	10.2032	14.7697
143	O43294-2;O43294	2	>sp|O43294-2|TGFI1_HUMAN Isoform 2 of Transforming growth factor beta-1-induced transcript 1 protein OS=Homo sapiens GN=TGFB1I1	14	14	14	O43294-2	49.1	47.941	TGFB1I1	TGFB1I1	8.47272	9.83952	12.7672	5.32609	6.27881	12.6011	11.3314	8.29143	6.61415	5.25318	16.5802	10.8311
506	P06681;P06681-3;P06681-2	3	>sp|P06681|CO2_HUMAN Complement C2 OS=Homo sapiens GN=C2 PE=1 SV=2	19	19	19	P06681	28.2	83.267	C2	C2	15.7351	8.94502	10.0314	9.58697	15.0691	9.90089	12.4645	10.6604	6.61415	7.35445	15.3048	5.90787
2375	Q9Y624;Q9Y624-2	2	>sp|Q9Y624|JAM1_HUMAN Junctional adhesion molecule A OS=Homo sapiens GN=F11R PE=1 SV=1	14	14	14	Q9Y624	45.8	32.583	F11R	F11R	6.05195	10.734	9.11943	11.7174	6.27881	9.00081	6.79881	10.6604	5.51179	17.8608	7.65239	4.92323
1008	P40939;P40939-2	2	>sp|P40939|ECHA_HUMAN Trifunctional enzyme subunit alpha, mitochondrial OS=Homo sapiens GN=HADHA PE=1 SV=2	26	26	26	P40939	40.5	82.999	HADHA	HADHA	7.26234	9.83952	11.8553	8.52175	10.0461	8.10073	7.93195	8.29143	11.0236	8.40509	5.10159	13.785
1962	Q96PD5;Q96PD5-2;CON__ENSEMBL:ENSBTAP00000016285	3	>sp|Q96PD5|PGRP2_HUMAN N-acetylmuramoyl-L-alanine amidase OS=Homo sapiens GN=PGLYRP2 PE=1 SV=1	14	14	14	Q96PD5	29	62.216	PGLYRP2	PGLYRP2	21.787	7.15601	9.11943	8.52175	17.5807	9.00081	3.39941	20.1363	3.30707	11.557	10.2032	5.90787
416	P02750	1	>sp|P02750|A2GL_HUMAN Leucine-rich alpha-2-glycoprotein OS=Homo sapiens GN=LRG1 PE=1 SV=2	9	9	9	P02750	32.3	38.177	LRG1	LRG1	12.1039	5.36701	6.3836	6.39131	16.3249	7.20065	13.5976	13.0294	12.1259	8.40509	10.2032	10.8311
1474	Q14008-2;Q14008;Q14008-3	3	>sp|Q14008-2|CKAP5_HUMAN Isoform 2 of Cytoskeleton-associated protein 5 OS=Homo sapiens GN=CKAP5	53	53	53	Q14008-2	31.4	218.52	CKAP5	CKAP5	3.63117	9.83952	8.20749	7.45653	3.76729	8.10073	11.3314	3.55347	12.1259	9.45572	14.0294	7.87717
873	P29622	1	>sp|P29622|KAIN_HUMAN Kallistatin OS=Homo sapiens GN=SERPINA4 PE=1 SV=3	16	16	16	P29622	42.4	48.541	SERPINA4	SERPINA4	14.5247	6.26151	10.0314	11.7174	11.3019	8.10073	6.79881	14.2139	6.61415	10.5064	11.4786	6.89252
733	P17987	1	>sp|P17987|TCPA_HUMAN T-complex protein 1 subunit alpha OS=Homo sapiens GN=TCP1 PE=1 SV=1	22	22	22	P17987	46.4	60.343	TCP1	TCP1	9.68311	9.83952	11.8553	6.39131	10.0461	9.90089	7.93195	8.29143	5.51179	5.25318	17.8556	12.8004
1280	P62993;P62993-2	2	>sp|P62993|GRB2_HUMAN Growth factor receptor-bound protein 2 OS=Homo sapiens GN=GRB2 PE=1 SV=1	18	18	18	P62993	67.7	25.206	GRB2	GRB2	7.26234	5.36701	8.20749	5.32609	6.27881	12.6011	10.1982	8.29143	5.51179	8.40509	7.65239	10.8311
1421	Q13045;Q13045-3;Q13045-2	3	>sp|Q13045|FLII_HUMAN Protein flightless-1 homolog OS=Homo sapiens GN=FLII PE=1 SV=2	34	34	34	Q13045	29.1	144.75	FLII	FLII	7.26234	11.6285	8.20749	8.52175	6.27881	7.20065	7.93195	7.10694	12.1259	6.30382	14.0294	8.86181
1302	P68104;Q5VTE0;P68104-2;Q05639	4	>sp|P68104|EF1A1_HUMAN Elongation factor 1-alpha 1 OS=Homo sapiens GN=EEF1A1 PE=1 SV=1	17	17	17	P68104	44.2	50.14	EEF1A1;EEF1A1P5;EEF1A2	EEF1A1;EEF1A1P5;EEF1A2	1.21039	9.83952	15.503	5.32609	7.53457	12.6011	9.06508	3.55347	8.81887	3.15191	12.754	11.8157
1528	Q15019;Q15019-2;Q15019-3	3	>sp|Q15019|SEPT2_HUMAN Septin-2 OS=Homo sapiens GN=SEPT2 PE=1 SV=1	14	14	14	Q15019	55.7	41.487	SEPT2	SEPT2	10.8935	6.26151	10.9433	3.19566	5.02305	9.00081	10.1982	9.47592	8.81887	9.45572	8.92779	12.8004
720	P16671;P16671-3;P16671-4;P16671-2	4	>sp|P16671|CD36_HUMAN Platelet glycoprotein 4 OS=Homo sapiens GN=CD36 PE=1 SV=2	15	15	15	P16671	30.7	53.053	CD36	CD36	3.63117	11.6285	7.29555	9.58697	10.0461	18.0016	12.4645	14.2139	16.5354	16.8102	0	12.8004
1108	P50148;P29992	2	>sp|P50148|GNAQ_HUMAN Guanine nucleotide-binding protein G(q) subunit alpha OS=Homo sapiens GN=GNAQ PE=1 SV=4	18	18	15	P50148	52.6	42.142	GNAQ;GNA11	GNAQ;GNA11	14.5247	8.94502	10.9433	10.6522	6.27881	7.20065	9.06508	10.6604	6.61415	11.557	10.2032	8.86181
618	P10644;P10644-2	2	>sp|P10644|KAP0_HUMAN cAMP-dependent protein kinase type I-alpha regulatory subunit OS=Homo sapiens GN=PRKAR1A PE=1 SV=1	21	21	16	P10644	54.1	42.981	PRKAR1A	PRKAR1A	13.3143	6.26151	8.20749	11.7174	7.53457	8.10073	11.3314	7.10694	7.71651	6.30382	3.82619	13.785
727	P17301	1	>sp|P17301|ITA2_HUMAN Integrin alpha-2 OS=Homo sapiens GN=ITGA2 PE=1 SV=1	25	25	25	P17301	30	129.29	ITGA2	ITGA2	7.26234	8.05052	8.20749	6.39131	5.02305	9.90089	5.66568	5.92245	11.0236	9.45572	15.3048	13.785
356	P01625	1	>sp|P01625|KV402_HUMAN Ig kappa chain V-IV region Len OS=Homo sapiens PE=1 SV=2	7	7	2	P01625	53.5	12.64	IGKV4-1	IGKV4-1	10.8935	6.26151	9.11943	7.45653	10.0461	8.10073	6.79881	16.5829	5.51179	8.40509	16.5802	5.90787
1690	Q6S8J3;A5A3E0;P0CG38;Q6S8J3-3;Q6S8J3-2;Q6S8J7-2;Q6S5H5-2;Q6S8J7;Q6S5H5;A6NI47;Q6S545	11	>sp|Q6S8J3|POTEE_HUMAN POTE ankyrin domain family member E OS=Homo sapiens GN=POTEE PE=1 SV=3	18	4	1	Q6S8J3	14.8	121.36	POTEE;POTEF;POTEI;POTEA;POTEG;POTEM;POTEH	POTEE;POTEF;POTEI;POTEA;POTEG;POTEM;POTEH	6.05195	8.94502	9.11943	13.8478	10.0461	9.90089	10.1982	11.8449	12.1259	9.45572	10.2032	7.87717
466	P04632;Q96L46	2	>sp|P04632|CPNS1_HUMAN Calpain small subunit 1 OS=Homo sapiens GN=CAPNS1 PE=1 SV=1	10	10	10	P04632	55.6	28.315	CAPNS1;CAPNS2	CAPNS1;CAPNS2	8.47272	8.05052	10.0314	13.8478	7.53457	9.00081	4.53254	5.92245	7.71651	9.45572	8.92779	11.8157
1393	Q08495;Q08495-2;Q08495-4;Q08495-3	4	>sp|Q08495|DEMA_HUMAN Dematin OS=Homo sapiens GN=DMTN PE=1 SV=3	16	16	16	Q08495	44.4	45.514	DMTN	DMTN	6.05195	9.83952	9.11943	9.58697	6.27881	11.7011	5.66568	7.10694	6.61415	9.45572	6.37699	7.87717
1699	Q6ZNJ1-3;Q6ZNJ1;Q6ZNJ1-2	3	>sp|Q6ZNJ1-3|NBEL2_HUMAN Isoform 3 of Neurobeachin-like protein 2 OS=Homo sapiens GN=NBEAL2	47	47	47	Q6ZNJ1-3	23.9	299.34	NBEAL2	NBEAL2	9.68311	11.6285	15.503	11.7174	0	16.2015	5.66568	2.36898	9.92122	10.5064	8.92779	9.84646
528	P07358	1	>sp|P07358|CO8B_HUMAN Complement component C8 beta chain OS=Homo sapiens GN=C8B PE=1 SV=3	19	19	19	P07358	34.3	67.046	C8B	C8B	15.7351	10.734	11.8553	6.39131	13.8134	6.30057	12.4645	13.0294	5.51179	11.557	12.754	4.92323
890	P30153;P30154-4;P30154;P30154-2;P30154-5;P30154-3	6	>sp|P30153|2AAA_HUMAN Serine/threonine-protein phosphatase 2A 65 kDa regulatory subunit A alpha isoform OS=Homo sapiens GN=PPP2R1A PE=1 SV=4	25	25	25	P30153	47.7	65.308	PPP2R1A;PPP2R1B	PPP2R1A;PPP2R1B	7.26234	11.6285	12.7672	7.45653	3.76729	9.90089	4.53254	7.10694	7.71651	7.35445	7.65239	6.89252
1166	P53621;P53621-2	2	>sp|P53621|COPA_HUMAN Coatomer subunit alpha OS=Homo sapiens GN=COPA PE=1 SV=2	44	44	44	P53621	44.2	138.34	COPA	COPA	4.84156	8.05052	12.7672	4.26088	3.76729	7.20065	7.93195	5.92245	14.3307	4.20254	7.65239	16.739
378	P01781;P01782	2	>sp|P01781|HV320_HUMAN Ig heavy chain V-III region GAL OS=Homo sapiens PE=1 SV=1	5	5	4	P01781	42.2	11.771	IGHV3-7	IGHV3-7	16.9454	8.94502	9.11943	9.58697	12.5576	5.40049	6.79881	13.0294	6.61415	9.45572	10.2032	5.90787
412	P02746	1	>sp|P02746|C1QB_HUMAN Complement C1q subcomponent subunit B OS=Homo sapiens GN=C1QB PE=1 SV=3	8	8	8	P02746	28.5	26.721	C1QB	C1QB	12.1039	9.83952	9.11943	11.7174	12.5576	6.30057	6.79881	10.6604	6.61415	9.45572	11.4786	5.90787
1037	P43405;P43405-2;P43403-2;P43403-3;P43403;Q8NFD2	6	>sp|P43405|KSYK_HUMAN Tyrosine-protein kinase SYK OS=Homo sapiens GN=SYK PE=1 SV=1	25	25	25	P43405	55.9	72.065	SYK;ZAP70;ANKK1	SYK;ZAP70;ANKK1	8.47272	14.312	9.11943	6.39131	3.76729	6.30057	11.3314	4.73796	4.40943	11.557	16.5802	6.89252
316	P00915	1	>sp|P00915|CAH1_HUMAN Carbonic anhydrase 1 OS=Homo sapiens GN=CA1 PE=1 SV=2	14	14	14	P00915	73.9	28.87	CA1	CA1	8.47272	4.47251	8.20749	22.3696	11.3019	23.4021	14.7308	4.73796	5.51179	4.20254	5.10159	0.984646
1198	P55786;P55786-2;A6NEC2;A6NEC2-2;A6NEC2-3	5	>sp|P55786|PSA_HUMAN Puromycin-sensitive aminopeptidase OS=Homo sapiens GN=NPEPPS PE=1 SV=2	31	31	31	P55786	40.8	103.28	NPEPPS;NPEPPSL1	NPEPPS;NPEPPSL1	4.84156	7.15601	8.20749	6.39131	10.0461	9.00081	12.4645	5.92245	9.92122	6.30382	12.754	10.8311
892	P30405;P30405-2;Q9UNP9-2;Q9UNP9;Q9UNP9-3;P49792	6	>sp|P30405|PPIF_HUMAN Peptidyl-prolyl cis-trans isomerase F, mitochondrial OS=Homo sapiens GN=PPIF PE=1 SV=1	12	12	11	P30405	64.7	22.04	PPIF;PPIE;RANBP2	PPIF;PPIE;RANBP2	6.05195	10.734	10.0314	9.58697	6.27881	6.30057	7.93195	8.29143	13.2283	10.5064	11.4786	11.8157
1225	P61006;P61006-2;P20337	3	>sp|P61006|RAB8A_HUMAN Ras-related protein Rab-8A OS=Homo sapiens GN=RAB8A PE=1 SV=1	12	11	8	P61006	54.1	23.668	RAB8A;RAB3B	RAB8A;RAB3B	6.05195	6.26151	8.20749	9.58697	8.79033	8.10073	6.79881	10.6604	6.61415	11.557	6.37699	6.89252
1258	P62158;P27482;P02585	3	>sp|P62158|CALM_HUMAN Calmodulin OS=Homo sapiens GN=CALM1 PE=1 SV=2	9	9	9	P62158	46.3	16.837	CALM1;CALML3;TNNC2	CALM1;CALML3;TNNC2	6.05195	7.15601	9.11943	9.58697	10.0461	8.10073	5.66568	9.47592	7.71651	11.557	8.92779	7.87717
1123	P50991;P50991-2	2	>sp|P50991|TCPD_HUMAN T-complex protein 1 subunit delta OS=Homo sapiens GN=CCT4 PE=1 SV=4	24	24	24	P50991	46.2	57.924	CCT4	CCT4	9.68311	5.36701	8.20749	7.45653	7.53457	10.801	5.66568	7.10694	9.92122	9.45572	8.92779	12.8004
1404	Q10567-2;Q10567	2	>sp|Q10567-2|AP1B1_HUMAN Isoform B of AP-1 complex subunit beta-1 OS=Homo sapiens GN=AP1B1	29	29	1	Q10567-2	32.1	103.92	AP1B1	AP1B1	8.47272	8.94502	13.6792	5.32609	3.76729	9.00081	4.53254	4.73796	9.92122	14.7089	7.65239	5.90787
1954	Q96KP4;Q96KP4-2	2	>sp|Q96KP4|CNDP2_HUMAN Cytosolic non-specific dipeptidase OS=Homo sapiens GN=CNDP2 PE=1 SV=2	20	20	20	Q96KP4	56	52.878	CNDP2	CNDP2	9.68311	9.83952	13.6792	7.45653	8.79033	7.20065	7.93195	9.47592	4.40943	7.35445	3.82619	7.87717
2200	Q9NYU2-2;Q9NYU2;Q9NYU1	3	>sp|Q9NYU2-2|UGGG1_HUMAN Isoform 2 of UDP-glucose:glycoprotein glucosyltransferase 1 OS=Homo sapiens GN=UGGT1	30	30	30	Q9NYU2-2	24	174.97	UGGT1;UGGT2	UGGT1;UGGT2	3.63117	9.83952	14.5911	6.39131	3.76729	9.00081	10.1982	5.92245	9.92122	9.45572	5.10159	9.84646
2311	Q9Y251-2;Q9Y251;Q9Y251-3;Q9Y251-4	4	>sp|Q9Y251-2|HPSE_HUMAN Isoform 2 of Heparanase OS=Homo sapiens GN=HPSE	19	19	19	Q9Y251-2	40.2	54.733	HPSE	HPSE	6.05195	7.15601	3.64777	8.52175	7.53457	12.6011	9.06508	8.29143	15.433	7.35445	8.92779	9.84646
1567	Q15691	1	>sp|Q15691|MARE1_HUMAN Microtubule-associated protein RP/EB family member 1 OS=Homo sapiens GN=MAPRE1 PE=1 SV=3	17	16	15	Q15691	64.6	29.999	MAPRE1	MAPRE1	9.68311	8.05052	10.0314	6.39131	6.27881	12.6011	6.79881	10.6604	6.61415	10.5064	7.65239	7.87717
366	P01764	1	>sp|P01764|HV303_HUMAN Ig heavy chain V-III region 23 OS=Homo sapiens GN=IGHV3-23 PE=1 SV=2	5	4	2	P01764	28.2	12.582	IGHV3-23	IGHV3-23	14.5247	7.15601	10.0314	10.6522	16.3249	8.10073	9.06508	11.8449	5.51179	7.35445	6.37699	7.87717
1214	P59998;P59998-3;P59998-2;P59998-4	4	>sp|P59998|ARPC4_HUMAN Actin-related protein 2/3 complex subunit 4 OS=Homo sapiens GN=ARPC4 PE=1 SV=3	10	10	10	P59998	64.9	19.667	ARPC4	ARPC4	9.68311	5.36701	8.20749	7.45653	8.79033	8.10073	11.3314	8.29143	13.2283	8.40509	8.92779	11.8157
2077	Q9H0U4;Q92928	2	>sp|Q9H0U4|RAB1B_HUMAN Ras-related protein Rab-1B OS=Homo sapiens GN=RAB1B PE=1 SV=1	14	14	7	Q9H0U4	71.6	22.171	RAB1B;RAB1C	RAB1B;RAB1C	8.47272	5.36701	7.29555	6.39131	7.53457	10.801	10.1982	8.29143	13.2283	7.35445	10.2032	10.8311
222	O75563	1	>sp|O75563|SKAP2_HUMAN Src kinase-associated phosphoprotein 2 OS=Homo sapiens GN=SKAP2 PE=1 SV=1	16	16	16	O75563	36.8	41.216	SKAP2	SKAP2	4.84156	10.734	11.8553	7.45653	3.76729	8.10073	5.66568	9.47592	7.71651	12.6076	7.65239	6.89252
2382	Q9Y6E0-2;Q9Y6E0;O00506-3;O00506-2;O00506	5	>sp|Q9Y6E0-2|STK24_HUMAN Isoform A of Serine/threonine-protein kinase 24 OS=Homo sapiens GN=STK24	18	18	10	Q9Y6E0-2	44.5	47.913	STK24;STK25	STK24;STK25	7.26234	8.94502	12.7672	9.58697	8.79033	9.00081	9.06508	7.10694	8.81887	8.40509	10.2032	11.8157
1002	P40227;P40227-2	2	>sp|P40227|TCPZ_HUMAN T-complex protein 1 subunit zeta OS=Homo sapiens GN=CCT6A PE=1 SV=3	23	23	18	P40227	41.8	58.024	CCT6A	CCT6A	9.68311	6.26151	8.20749	9.58697	5.02305	8.10073	10.1982	8.29143	6.61415	9.45572	11.4786	9.84646
1255	P61981	1	>sp|P61981|1433G_HUMAN 14-3-3 protein gamma OS=Homo sapiens GN=YWHAG PE=1 SV=2	17	12	10	P61981	59.1	28.302	YWHAG	YWHAG	9.68311	10.734	10.0314	10.6522	7.53457	8.10073	9.06508	11.8449	11.0236	8.40509	14.0294	7.87717
776	P21796	1	>sp|P21796|VDAC1_HUMAN Voltage-dependent anion-selective channel protein 1 OS=Homo sapiens GN=VDAC1 PE=1 SV=2	15	15	15	P21796	60.1	30.772	VDAC1	VDAC1	8.47272	8.94502	8.20749	9.58697	5.02305	9.90089	11.3314	10.6604	11.0236	7.35445	10.2032	10.8311
1379	Q06187;Q06187-2;Q9UF33-2;Q9UF33-3;P54762-5;P54756-3;P29317;P29320;P54762;P54760;Q15375-2;Q15375-4;Q15375;P54753;P29322;P54756-2;Q9UF33;P54756	18	>sp|Q06187|BTK_HUMAN Tyrosine-protein kinase BTK OS=Homo sapiens GN=BTK PE=1 SV=3	30	30	29	Q06187	51.4	76.28	BTK;EPHA6;EPHB1;EPHA5;EPHA2;EPHA3;EPHB4;EPHA7;EPHB3;EPHA8	BTK;EPHA6;EPHB1;EPHA5;EPHA2;EPHA3;EPHB4;EPHA7;EPHB3;EPHA8	7.26234	7.15601	10.9433	9.58697	3.76729	11.7011	6.79881	5.92245	8.81887	11.557	8.92779	7.87717
216	O75390	1	>sp|O75390|CISY_HUMAN Citrate synthase, mitochondrial OS=Homo sapiens GN=CS PE=1 SV=2	15	15	15	O75390	26.2	51.712	CS	CS	6.05195	6.26151	8.20749	8.52175	6.27881	8.10073	12.4645	8.29143	7.71651	7.35445	8.92779	9.84646
2000	Q99798	1	>sp|Q99798|ACON_HUMAN Aconitate hydratase, mitochondrial OS=Homo sapiens GN=ACO2 PE=1 SV=2	29	29	29	Q99798	44.9	85.424	ACO2	ACO2	3.63117	7.15601	12.7672	8.52175	5.02305	9.00081	4.53254	5.92245	5.51179	7.35445	5.10159	10.8311
845	P27338;P27338-2;P21397-2;P21397	4	>sp|P27338|AOFB_HUMAN Amine oxidase [flavin-containing] B OS=Homo sapiens GN=MAOB PE=1 SV=3	26	26	26	P27338	52.5	58.762	MAOB;MAOA	MAOB;MAOA	10.8935	9.83952	8.20749	9.58697	5.02305	9.90089	10.1982	4.73796	5.51179	4.20254	8.92779	8.86181
1837	Q8TF42	1	>sp|Q8TF42|UBS3B_HUMAN Ubiquitin-associated and SH3 domain-containing protein B OS=Homo sapiens GN=UBASH3B PE=1 SV=2	23	23	23	Q8TF42	45.9	72.695	UBASH3B	UBASH3B	7.26234	9.83952	5.47166	7.45653	8.79033	8.10073	12.4645	7.10694	6.61415	9.45572	7.65239	8.86181
2379	Q9Y6C2;Q9Y6C2-2	2	>sp|Q9Y6C2|EMIL1_HUMAN EMILIN-1 OS=Homo sapiens GN=EMILIN1 PE=1 SV=2	28	28	28	Q9Y6C2	35.1	106.67	EMILIN1	EMILIN1	7.26234	2.68351	3.64777	14.9131	11.3019	15.3014	13.5976	15.3984	12.1259	11.557	2.5508	7.87717
120	O15145	1	>sp|O15145|ARPC3_HUMAN Actin-related protein 2/3 complex subunit 3 OS=Homo sapiens GN=ARPC3 PE=1 SV=3	10	10	10	O15145	48.3	20.546	ARPC3	ARPC3	4.84156	8.94502	7.29555	5.32609	3.76729	12.6011	9.06508	3.55347	9.92122	5.25318	6.37699	6.89252
420	P02763	1	>sp|P02763|A1AG1_HUMAN Alpha-1-acid glycoprotein 1 OS=Homo sapiens GN=ORM1 PE=1 SV=1	9	6	6	P02763	45.3	23.511	ORM1	ORM1	6.05195	3.57801	0	13.8478	26.371	10.801	12.4645	22.5053	11.0236	16.8102	2.5508	6.89252
1458	Q13586;Q13586-2;Q9P246-3;Q9P246;Q9P246-2	5	>sp|Q13586|STIM1_HUMAN Stromal interaction molecule 1 OS=Homo sapiens GN=STIM1 PE=1 SV=3	30	30	30	Q13586	41.8	77.422	STIM1;STIM2	STIM1;STIM2	3.63117	8.94502	12.7672	9.58697	7.53457	6.30057	7.93195	3.55347	8.81887	9.45572	3.82619	9.84646
1444	Q13423	1	>sp|Q13423|NNTM_HUMAN NAD(P) transhydrogenase, mitochondrial OS=Homo sapiens GN=NNT PE=1 SV=3	28	28	28	Q13423	29.5	113.89	NNT	NNT	3.63117	8.05052	5.47166	5.32609	1.25576	12.6011	11.3314	4.73796	6.61415	8.40509	8.92779	14.7697
474	P05090	1	>sp|P05090|APOD_HUMAN Apolipoprotein D OS=Homo sapiens GN=APOD PE=1 SV=1	11	11	11	P05090	39.2	21.275	APOD	APOD	14.5247	7.15601	8.20749	6.39131	11.3019	5.40049	14.7308	14.2139	1.10236	12.6076	12.754	2.95394
692	P14770	1	>sp|P14770|GPIX_HUMAN Platelet glycoprotein IX OS=Homo sapiens GN=GP9 PE=1 SV=3	5	5	5	P14770	30.5	19.046	GP9	GP9	6.05195	7.15601	10.0314	7.45653	7.53457	6.30057	6.79881	9.47592	11.0236	11.557	7.65239	6.89252
846	P27348	1	>sp|P27348|1433T_HUMAN 14-3-3 protein theta OS=Homo sapiens GN=YWHAQ PE=1 SV=1	17	12	11	P27348	46.9	27.764	YWHAQ	YWHAQ	7.26234	9.83952	10.9433	8.52175	5.02305	9.90089	5.66568	8.29143	4.40943	9.45572	7.65239	3.93858
866	P28838-2;P28838	2	>sp|P28838-2|AMPL_HUMAN Isoform 2 of Cytosol aminopeptidase OS=Homo sapiens GN=LAP3	19	19	19	P28838-2	47.5	52.771	LAP3	LAP3	2.42078	7.15601	9.11943	8.52175	6.27881	11.7011	10.1982	5.92245	7.71651	8.40509	10.2032	5.90787
991	P37837	1	>sp|P37837|TALDO_HUMAN Transaldolase OS=Homo sapiens GN=TALDO1 PE=1 SV=2	17	17	17	P37837	45.7	37.54	TALDO1	TALDO1	4.84156	8.94502	9.11943	10.6522	6.27881	8.10073	10.1982	8.29143	7.71651	11.557	7.65239	6.89252
997	P38646	1	>sp|P38646|GRP75_HUMAN Stress-70 protein, mitochondrial OS=Homo sapiens GN=HSPA9 PE=1 SV=2	21	20	20	P38646	36.4	73.68	HSPA9	HSPA9	3.63117	8.05052	7.29555	6.39131	3.76729	14.4013	10.1982	2.36898	3.30707	8.40509	7.65239	10.8311
2162	Q9NRW1;Q9NRW1-2;Q9H0N0	3	>sp|Q9NRW1|RAB6B_HUMAN Ras-related protein Rab-6B OS=Homo sapiens GN=RAB6B PE=1 SV=1	13	13	6	Q9NRW1	59.6	23.461	RAB6B;RAB6C	RAB6B;RAB6C	6.05195	5.36701	7.29555	6.39131	5.02305	9.00081	7.93195	7.10694	9.92122	7.35445	8.92779	11.8157
481	P05156;CON__Q32PI4	2	>sp|P05156|CFAI_HUMAN Complement factor I OS=Homo sapiens GN=CFI PE=1 SV=2	19	19	19	P05156	33.4	65.75	CFI	CFI	13.3143	5.36701	5.47166	11.7174	15.0691	8.10073	13.5976	13.0294	6.61415	9.45572	11.4786	6.89252
1138	P51692	1	>sp|P51692|STA5B_HUMAN Signal transducer and activator of transcription 5B OS=Homo sapiens GN=STAT5B PE=1 SV=2	20	20	5	P51692	29.5	89.865	STAT5B	STAT5B	3.63117	11.6285	13.6792	7.45653	3.76729	8.10073	4.53254	7.10694	4.40943	9.45572	6.37699	9.84646
1373	Q05209;Q05209-2;Q05209-3	3	>sp|Q05209|PTN12_HUMAN Tyrosine-protein phosphatase non-receptor type 12 OS=Homo sapiens GN=PTPN12 PE=1 SV=3	25	25	25	Q05209	42.7	88.105	PTPN12	PTPN12	4.84156	11.6285	12.7672	8.52175	3.76729	13.5012	3.39941	5.92245	9.92122	4.20254	7.65239	9.84646
1012	P41240;P42679-3;P42679;P42679-2	4	>sp|P41240|CSK_HUMAN Tyrosine-protein kinase CSK OS=Homo sapiens GN=CSK PE=1 SV=1	18	18	18	P41240	43.8	50.704	CSK;MATK	CSK;MATK	8.47272	10.734	10.0314	7.45653	5.02305	9.90089	6.79881	7.10694	5.51179	6.30382	5.10159	10.8311
1119	P50570-5;P50570;P50570-2;P50570-4;P50570-3	5	>sp|P50570-5|DYN2_HUMAN Isoform 5 of Dynamin-2 OS=Homo sapiens GN=DNM2	25	25	14	P50570-5	32.1	97.976	DNM2	DNM2	6.05195	8.94502	5.47166	6.39131	3.76729	8.10073	10.1982	5.92245	6.61415	6.30382	2.5508	12.8004
1223	P60953;P60953-1;Q9H4E5-2;P17081;Q9H4E5	5	>sp|P60953|CDC42_HUMAN Cell division control protein 42 homolog OS=Homo sapiens GN=CDC42 PE=1 SV=2	10	9	9	P60953	49.2	21.258	CDC42;RHOJ;RHOQ	CDC42;RHOJ;RHOQ	8.47272	7.15601	7.29555	6.39131	6.27881	8.10073	5.66568	5.92245	7.71651	5.25318	8.92779	6.89252
1936	Q96HC4;Q96HC4-4;Q96HC4-7;Q96HC4-6;Q96HC4-3;Q96HC4-2	6	>sp|Q96HC4|PDLI5_HUMAN PDZ and LIM domain protein 5 OS=Homo sapiens GN=PDLIM5 PE=1 SV=5	21	21	21	Q96HC4	44.6	63.944	PDLIM5	PDLIM5	4.84156	10.734	7.29555	7.45653	5.02305	8.10073	11.3314	5.92245	6.61415	7.35445	6.37699	6.89252
668	P13716;P13716-2	2	>sp|P13716|HEM2_HUMAN Delta-aminolevulinic acid dehydratase OS=Homo sapiens GN=ALAD PE=1 SV=1	14	14	14	P13716	55.8	36.294	ALAD	ALAD	6.05195	10.734	5.47166	7.45653	7.53457	9.90089	6.79881	8.29143	12.1259	6.30382	6.37699	10.8311
2377	Q9Y696;O15247	2	>sp|Q9Y696|CLIC4_HUMAN Chloride intracellular channel protein 4 OS=Homo sapiens GN=CLIC4 PE=1 SV=4	17	17	16	Q9Y696	81	28.772	CLIC4;CLIC2	CLIC4;CLIC2	4.84156	8.05052	10.0314	8.52175	3.76729	8.10073	5.66568	9.47592	6.61415	7.35445	6.37699	7.87717
1175	P54577	1	>sp|P54577|SYYC_HUMAN Tyrosine--tRNA ligase, cytoplasmic OS=Homo sapiens GN=YARS PE=1 SV=4	30	30	30	P54577	59.8	59.143	YARS	YARS	6.05195	7.15601	10.0314	7.45653	1.25576	12.6011	6.79881	2.36898	7.71651	8.40509	8.92779	9.84646
1087	P49407-2;P49407;P32121-5;P32121-2;P32121;P32121-3;P32121-4;P10523	8	>sp|P49407-2|ARRB1_HUMAN Isoform 1B of Beta-arrestin-1 OS=Homo sapiens GN=ARRB1	17	17	16	P49407-2	43.7	46.308	ARRB1;ARRB2;SAG	ARRB1;ARRB2;SAG	3.63117	8.05052	10.0314	9.58697	10.0461	8.10073	7.93195	3.55347	7.71651	7.35445	5.10159	6.89252
287	O95870;O95870-2	2	>sp|O95870|ABHGA_HUMAN Abhydrolase domain-containing protein 16A OS=Homo sapiens GN=ABHD16A PE=1 SV=3	23	23	23	O95870	46.1	63.243	ABHD16A	ABHD16A	4.84156	8.05052	8.20749	4.26088	3.76729	11.7011	5.66568	4.73796	5.51179	8.40509	5.10159	9.84646
984	P36955;CON__Q95121	2	>sp|P36955|PEDF_HUMAN Pigment epithelium-derived factor OS=Homo sapiens GN=SERPINF1 PE=1 SV=4	15	15	15	P36955	40.7	46.312	SERPINF1	SERPINF1	13.3143	5.36701	5.47166	10.6522	7.53457	7.20065	10.1982	10.6604	6.61415	10.5064	14.0294	4.92323
2012	Q9BR76;A9Z1Z3-3;A9Z1Z3	3	>sp|Q9BR76|COR1B_HUMAN Coronin-1B OS=Homo sapiens GN=CORO1B PE=1 SV=1	14	14	14	Q9BR76	29.9	54.234	CORO1B;FER1L4	CORO1B;FER1L4	8.47272	8.94502	6.3836	11.7174	5.02305	6.30057	6.79881	9.47592	11.0236	11.557	8.92779	11.8157
1057	P47755;P47755-2	2	>sp|P47755|CAZA2_HUMAN F-actin-capping protein subunit alpha-2 OS=Homo sapiens GN=CAPZA2 PE=1 SV=3	16	13	13	P47755	73.4	32.949	CAPZA2	CAPZA2	6.05195	10.734	10.0314	4.26088	5.02305	8.10073	9.06508	3.55347	9.92122	6.30382	6.37699	10.8311
888	P30086	1	>sp|P30086|PEBP1_HUMAN Phosphatidylethanolamine-binding protein 1 OS=Homo sapiens GN=PEBP1 PE=1 SV=3	11	11	11	P30086	80.7	21.057	PEBP1	PEBP1	9.68311	8.94502	10.9433	8.52175	7.53457	8.10073	3.39941	9.47592	7.71651	6.30382	7.65239	5.90787
1115	P50453;P50452-3	2	>sp|P50453|SPB9_HUMAN Serpin B9 OS=Homo sapiens GN=SERPINB9 PE=1 SV=1	18	17	16	P50453	51.6	42.403	SERPINB9;SERPINB8	SERPINB9;SERPINB8	8.47272	7.15601	10.9433	5.32609	5.02305	11.7011	10.1982	7.10694	5.51179	9.45572	6.37699	8.86181
1423	Q13094	1	>sp|Q13094|LCP2_HUMAN Lymphocyte cytosolic protein 2 OS=Homo sapiens GN=LCP2 PE=1 SV=1	19	19	19	Q13094	36.4	60.187	LCP2	LCP2	1.21039	10.734	10.9433	11.7174	3.76729	6.30057	7.93195	7.10694	7.71651	6.30382	7.65239	3.93858
433	P03952	1	>sp|P03952|KLKB1_HUMAN Plasma kallikrein OS=Homo sapiens GN=KLKB1 PE=1 SV=1	25	25	23	P03952	47.3	71.369	KLKB1	KLKB1	15.7351	3.57801	6.3836	7.45653	12.5576	4.50041	6.79881	18.9518	1.10236	11.557	12.754	0.984646
1589	Q16555-2;Q16555;Q14195;Q14194;Q14195-2;Q14194-2	6	>sp|Q16555-2|DPYL2_HUMAN Isoform 2 of Dihydropyrimidinase-related protein 2 OS=Homo sapiens GN=DPYSL2	23	23	23	Q16555-2	55.8	58.162	DPYSL2;DPYSL3;CRMP1	DPYSL2;DPYSL3;CRMP1	4.84156	9.83952	10.0314	7.45653	5.02305	9.00081	10.1982	2.36898	12.1259	4.20254	10.2032	9.84646
1619	Q3ZCM7	1	>sp|Q3ZCM7|TBB8_HUMAN Tubulin beta-8 chain OS=Homo sapiens GN=TUBB8 PE=1 SV=2	12	3	3	Q3ZCM7	24.5	49.775	TUBB8	TUBB8	4.84156	8.94502	8.20749	8.52175	5.02305	7.20065	9.06508	9.47592	6.61415	8.40509	7.65239	6.89252
2197	Q9NY65;Q9NY65-2	2	>sp|Q9NY65|TBA8_HUMAN Tubulin alpha-8 chain OS=Homo sapiens GN=TUBA8 PE=1 SV=1	30	10	10	Q9NY65	62.1	50.093	TUBA8	TUBA8	2.42078	6.26151	10.0314	7.45653	7.53457	7.20065	10.1982	9.47592	9.92122	9.45572	7.65239	11.8157
1238	P61163	1	>sp|P61163|ACTZ_HUMAN Alpha-centractin OS=Homo sapiens GN=ACTR1A PE=1 SV=1	14	14	8	P61163	45.7	42.613	ACTR1A	ACTR1A	6.05195	9.83952	9.11943	5.32609	8.79033	8.10073	7.93195	4.73796	7.71651	7.35445	7.65239	7.87717
778	P21926	1	>sp|P21926|CD9_HUMAN CD9 antigen OS=Homo sapiens GN=CD9 PE=1 SV=4	8	8	8	P21926	22.4	25.416	CD9	CD9	8.47272	7.15601	5.47166	10.6522	7.53457	7.20065	9.06508	7.10694	11.0236	7.35445	8.92779	10.8311
1230	P61026	1	>sp|P61026|RAB10_HUMAN Ras-related protein Rab-10 OS=Homo sapiens GN=RAB10 PE=1 SV=1	13	12	11	P61026	52	22.541	RAB10	RAB10	6.05195	6.26151	3.64777	3.19566	7.53457	12.6011	7.93195	5.92245	4.40943	9.45572	11.4786	7.87717
1047	P46109	1	>sp|P46109|CRKL_HUMAN Crk-like protein OS=Homo sapiens GN=CRKL PE=1 SV=1	17	17	17	P46109	59.7	33.777	CRKL	CRKL	7.26234	7.15601	7.29555	6.39131	7.53457	5.40049	9.06508	5.92245	6.61415	6.30382	10.2032	7.87717
177	O60229-6;O60229-4;O60229-5;O60229;Q86VW2-2;Q86VW2;Q86VW2-3	7	>sp|O60229-6|KALRN_HUMAN Isoform 6 of Kalirin OS=Homo sapiens GN=KALRN	21	21	20	O60229-6	18.9	141.16	KALRN;ARHGEF25	KALRN;ARHGEF25	2.42078	10.734	10.0314	7.45653	5.02305	7.20065	4.53254	3.55347	6.61415	7.35445	8.92779	9.84646
694	P14868;P14868-2	2	>sp|P14868|SYDC_HUMAN Aspartate--tRNA ligase, cytoplasmic OS=Homo sapiens GN=DARS PE=1 SV=2	22	22	22	P14868	48.9	57.136	DARS	DARS	12.1039	7.15601	7.29555	7.45653	5.02305	5.40049	6.79881	10.6604	6.61415	5.25318	7.65239	7.87717
1375	Q05655;Q05655-2	2	>sp|Q05655|KPCD_HUMAN Protein kinase C delta type OS=Homo sapiens GN=PRKCD PE=1 SV=2	25	25	24	Q05655	35.9	77.504	PRKCD	PRKCD	1.21039	11.6285	10.9433	5.32609	2.51152	7.20065	6.79881	2.36898	16.5354	5.25318	8.92779	10.8311
1463	Q13637;O14966	2	>sp|Q13637|RAB32_HUMAN Ras-related protein Rab-32 OS=Homo sapiens GN=RAB32 PE=1 SV=3	12	12	11	Q13637	57.3	24.997	RAB32;RAB29	RAB32;RAB29	12.1039	8.05052	8.20749	7.45653	2.51152	7.20065	10.1982	10.6604	7.71651	6.30382	7.65239	8.86181
252	O94919	1	>sp|O94919|ENDD1_HUMAN Endonuclease domain-containing 1 protein OS=Homo sapiens GN=ENDOD1 PE=1 SV=2	14	14	14	O94919	33.8	55.016	ENDOD1	ENDOD1	4.84156	5.36701	5.47166	6.39131	6.27881	6.30057	6.79881	5.92245	11.0236	6.30382	10.2032	11.8157
605	P0DMN0;P0DMM9;P0DMM9-3;P0DMM9-2	4	>sp|P0DMN0|ST1A4_HUMAN Sulfotransferase 1A4 OS=Homo sapiens GN=SULT1A4 PE=1 SV=1	17	17	7	P0DMN0	62	34.196	SULT1A4;SULT1A3	SULT1A4;SULT1A3	3.63117	5.36701	8.20749	7.45653	2.51152	4.50041	5.66568	3.55347	9.92122	9.45572	7.65239	4.92323
530	P07360	1	>sp|P07360|CO8G_HUMAN Complement component C8 gamma chain OS=Homo sapiens GN=C8G PE=1 SV=3	8	8	8	P07360	51	22.277	C8G	C8G	10.8935	7.15601	10.0314	12.7826	8.79033	5.40049	6.79881	9.47592	2.20472	9.45572	10.2032	4.92323
1455	Q13561;Q13561-3;Q13561-2	3	>sp|Q13561|DCTN2_HUMAN Dynactin subunit 2 OS=Homo sapiens GN=DCTN2 PE=1 SV=4	17	17	17	Q13561	49.1	44.23	DCTN2	DCTN2	4.84156	5.36701	5.47166	6.39131	3.76729	8.10073	9.06508	9.47592	7.71651	5.25318	5.10159	8.86181
2358	Q9Y4L1;Q9Y4L1-2;Q9BXT5	3	>sp|Q9Y4L1|HYOU1_HUMAN Hypoxia up-regulated protein 1 OS=Homo sapiens GN=HYOU1 PE=1 SV=1	27	27	27	Q9Y4L1	32.6	111.33	HYOU1;TEX15	HYOU1;TEX15	2.42078	8.94502	10.0314	5.32609	5.02305	8.10073	5.66568	1.18449	8.81887	7.35445	3.82619	8.86181
820	P24844;P24844-2	2	>sp|P24844|MYL9_HUMAN Myosin regulatory light polypeptide 9 OS=Homo sapiens GN=MYL9 PE=1 SV=4	12	5	5	P24844	66.3	19.827	MYL9	MYL9	7.26234	9.83952	6.3836	8.52175	8.79033	9.00081	9.06508	8.29143	12.1259	6.30382	8.92779	7.87717
1640	Q5SQ64;Q5SQ64-2	2	>sp|Q5SQ64|LY66F_HUMAN Lymphocyte antigen 6 complex locus protein G6f OS=Homo sapiens GN=LY6G6F PE=1 SV=2	8	8	8	Q5SQ64	26.3	32.464	LY6G6F	LY6G6F	8.47272	5.36701	6.3836	5.32609	5.02305	9.00081	5.66568	8.29143	6.61415	3.15191	7.65239	8.86181
681	P14314-2;P14314	2	>sp|P14314-2|GLU2B_HUMAN Isoform 2 of Glucosidase 2 subunit beta OS=Homo sapiens GN=PRKCSH	12	12	12	P14314-2	25	59.177	PRKCSH	PRKCSH	8.47272	8.94502	8.20749	3.19566	0	9.00081	7.93195	3.55347	8.81887	7.35445	8.92779	9.84646
719	P16615;P16615-5;P16615-2;P16615-3;P16615-4	5	>sp|P16615|AT2A2_HUMAN Sarcoplasmic/endoplasmic reticulum calcium ATPase 2 OS=Homo sapiens GN=ATP2A2 PE=1 SV=1	30	22	16	P16615	32.5	114.76	ATP2A2	ATP2A2	8.47272	8.05052	9.11943	3.19566	5.02305	7.20065	5.66568	3.55347	3.30707	6.30382	5.10159	11.8157
1490	Q14203-3;Q14203-4;Q14203-6;Q14203;Q14203-5;Q14203-2	6	>sp|Q14203-3|DCTN1_HUMAN Isoform 3 of Dynactin subunit 1 OS=Homo sapiens GN=DCTN1	28	28	28	Q14203-3	29.6	136.82	DCTN1	DCTN1	2.42078	8.94502	14.5911	7.45653	2.51152	9.00081	3.39941	4.73796	6.61415	6.30382	2.5508	8.86181
1688	Q6PJW8;Q6PJW8-2;Q6PJW8-3	3	>sp|Q6PJW8|CNST_HUMAN Consortin OS=Homo sapiens GN=CNST PE=1 SV=3	16	16	16	Q6PJW8	25.5	79.596	CNST	CNST	6.05195	8.94502	5.47166	6.39131	1.25576	9.00081	4.53254	7.10694	7.71651	8.40509	5.10159	8.86181
164	O43747;O43747-2	2	>sp|O43747|AP1G1_HUMAN AP-1 complex subunit gamma-1 OS=Homo sapiens GN=AP1G1 PE=1 SV=5	21	21	21	O43747	31.3	91.35	AP1G1	AP1G1	4.84156	10.734	8.20749	4.26088	2.51152	7.20065	6.79881	5.92245	6.61415	7.35445	8.92779	13.785
549	P08185	1	>sp|P08185|CBG_HUMAN Corticosteroid-binding globulin OS=Homo sapiens GN=SERPINA6 PE=1 SV=1	9	9	9	P08185	27.9	45.14	SERPINA6	SERPINA6	12.1039	5.36701	6.3836	6.39131	11.3019	4.50041	5.66568	9.47592	6.61415	7.35445	10.2032	6.89252
410	P02743	1	>sp|P02743|SAMP_HUMAN Serum amyloid P-component OS=Homo sapiens GN=APCS PE=1 SV=2	9	9	9	P02743	34.1	25.387	APCS	APCS	8.47272	4.47251	6.3836	8.52175	11.3019	6.30057	10.1982	7.10694	5.51179	8.40509	7.65239	6.89252
1331	Q00013;Q00013-2;Q00013-3	3	>sp|Q00013|EM55_HUMAN 55 kDa erythrocyte membrane protein OS=Homo sapiens GN=MPP1 PE=1 SV=2	21	21	21	Q00013	60.9	52.296	MPP1	MPP1	3.63117	7.15601	7.29555	3.19566	2.51152	8.10073	9.06508	5.92245	4.40943	5.25318	6.37699	7.87717
1473	Q13976-2;Q13976;Q13976-3;Q13237-2;Q13237	5	>sp|Q13976-2|KGP1_HUMAN Isoform Beta of cGMP-dependent protein kinase 1 OS=Homo sapiens GN=PRKG1	22	22	22	Q13976-2	29.7	77.803	PRKG1;PRKG2	PRKG1;PRKG2	3.63117	8.05052	10.9433	2.13044	10.0461	5.40049	3.39941	4.73796	7.71651	3.15191	7.65239	6.89252
1960	Q96P48-3;Q96P48;Q96P48-2;Q96P48-4;Q96P48-1;Q96P48-7;Q96P48-5	7	>sp|Q96P48-3|ARAP1_HUMAN Isoform 3 of Arf-GAP with Rho-GAP domain, ANK repeat and PH domain-containing protein 1 OS=Homo sapiens GN=ARAP1	20	20	20	Q96P48-3	18.6	160.99	ARAP1	ARAP1	7.26234	5.36701	3.64777	6.39131	2.51152	11.7011	3.39941	8.29143	6.61415	6.30382	7.65239	7.87717
2048	Q9BXS5;Q9BXS5-2;Q9Y6Q5;Q9Y6Q5-2	4	>sp|Q9BXS5|AP1M1_HUMAN AP-1 complex subunit mu-1 OS=Homo sapiens GN=AP1M1 PE=1 SV=3	14	14	14	Q9BXS5	41.4	48.586	AP1M1;AP1M2	AP1M1;AP1M2	6.05195	8.05052	10.0314	6.39131	5.02305	6.30057	7.93195	3.55347	4.40943	4.20254	7.65239	10.8311
221	O75558	1	>sp|O75558|STX11_HUMAN Syntaxin-11 OS=Homo sapiens GN=STX11 PE=1 SV=1	16	16	16	O75558	53.3	33.195	STX11	STX11	7.26234	6.26151	10.0314	6.39131	3.76729	5.40049	5.66568	3.55347	6.61415	9.45572	7.65239	4.92323
1521	Q14974;Q14974-2	2	>sp|Q14974|IMB1_HUMAN Importin subunit beta-1 OS=Homo sapiens GN=KPNB1 PE=1 SV=2	22	22	22	Q14974	30.4	97.169	KPNB1	KPNB1	4.84156	2.68351	7.29555	4.26088	0	6.30057	6.79881	1.18449	6.61415	5.25318	7.65239	8.86181
864	P28482;P28482-2	2	>sp|P28482|MK01_HUMAN Mitogen-activated protein kinase 1 OS=Homo sapiens GN=MAPK1 PE=1 SV=3	13	13	11	P28482	43.1	41.389	MAPK1	MAPK1	6.05195	5.36701	7.29555	6.39131	3.76729	7.20065	3.39941	5.92245	2.20472	6.30382	6.37699	7.87717
1344	Q01433;Q01433-2;Q01433-5;Q01433-3;Q01433-4	5	>sp|Q01433|AMPD2_HUMAN AMP deaminase 2 OS=Homo sapiens GN=AMPD2 PE=1 SV=2	27	27	26	Q01433	31.3	100.69	AMPD2	AMPD2	3.63117	9.83952	11.8553	7.45653	3.76729	8.10073	7.93195	5.92245	3.30707	4.20254	5.10159	6.89252
1550	Q15365;P57723-2;P57723	3	>sp|Q15365|PCBP1_HUMAN Poly(rC)-binding protein 1 OS=Homo sapiens GN=PCBP1 PE=1 SV=2	13	13	9	Q15365	63.5	37.497	PCBP1;PCBP4	PCBP1;PCBP4	4.84156	7.15601	7.29555	7.45653	2.51152	8.10073	5.66568	8.29143	7.71651	4.20254	5.10159	7.87717
635	P11234;P11234-3;P11234-2	3	>sp|P11234|RALB_HUMAN Ras-related protein Ral-B OS=Homo sapiens GN=RALB PE=1 SV=1	8	8	5	P11234	30.6	23.408	RALB	RALB	6.05195	6.26151	8.20749	5.32609	5.02305	5.40049	7.93195	7.10694	7.71651	8.40509	5.10159	6.89252
152	O43488;Q8NHP1	2	>sp|O43488|ARK72_HUMAN Aflatoxin B1 aldehyde reductase member 2 OS=Homo sapiens GN=AKR7A2 PE=1 SV=3	9	9	9	O43488	37	39.589	AKR7A2;AKR7L	AKR7A2;AKR7L	4.84156	8.05052	8.20749	6.39131	5.02305	9.90089	5.66568	5.92245	5.51179	7.35445	5.10159	9.84646
2017	Q9BS26	1	>sp|Q9BS26|ERP44_HUMAN Endoplasmic reticulum resident protein 44 OS=Homo sapiens GN=ERP44 PE=1 SV=1	13	13	13	Q9BS26	36.2	46.971	ERP44	ERP44	4.84156	5.36701	5.47166	7.45653	1.25576	8.10073	7.93195	5.92245	9.92122	6.30382	6.37699	5.90787
970	P35858;P35858-2	2	>sp|P35858|ALS_HUMAN Insulin-like growth factor-binding protein complex acid labile subunit OS=Homo sapiens GN=IGFALS PE=1 SV=1	19	19	19	P35858	35.7	66.034	IGFALS	IGFALS	19.3662	5.36701	2.73583	8.52175	7.53457	2.70024	6.79881	13.0294	3.30707	9.45572	15.3048	5.90787
1098	P49748-2;P49748;P49748-3	3	>sp|P49748-2|ACADV_HUMAN Isoform 2 of Very long-chain specific acyl-CoA dehydrogenase, mitochondrial OS=Homo sapiens GN=ACADVL	21	21	21	P49748-2	41.1	68.058	ACADVL	ACADVL	7.26234	3.57801	8.20749	5.32609	2.51152	6.30057	6.79881	3.55347	5.51179	7.35445	7.65239	5.90787
1377	Q06033-2;Q06033;CON__Q0V8M9	3	>sp|Q06033-2|ITIH3_HUMAN Isoform 2 of Inter-alpha-trypsin inhibitor heavy chain H3 OS=Homo sapiens GN=ITIH3	16	16	16	Q06033-2	21.8	99.326	ITIH3	ITIH3	2.42078	5.36701	7.29555	8.52175	17.5807	4.50041	18.1302	7.10694	11.0236	5.25318	10.2032	3.93858
2062	Q9C0C9	1	>sp|Q9C0C9|UBE2O_HUMAN E2/E3 hybrid ubiquitin-protein ligase UBE2O OS=Homo sapiens GN=UBE2O PE=1 SV=3	20	20	20	Q9C0C9	20.6	141.29	UBE2O	UBE2O	4.84156	6.26151	5.47166	6.39131	1.25576	10.801	6.79881	4.73796	6.61415	5.25318	5.10159	8.86181
565	P08670;P17661;P41219;P41219-2;P14136-3;P14136;P14136-2;Q16352;P07197-2;P07196;P07197	11	>sp|P08670|VIME_HUMAN Vimentin OS=Homo sapiens GN=VIM PE=1 SV=4	30	30	26	P08670	60.9	53.651	VIM;DES;PRPH;GFAP;INA;NEFM;NEFL	VIM;DES;PRPH;GFAP;INA;NEFM;NEFL	2.42078	5.36701	7.29555	2.13044	2.51152	23.4021	9.06508	2.36898	9.92122	4.20254	1.2754	5.90787
661	P13489	1	>sp|P13489|RINI_HUMAN Ribonuclease inhibitor OS=Homo sapiens GN=RNH1 PE=1 SV=2	18	18	18	P13489	52.1	49.973	RNH1	RNH1	4.84156	7.15601	6.3836	7.45653	6.27881	5.40049	5.66568	4.73796	4.40943	8.40509	5.10159	5.90787
1128	P51452;P51452-2	2	>sp|P51452|DUS3_HUMAN Dual specificity protein phosphatase 3 OS=Homo sapiens GN=DUSP3 PE=1 SV=1	9	9	9	P51452	61.6	20.478	DUSP3	DUSP3	4.84156	4.47251	6.3836	5.32609	5.02305	6.30057	5.66568	3.55347	6.61415	4.20254	11.4786	9.84646
792	P22695	1	>sp|P22695|QCR2_HUMAN Cytochrome b-c1 complex subunit 2, mitochondrial OS=Homo sapiens GN=UQCRC2 PE=1 SV=3	14	14	14	P22695	39.5	48.442	UQCRC2	UQCRC2	6.05195	5.36701	8.20749	7.45653	6.27881	9.00081	6.79881	3.55347	4.40943	5.25318	8.92779	5.90787
932	P31946-2	1	>sp|P31946-2|1433B_HUMAN Isoform Short of 14-3-3 protein beta/alpha OS=Homo sapiens GN=YWHAB	16	6	1	P31946-2	58.2	27.85	YWHAB	YWHAB	7.26234	5.36701	9.11943	5.32609	6.27881	8.10073	5.66568	7.10694	3.30707	6.30382	7.65239	4.92323
964	P35606-2;P35606	2	>sp|P35606-2|COPB2_HUMAN Isoform 2 of Coatomer subunit beta OS=Homo sapiens GN=COPB2	27	27	27	P35606-2	39.3	99.045	COPB2	COPB2	0	8.05052	8.20749	4.26088	2.51152	8.10073	7.93195	4.73796	11.0236	7.35445	5.10159	6.89252
1728	Q7Z406;Q7Z406-6;Q7Z406-2;Q7Z406-5;Q7Z406-4	5	>sp|Q7Z406|MYH14_HUMAN Myosin-14 OS=Homo sapiens GN=MYH14 PE=1 SV=2	16	3	3	Q7Z406	6.6	227.87	MYH14	MYH14	4.84156	8.05052	7.29555	3.19566	3.76729	6.30057	3.39941	5.92245	4.40943	7.35445	5.10159	2.95394
2010	Q9BQE3	1	>sp|Q9BQE3|TBA1C_HUMAN Tubulin alpha-1C chain OS=Homo sapiens GN=TUBA1C PE=1 SV=1	37	2	2	Q9BQE3	73.9	49.895	TUBA1C	TUBA1C	6.05195	6.26151	5.47166	7.45653	5.02305	7.20065	6.79881	4.73796	6.61415	6.30382	3.82619	5.90787
235	O75874	1	>sp|O75874|IDHC_HUMAN Isocitrate dehydrogenase [NADP] cytoplasmic OS=Homo sapiens GN=IDH1 PE=1 SV=2	15	14	14	O75874	36.7	46.659	IDH1	IDH1	2.42078	8.05052	7.29555	3.19566	2.51152	5.40049	5.66568	5.92245	5.51179	8.40509	2.5508	3.93858
495	P06132	1	>sp|P06132|DCUP_HUMAN Uroporphyrinogen decarboxylase OS=Homo sapiens GN=UROD PE=1 SV=2	10	10	10	P06132	35.4	40.786	UROD	UROD	2.42078	6.26151	8.20749	4.26088	3.76729	8.10073	6.79881	5.92245	8.81887	5.25318	3.82619	5.90787
2307	Q9UQ80-2;Q9UQ80	2	>sp|Q9UQ80-2|PA2G4_HUMAN Isoform 2 of Proliferation-associated protein 2G4 OS=Homo sapiens GN=PA2G4	20	20	20	Q9UQ80-2	60.6	38.059	PA2G4	PA2G4	6.05195	7.15601	8.20749	3.19566	1.25576	8.10073	6.79881	4.73796	2.20472	8.40509	7.65239	5.90787
1487	Q14165	1	>sp|Q14165|MLEC_HUMAN Malectin OS=Homo sapiens GN=MLEC PE=1 SV=1	13	13	13	Q14165	48.6	32.233	MLEC	MLEC	4.84156	5.36701	8.20749	5.32609	7.53457	6.30057	3.39941	3.55347	5.51179	4.20254	6.37699	4.92323
527	P07357	1	>sp|P07357|CO8A_HUMAN Complement component C8 alpha chain OS=Homo sapiens GN=C8A PE=1 SV=2	16	16	16	P07357	26.9	65.163	C8A	C8A	13.3143	8.94502	7.29555	6.39131	8.79033	6.30057	5.66568	8.29143	3.30707	7.35445	8.92779	1.96929
887	P30085;P30085-2	2	>sp|P30085|KCY_HUMAN UMP-CMP kinase OS=Homo sapiens GN=CMPK1 PE=1 SV=3	9	9	9	P30085	45.4	22.222	CMPK1	CMPK1	6.05195	8.05052	5.47166	5.32609	5.02305	6.30057	3.39941	4.73796	5.51179	7.35445	5.10159	9.84646
88	O14672;O14672-2	2	>sp|O14672|ADA10_HUMAN Disintegrin and metalloproteinase domain-containing protein 10 OS=Homo sapiens GN=ADAM10 PE=1 SV=1	16	16	16	O14672	23.8	84.141	ADAM10	ADAM10	4.84156	10.734	8.20749	6.39131	5.02305	4.50041	3.39941	4.73796	9.92122	4.20254	3.82619	9.84646
305	P00568;Q9Y6K8-2;Q9Y6K8-3;Q9Y6K8	4	>sp|P00568|KAD1_HUMAN Adenylate kinase isoenzyme 1 OS=Homo sapiens GN=AK1 PE=1 SV=3	14	14	14	P00568	67.5	21.635	AK1;AK5	AK1;AK5	3.63117	7.15601	9.11943	6.39131	3.76729	6.30057	2.26627	7.10694	6.61415	10.5064	3.82619	4.92323
1718	Q7L591	1	>sp|Q7L591|DOK3_HUMAN Docking protein 3 OS=Homo sapiens GN=DOK3 PE=1 SV=2	14	14	7	Q7L591	43.8	53.288	DOK3	DOK3	4.84156	7.15601	10.0314	6.39131	5.02305	4.50041	4.53254	3.55347	4.40943	6.30382	2.5508	6.89252
345	P01610	1	>sp|P01610|KV118_HUMAN Ig kappa chain V-I region WEA OS=Homo sapiens PE=1 SV=1	3	3	2	P01610	31.5	11.84	IGKV1-17	IGKV1-17	8.47272	3.57801	6.3836	7.45653	6.27881	5.40049	4.53254	5.92245	5.51179	5.25318	6.37699	4.92323
477	P05121;P05121-2	2	>sp|P05121|PAI1_HUMAN Plasminogen activator inhibitor 1 OS=Homo sapiens GN=SERPINE1 PE=1 SV=1	10	10	10	P05121	33.3	45.059	SERPINE1	SERPINE1	6.05195	8.94502	7.29555	4.26088	1.25576	7.20065	6.79881	3.55347	3.30707	6.30382	6.37699	5.90787
594	P09972	1	>sp|P09972|ALDOC_HUMAN Fructose-bisphosphate aldolase C OS=Homo sapiens GN=ALDOC PE=1 SV=2	10	3	3	P09972	23.6	39.455	ALDOC	ALDOC	4.84156	6.26151	7.29555	6.39131	1.25576	5.40049	3.39941	7.10694	5.51179	6.30382	7.65239	6.89252
1511	Q14677;Q14677-3;Q14677-2	3	>sp|Q14677|EPN4_HUMAN Clathrin interactor 1 OS=Homo sapiens GN=CLINT1 PE=1 SV=1	19	19	19	Q14677	31.4	68.259	CLINT1	CLINT1	1.21039	8.94502	10.9433	2.13044	3.76729	8.10073	6.79881	1.18449	6.61415	5.25318	6.37699	6.89252
568	P08758	1	>sp|P08758|ANXA5_HUMAN Annexin A5 OS=Homo sapiens GN=ANXA5 PE=1 SV=2	12	12	12	P08758	29.7	35.936	ANXA5	ANXA5	4.84156	5.36701	6.3836	5.32609	5.02305	6.30057	6.79881	3.55347	9.92122	3.15191	3.82619	8.86181
1165	P53618	1	>sp|P53618|COPB_HUMAN Coatomer subunit beta OS=Homo sapiens GN=COPB1 PE=1 SV=3	23	23	23	P53618	33.7	107.14	COPB1	COPB1	2.42078	5.36701	7.29555	3.19566	3.76729	4.50041	4.53254	1.18449	6.61415	6.30382	6.37699	5.90787
755	P19971;P19971-2	2	>sp|P19971|TYPH_HUMAN Thymidine phosphorylase OS=Homo sapiens GN=TYMP PE=1 SV=2	19	19	19	P19971	49.6	49.955	TYMP	TYMP	4.84156	3.57801	6.3836	5.32609	7.53457	8.10073	4.53254	9.47592	7.71651	0	5.10159	4.92323
804	P23368;P23368-2;Q16798-2;Q16798	4	>sp|P23368|MAOM_HUMAN NAD-dependent malic enzyme, mitochondrial OS=Homo sapiens GN=ME2 PE=1 SV=1	16	16	16	P23368	31.5	65.443	ME2;ME3	ME2;ME3	0	5.36701	9.11943	5.32609	2.51152	5.40049	6.79881	7.10694	8.81887	7.35445	5.10159	6.89252
1431	Q13162	1	>sp|Q13162|PRDX4_HUMAN Peroxiredoxin-4 OS=Homo sapiens GN=PRDX4 PE=1 SV=1	13	10	10	Q13162	57.6	30.54	PRDX4	PRDX4	3.63117	8.05052	8.20749	3.19566	2.51152	8.10073	2.26627	2.36898	8.81887	6.30382	7.65239	6.89252
648	P12236;P12235;Q9H0C2	3	>sp|P12236|ADT3_HUMAN ADP/ATP translocase 3 OS=Homo sapiens GN=SLC25A6 PE=1 SV=4	15	15	6	P12236	49.3	32.866	SLC25A6;SLC25A4;SLC25A31	SLC25A6;SLC25A4;SLC25A31	7.26234	2.68351	2.73583	5.32609	3.76729	6.30057	10.1982	3.55347	14.3307	2.10127	8.92779	9.84646
884	P30048-2;P30048	2	>sp|P30048-2|PRDX3_HUMAN Isoform 2 of Thioredoxin-dependent peroxide reductase, mitochondrial OS=Homo sapiens GN=PRDX3	9	9	9	P30048-2	46.6	25.838	PRDX3	PRDX3	4.84156	3.57801	4.55972	6.39131	6.27881	5.40049	10.1982	8.29143	7.71651	4.20254	10.2032	5.90787
969	P35813;P35813-3;P35813-2	3	>sp|P35813|PPM1A_HUMAN Protein phosphatase 1A OS=Homo sapiens GN=PPM1A PE=1 SV=1	13	13	12	P35813	42.9	42.447	PPM1A	PPM1A	1.21039	8.94502	7.29555	6.39131	2.51152	5.40049	6.79881	9.47592	7.71651	3.15191	10.2032	6.89252
1066	P48444;P48444-2	2	>sp|P48444|COPD_HUMAN Coatomer subunit delta OS=Homo sapiens GN=ARCN1 PE=1 SV=1	18	18	18	P48444	38	57.21	ARCN1	ARCN1	2.42078	6.26151	5.47166	6.39131	6.27881	5.40049	9.06508	1.18449	5.51179	5.25318	3.82619	9.84646
1333	Q00325-2;Q00325	2	>sp|Q00325-2|MPCP_HUMAN Isoform B of Phosphate carrier protein, mitochondrial OS=Homo sapiens GN=SLC25A3	15	15	15	Q00325-2	36.6	39.958	SLC25A3	SLC25A3	7.26234	4.47251	2.73583	5.32609	5.02305	4.50041	6.79881	4.73796	7.71651	4.20254	8.92779	3.93858
1909	Q96AP7	1	>sp|Q96AP7|ESAM_HUMAN Endothelial cell-selective adhesion molecule OS=Homo sapiens GN=ESAM PE=1 SV=1	8	8	8	Q96AP7	35.4	41.176	ESAM	ESAM	3.63117	4.47251	7.29555	8.52175	5.02305	7.20065	7.93195	4.73796	8.81887	5.25318	7.65239	5.90787
2150	Q9NR31;Q9NR31-2;Q9Y6B6	3	>sp|Q9NR31|SAR1A_HUMAN GTP-binding protein SAR1a OS=Homo sapiens GN=SAR1A PE=1 SV=1	15	15	15	Q9NR31	57.1	22.367	SAR1A;SAR1B	SAR1A;SAR1B	6.05195	2.68351	2.73583	6.39131	1.25576	7.20065	6.79881	5.92245	5.51179	8.40509	7.65239	6.89252
1013	P41250	1	>sp|P41250|SYG_HUMAN Glycine--tRNA ligase OS=Homo sapiens GN=GARS PE=1 SV=3	20	20	20	P41250	31.7	83.165	GARS	GARS	3.63117	7.15601	6.3836	3.19566	3.76729	5.40049	4.53254	4.73796	2.20472	3.15191	8.92779	7.87717
878	P30040;P30040-2	2	>sp|P30040|ERP29_HUMAN Endoplasmic reticulum resident protein 29 OS=Homo sapiens GN=ERP29 PE=1 SV=4	9	9	9	P30040	34.5	28.993	ERP29	ERP29	3.63117	3.57801	3.64777	6.39131	5.02305	5.40049	9.06508	4.73796	7.71651	8.40509	6.37699	9.84646
929	P31939-2;P31939	2	>sp|P31939-2|PUR9_HUMAN Isoform 2 of Bifunctional purine biosynthesis protein PURH OS=Homo sapiens GN=ATIC	19	19	19	P31939-2	39.9	64.523	ATIC	ATIC	2.42078	5.36701	5.47166	4.26088	8.79033	6.30057	6.79881	2.36898	5.51179	7.35445	3.82619	5.90787
296	P00390-2;P00390-3;P00390;P00390-5;P00390-4	5	>sp|P00390-2|GSHR_HUMAN Isoform Cytoplasmic of Glutathione reductase, mitochondrial OS=Homo sapiens GN=GSR	14	14	14	P00390-2	36.5	51.7	GSR	GSR	3.63117	7.15601	4.55972	8.52175	1.25576	8.10073	6.79881	4.73796	6.61415	6.30382	7.65239	8.86181
743	P18669;P15259;Q8N0Y7	3	>sp|P18669|PGAM1_HUMAN Phosphoglycerate mutase 1 OS=Homo sapiens GN=PGAM1 PE=1 SV=2	13	13	13	P18669	54.3	28.804	PGAM1;PGAM2;PGAM4	PGAM1;PGAM2;PGAM4	6.05195	3.57801	5.47166	8.52175	7.53457	8.10073	5.66568	4.73796	5.51179	4.20254	7.65239	5.90787
1006	P40925;P40925-3;P40925-2	3	>sp|P40925|MDHC_HUMAN Malate dehydrogenase, cytoplasmic OS=Homo sapiens GN=MDH1 PE=1 SV=4	12	12	12	P40925	44.3	36.426	MDH1	MDH1	7.26234	3.57801	4.55972	8.52175	6.27881	8.10073	9.06508	5.92245	8.81887	5.25318	10.2032	3.93858
1273	P62826	1	>sp|P62826|RAN_HUMAN GTP-binding nuclear protein Ran OS=Homo sapiens GN=RAN PE=1 SV=3	12	12	12	P62826	48.6	24.423	RAN	RAN	7.26234	4.47251	4.55972	5.32609	3.76729	7.20065	2.26627	3.55347	8.81887	5.25318	3.82619	8.86181
1392	Q08380	1	>sp|Q08380|LG3BP_HUMAN Galectin-3-binding protein OS=Homo sapiens GN=LGALS3BP PE=1 SV=1	19	19	19	Q08380	38.8	65.33	LGALS3BP	LGALS3BP	4.84156	0.894502	1.82389	3.19566	3.76729	11.7011	15.8639	9.47592	4.40943	3.15191	3.82619	5.90787
395	P02042	1	>sp|P02042|HBD_HUMAN Hemoglobin subunit delta OS=Homo sapiens GN=HBD PE=1 SV=2	15	8	8	P02042	95.2	16.055	HBD	HBD	3.63117	2.68351	0.911943	15.9783	7.53457	13.5012	12.4645	8.29143	7.71651	4.20254	2.5508	0
489	P05543;CON__Q9TT36	2	>sp|P05543|THBG_HUMAN Thyroxine-binding globulin OS=Homo sapiens GN=SERPINA7 PE=1 SV=2	11	11	11	P05543	33.3	46.324	SERPINA7	SERPINA7	4.84156	2.68351	8.20749	8.52175	10.0461	3.60032	5.66568	7.10694	2.20472	6.30382	6.37699	8.86181
616	P10619-2;P10619	2	>sp|P10619-2|PPGB_HUMAN Isoform 2 of Lysosomal protective protein OS=Homo sapiens GN=CTSA	12	12	12	P10619-2	31.7	52.488	CTSA	CTSA	4.84156	7.15601	3.64777	3.19566	1.25576	5.40049	4.53254	7.10694	3.30707	4.20254	5.10159	11.8157
1930	Q96FW1;Q96FW1-2	2	>sp|Q96FW1|OTUB1_HUMAN Ubiquitin thioesterase OTUB1 OS=Homo sapiens GN=OTUB1 PE=1 SV=2	13	13	13	Q96FW1	50.6	31.284	OTUB1	OTUB1	3.63117	4.47251	7.29555	6.39131	3.76729	6.30057	5.66568	5.92245	5.51179	4.20254	3.82619	5.90787
413	P02747	1	>sp|P02747|C1QC_HUMAN Complement C1q subcomponent subunit C OS=Homo sapiens GN=C1QC PE=1 SV=3	6	6	6	P02747	26.1	25.773	C1QC	C1QC	4.84156	5.36701	6.3836	6.39131	8.79033	4.50041	3.39941	7.10694	2.20472	5.25318	7.65239	3.93858
1088	P49411	1	>sp|P49411|EFTU_HUMAN Elongation factor Tu, mitochondrial OS=Homo sapiens GN=TUFM PE=1 SV=2	16	16	16	P49411	39.4	49.541	TUFM	TUFM	3.63117	4.47251	6.3836	4.26088	2.51152	6.30057	3.39941	1.18449	2.20472	8.40509	3.82619	4.92323
1811	Q8NEU8;Q8NEU8-2;Q8NEU8-3	3	>sp|Q8NEU8|DP13B_HUMAN DCC-interacting protein 13-beta OS=Homo sapiens GN=APPL2 PE=1 SV=3	26	26	25	Q8NEU8	49.5	74.493	APPL2	APPL2	2.42078	7.15601	11.8553	6.39131	1.25576	7.20065	3.39941	2.36898	2.20472	4.20254	3.82619	4.92323
160	O43665-3;O43665-2;O43665	3	>sp|O43665-3|RGS10_HUMAN Isoform 3 of Regulator of G-protein signaling 10 OS=Homo sapiens GN=RGS10	9	9	9	O43665-3	61.3	21.21	RGS10	RGS10	4.84156	7.15601	6.3836	5.32609	3.76729	9.00081	4.53254	8.29143	3.30707	4.20254	6.37699	5.90787
1824	Q8TC12;Q8TC12-2;Q8TC12-3;Q96NR8	4	>sp|Q8TC12|RDH11_HUMAN Retinol dehydrogenase 11 OS=Homo sapiens GN=RDH11 PE=1 SV=2	14	14	14	Q8TC12	51.6	35.386	RDH11;RDH12	RDH11;RDH12	6.05195	2.68351	5.47166	7.45653	2.51152	3.60032	4.53254	4.73796	3.30707	7.35445	5.10159	5.90787
482	P05160;CON__Q2TBQ1	2	>sp|P05160|F13B_HUMAN Coagulation factor XIII B chain OS=Homo sapiens GN=F13B PE=1 SV=3	17	17	17	P05160	34	75.51	F13B	F13B	10.8935	5.36701	5.47166	5.32609	13.8134	3.60032	4.53254	4.73796	2.20472	7.35445	8.92779	2.95394
731	P17858;P17858-2	2	>sp|P17858|PFKAL_HUMAN ATP-dependent 6-phosphofructokinase, liver type OS=Homo sapiens GN=PFKL PE=1 SV=6	20	16	16	P17858	34.9	85.018	PFKL	PFKL	2.42078	4.47251	3.64777	6.39131	3.76729	7.20065	7.93195	3.55347	4.40943	4.20254	6.37699	5.90787
711	P16152;P16152-2	2	>sp|P16152|CBR1_HUMAN Carbonyl reductase [NADPH] 1 OS=Homo sapiens GN=CBR1 PE=1 SV=3	15	15	13	P16152	75.1	30.375	CBR1	CBR1	3.63117	3.57801	6.3836	5.32609	2.51152	9.90089	0	5.92245	3.30707	5.25318	5.10159	5.90787
744	P19086;Q03113-3;Q03113-2;Q03113	4	>sp|P19086|GNAZ_HUMAN Guanine nucleotide-binding protein G(z) subunit alpha OS=Homo sapiens GN=GNAZ PE=2 SV=3	14	13	13	P19086	45.1	40.923	GNAZ;GNA12	GNAZ;GNA12	2.42078	5.36701	4.55972	5.32609	3.76729	7.20065	1.13314	7.10694	2.20472	7.35445	6.37699	5.90787
1932	Q96G03;Q96G03-2	2	>sp|Q96G03|PGM2_HUMAN Phosphoglucomutase-2 OS=Homo sapiens GN=PGM2 PE=1 SV=4	18	18	18	Q96G03	38.1	68.283	PGM2	PGM2	1.21039	9.83952	9.11943	4.26088	2.51152	7.20065	4.53254	3.55347	5.51179	5.25318	3.82619	6.89252
139	O43150;O43150-2	2	>sp|O43150|ASAP2_HUMAN Arf-GAP with SH3 domain, ANK repeat and PH domain-containing protein 2 OS=Homo sapiens GN=ASAP2 PE=1 SV=3	25	25	21	O43150	31.3	111.65	ASAP2	ASAP2	3.63117	8.94502	5.47166	6.39131	0	5.40049	3.39941	2.36898	8.81887	4.20254	3.82619	9.84646
351	P01617;P01614;P06309	3	>sp|P01617|KV204_HUMAN Ig kappa chain V-II region TEW OS=Homo sapiens PE=1 SV=1	4	3	3	P01617	38.9	12.059	IGKV2D-28	IGKV2D-28	8.47272	4.47251	5.47166	7.45653	7.53457	4.50041	6.79881	8.29143	2.20472	6.30382	7.65239	5.90787
750	P19652	1	>sp|P19652|A1AG2_HUMAN Alpha-1-acid glycoprotein 2 OS=Homo sapiens GN=ORM2 PE=1 SV=2	10	10	7	P19652	40.3	23.602	ORM2	ORM2	2.42078	2.68351	0.911943	9.58697	18.8364	7.20065	10.1982	16.5829	4.40943	13.6583	1.2754	1.96929
367	P01765;P01774	2	>sp|P01765|HV304_HUMAN Ig heavy chain V-III region TIL OS=Homo sapiens PE=1 SV=1	4	2	1	P01765	35.7	11.612	IGHV3-23	IGHV3-23	6.05195	4.47251	6.3836	8.52175	6.27881	3.60032	3.39941	4.73796	2.20472	5.25318	8.92779	1.96929
454	P04220	1	>sp|P04220|MUCB_HUMAN Ig mu heavy chain disease protein OS=Homo sapiens PE=1 SV=1	20	2	2	P04220	61.4	43.057	IGHM	IGHM	8.47272	8.94502	5.47166	2.13044	7.53457	3.60032	4.53254	7.10694	3.30707	5.25318	6.37699	1.96929
999	P39656-3;P39656;P39656-2	3	>sp|P39656-3|OST48_HUMAN Isoform 3 of Dolichyl-diphosphooligosaccharide--protein glycosyltransferase 48 kDa subunit OS=Homo sapiens GN=DDOST	10	10	10	P39656-3	29.9	49.019	DDOST	DDOST	7.26234	5.36701	6.3836	4.26088	5.02305	6.30057	6.79881	3.55347	5.51179	4.20254	5.10159	4.92323
1190	P55145	1	>sp|P55145|MANF_HUMAN Mesencephalic astrocyte-derived neurotrophic factor OS=Homo sapiens GN=MANF PE=1 SV=3	12	12	12	P55145	52.2	20.7	MANF	MANF	4.84156	4.47251	7.29555	2.13044	5.02305	8.10073	5.66568	5.92245	3.30707	6.30382	5.10159	6.89252
1499	Q14344;Q14344-2	2	>sp|Q14344|GNA13_HUMAN Guanine nucleotide-binding protein subunit alpha-13 OS=Homo sapiens GN=GNA13 PE=1 SV=2	14	13	13	Q14344	45.6	44.049	GNA13	GNA13	4.84156	5.36701	5.47166	6.39131	2.51152	5.40049	2.26627	5.92245	4.40943	7.35445	3.82619	7.87717
1778	Q8IZP0-10;Q8IZP0-8;Q8IZP0-7;Q8IZP0-2;Q8IZP0-4;Q8IZP0-3;Q8IZP0-5;Q8IZP0-6;Q8IZP0-9;Q8IZP0;Q8IZP0-12;Q8IZP0-11;Q9NYB9-2;Q9NYB9-4;Q9NYB9;Q9NYB9-3	16	>sp|Q8IZP0-10|ABI1_HUMAN Isoform 10 of Abl interactor 1 OS=Homo sapiens GN=ABI1	11	11	11	Q8IZP0-10	31.7	42.667	ABI1;ABI2	ABI1;ABI2	1.21039	5.36701	5.47166	8.52175	2.51152	7.20065	6.79881	5.92245	7.71651	7.35445	5.10159	3.93858
303	P00505;P00505-2	2	>sp|P00505|AATM_HUMAN Aspartate aminotransferase, mitochondrial OS=Homo sapiens GN=GOT2 PE=1 SV=3	18	18	18	P00505	49.5	47.517	GOT2	GOT2	4.84156	6.26151	8.20749	2.13044	5.02305	3.60032	1.13314	5.92245	3.30707	5.25318	5.10159	7.87717
1234	P61088;Q5JXB2	2	>sp|P61088|UBE2N_HUMAN Ubiquitin-conjugating enzyme E2 N OS=Homo sapiens GN=UBE2N PE=1 SV=1	7	7	7	P61088	48	17.138	UBE2N;UBE2NL	UBE2N;UBE2NL	6.05195	5.36701	3.64777	5.32609	3.76729	7.20065	4.53254	8.29143	4.40943	5.25318	3.82619	3.93858
1810	Q8NE86-3;Q8NE86;Q8NE86-2	3	>sp|Q8NE86-3|MCU_HUMAN Isoform 3 of Calcium uniporter protein, mitochondrial OS=Homo sapiens GN=MCU	15	15	15	Q8NE86-3	49	35.158	MCU	MCU	4.84156	4.47251	5.47166	4.26088	5.02305	4.50041	5.66568	3.55347	7.71651	5.25318	5.10159	5.90787
2195	Q9NXH8	1	>sp|Q9NXH8|TOR4A_HUMAN Torsin-4A OS=Homo sapiens GN=TOR4A PE=1 SV=2	16	16	16	Q9NXH8	47.8	46.914	TOR4A	TOR4A	3.63117	7.15601	3.64777	3.19566	1.25576	7.20065	4.53254	5.92245	2.20472	6.30382	6.37699	5.90787
52	O00161;O00161-2	2	>sp|O00161|SNP23_HUMAN Synaptosomal-associated protein 23 OS=Homo sapiens GN=SNAP23 PE=1 SV=1	12	12	12	O00161	58.8	23.354	SNAP23	SNAP23	2.42078	3.57801	4.55972	6.39131	3.76729	2.70024	4.53254	4.73796	6.61415	6.30382	7.65239	7.87717
700	P15170-2;P15170-3;P15170;Q8IYD1	4	>sp|P15170-2|ERF3A_HUMAN Isoform 2 of Eukaryotic peptide chain release factor GTP-binding subunit ERF3A OS=Homo sapiens GN=GSPT1	14	14	14	P15170-2	24.7	68.6	GSPT1;GSPT2	GSPT1;GSPT2	2.42078	6.26151	5.47166	6.39131	0	3.60032	4.53254	2.36898	7.71651	5.25318	5.10159	7.87717
388	P01877	1	>sp|P01877|IGHA2_HUMAN Ig alpha-2 chain C region OS=Homo sapiens GN=IGHA2 PE=1 SV=3	20	4	4	P01877	67.9	36.526	IGHA2	IGHA2	9.68311	1.789	5.47166	8.52175	5.02305	0.900081	2.26627	10.6604	2.20472	4.20254	3.82619	3.93858
589	P09622;P09622-3;P09622-2	3	>sp|P09622|DLDH_HUMAN Dihydrolipoyl dehydrogenase, mitochondrial OS=Homo sapiens GN=DLD PE=1 SV=2	13	13	13	P09622	29.1	54.177	DLD	DLD	3.63117	8.05052	7.29555	4.26088	3.76729	5.40049	2.26627	4.73796	3.30707	3.15191	5.10159	6.89252
1596	Q16762	1	>sp|Q16762|THTR_HUMAN Thiosulfate sulfurtransferase OS=Homo sapiens GN=TST PE=1 SV=4	13	13	13	Q16762	51.5	33.429	TST	TST	2.42078	6.26151	5.47166	5.32609	2.51152	5.40049	4.53254	3.55347	3.30707	5.25318	7.65239	5.90787
1606	Q16891-3;Q16891-2;Q16891-4;Q16891	4	>sp|Q16891-3|MIC60_HUMAN Isoform 3 of MICOS complex subunit MIC60 OS=Homo sapiens GN=IMMT	24	24	24	Q16891-3	36.1	80.026	IMMT	IMMT	7.26234	5.36701	3.64777	5.32609	3.76729	6.30057	2.26627	4.73796	4.40943	6.30382	3.82619	6.89252
1908	Q96AG4	1	>sp|Q96AG4|LRC59_HUMAN Leucine-rich repeat-containing protein 59 OS=Homo sapiens GN=LRRC59 PE=1 SV=1	8	8	8	Q96AG4	32.6	34.93	LRRC59	LRRC59	7.26234	0.894502	1.82389	5.32609	3.76729	5.40049	6.79881	4.73796	5.51179	4.20254	8.92779	5.90787
92	O14745;O14745-2	2	>sp|O14745|NHRF1_HUMAN Na(+)/H(+) exchange regulatory cofactor NHE-RF1 OS=Homo sapiens GN=SLC9A3R1 PE=1 SV=4	11	11	11	O14745	34.4	38.868	SLC9A3R1	SLC9A3R1	2.42078	4.47251	4.55972	6.39131	2.51152	4.50041	5.66568	4.73796	8.81887	6.30382	3.82619	5.90787
2202	Q9NZ08;Q9NZ08-2	2	>sp|Q9NZ08|ERAP1_HUMAN Endoplasmic reticulum aminopeptidase 1 OS=Homo sapiens GN=ERAP1 PE=1 SV=3	31	31	31	Q9NZ08	36.1	107.23	ERAP1	ERAP1	1.21039	4.47251	8.20749	2.13044	1.25576	0.900081	11.3314	1.18449	2.20472	1.05064	5.10159	11.8157
96	O14791-3;O14791;O14791-2	3	>sp|O14791-3|APOL1_HUMAN Isoform 3 of Apolipoprotein L1 OS=Homo sapiens GN=APOL1	14	14	14	O14791-3	33.4	42.158	APOL1	APOL1	14.5247	4.47251	5.47166	8.52175	8.79033	1.80016	1.13314	7.10694	0	8.40509	8.92779	5.90787
159	O43639	1	>sp|O43639|NCK2_HUMAN Cytoplasmic protein NCK2 OS=Homo sapiens GN=NCK2 PE=1 SV=2	17	17	15	O43639	45.3	42.915	NCK2	NCK2	6.05195	7.15601	8.20749	8.52175	3.76729	6.30057	5.66568	2.36898	3.30707	6.30382	1.2754	6.89252
217	O75396	1	>sp|O75396|SC22B_HUMAN Vesicle-trafficking protein SEC22b OS=Homo sapiens GN=SEC22B PE=1 SV=4	10	10	10	O75396	51.6	24.593	SEC22B	SEC22B	3.63117	5.36701	6.3836	3.19566	1.25576	5.40049	4.53254	7.10694	6.61415	8.40509	3.82619	2.95394
309	P00739;P00739-2	2	>sp|P00739|HPTR_HUMAN Haptoglobin-related protein OS=Homo sapiens GN=HPR PE=2 SV=2	26	6	6	P00739	55.5	39.029	HPR	HPR	9.68311	2.68351	3.64777	6.39131	7.53457	4.50041	3.39941	8.29143	1.10236	9.45572	10.2032	3.93858
1481	Q14141-2;Q14141-4;Q14141;Q14141-3	4	>sp|Q14141-2|SEPT6_HUMAN Isoform I of Septin-6 OS=Homo sapiens GN=SEPT6	20	10	10	Q14141-2	52	48.872	SEPT6	SEPT6	6.05195	5.36701	7.29555	4.26088	5.02305	5.40049	4.53254	3.55347	6.61415	5.25318	2.5508	5.90787
793	P22792	1	>sp|P22792|CPN2_HUMAN Carboxypeptidase N subunit 2 OS=Homo sapiens GN=CPN2 PE=1 SV=3	12	12	12	P22792	28.1	60.556	CPN2	CPN2	10.8935	6.26151	0.911943	2.13044	8.79033	1.80016	10.1982	5.92245	5.51179	4.20254	6.37699	3.93858
882	P30044-2;P30044;P30044-3;P30044-4	4	>sp|P30044-2|PRDX5_HUMAN Isoform Cytoplasmic+peroxisomal of Peroxiredoxin-5, mitochondrial OS=Homo sapiens GN=PRDX5	8	8	8	P30044-2	49.4	17.031	PRDX5	PRDX5	6.05195	5.36701	5.47166	7.45653	5.02305	5.40049	7.93195	5.92245	5.51179	4.20254	5.10159	1.96929
1091	P49591	1	>sp|P49591|SYSC_HUMAN Serine--tRNA ligase, cytoplasmic OS=Homo sapiens GN=SARS PE=1 SV=3	11	11	11	P49591	28.4	58.777	SARS	SARS	1.21039	6.26151	5.47166	5.32609	2.51152	5.40049	6.79881	4.73796	5.51179	8.40509	6.37699	6.89252
1736	Q86TP1;Q86TP1-2;Q86TP1-5;Q86TP1-4;Q86TP1-3;Q86TP1-6;Q86TP1-7	7	>sp|Q86TP1|PRUNE_HUMAN Protein prune homolog OS=Homo sapiens GN=PRUNE PE=1 SV=2	13	13	13	Q86TP1	31.8	50.199	PRUNE	PRUNE	4.84156	5.36701	6.3836	4.26088	3.76729	4.50041	4.53254	8.29143	4.40943	7.35445	7.65239	4.92323
286	O95866-2;O95866-7;O95866-4	3	>sp|O95866-2|G6B_HUMAN Isoform A of Protein G6b OS=Homo sapiens GN=G6B	9	9	3	O95866-2	49.8	25.003	G6B	C6orf25	4.84156	5.36701	4.55972	4.26088	3.76729	5.40049	4.53254	4.73796	7.71651	4.20254	6.37699	5.90787
1158	P53004	1	>sp|P53004|BIEA_HUMAN Biliverdin reductase A OS=Homo sapiens GN=BLVRA PE=1 SV=2	14	14	14	P53004	46.6	33.428	BLVRA	BLVRA	2.42078	8.94502	7.29555	6.39131	1.25576	4.50041	1.13314	7.10694	4.40943	5.25318	2.5508	2.95394
781	P22061;P22061-2	2	>sp|P22061|PIMT_HUMAN Protein-L-isoaspartate(D-aspartate) O-methyltransferase OS=Homo sapiens GN=PCMT1 PE=1 SV=4	10	10	10	P22061	65.6	24.636	PCMT1	PCMT1	3.63117	5.36701	4.55972	2.13044	5.02305	5.40049	5.66568	3.55347	2.20472	6.30382	2.5508	3.93858
907	P30486;Q31610	2	>sp|P30486|1B48_HUMAN HLA class I histocompatibility antigen, B-48 alpha chain OS=Homo sapiens GN=HLA-B PE=1 SV=1	19	13	1	P30486	54.4	40.362	HLA-B	HLA-B	2.42078	4.47251	2.73583	3.19566	6.27881	7.20065	3.39941	7.10694	9.92122	6.30382	3.82619	4.92323
1996	Q99719	1	>sp|Q99719|SEPT5_HUMAN Septin-5 OS=Homo sapiens GN=SEPT5 PE=1 SV=1	16	16	5	Q99719	48.2	42.777	SEPT5	SEPT5	6.05195	3.57801	7.29555	6.39131	3.76729	5.40049	5.66568	5.92245	4.40943	3.15191	2.5508	7.87717
602	P62987;P62979;P0CG47;P0CG48	4	>sp|P62987|RL40_HUMAN Ubiquitin-60S ribosomal protein L40 OS=Homo sapiens GN=UBA52 PE=1 SV=2	5	5	5	P62987	36.7	14.728	UBA52;RPS27A;UBB;UBC	UBA52;RPS27A;UBB;UBC	4.84156	4.47251	5.47166	7.45653	2.51152	5.40049	2.26627	5.92245	6.61415	4.20254	6.37699	3.93858
643	P11766	1	>sp|P11766|ADHX_HUMAN Alcohol dehydrogenase class-3 OS=Homo sapiens GN=ADH5 PE=1 SV=4	13	13	13	P11766	43	39.724	ADH5	ADH5	2.42078	6.26151	4.55972	5.32609	1.25576	8.10073	2.26627	3.55347	7.71651	2.10127	8.92779	9.84646
805	P23381;P23381-2	2	>sp|P23381|SYWC_HUMAN Tryptophan--tRNA ligase, cytoplasmic OS=Homo sapiens GN=WARS PE=1 SV=2	15	15	15	P23381	40.8	53.165	WARS	WARS	3.63117	6.26151	8.20749	2.13044	2.51152	5.40049	6.79881	5.92245	8.81887	3.15191	6.37699	4.92323
1603	Q16836;Q16836-3;Q16836-2	3	>sp|Q16836|HCDH_HUMAN Hydroxyacyl-coenzyme A dehydrogenase, mitochondrial OS=Homo sapiens GN=HADH PE=1 SV=3	8	8	8	Q16836	30.6	34.293	HADH	HADH	3.63117	1.789	5.47166	4.26088	5.02305	9.00081	3.39941	5.92245	4.40943	4.20254	5.10159	4.92323
1847	Q8WWA1;Q8WWA1-2;Q8WWA1-3	3	>sp|Q8WWA1|TMM40_HUMAN Transmembrane protein 40 OS=Homo sapiens GN=TMEM40 PE=1 SV=2	8	8	8	Q8WWA1	52.8	25.495	TMEM40	TMEM40	4.84156	4.47251	4.55972	8.52175	3.76729	4.50041	7.93195	3.55347	3.30707	4.20254	6.37699	3.93858
1998	Q99733;Q99733-2	2	>sp|Q99733|NP1L4_HUMAN Nucleosome assembly protein 1-like 4 OS=Homo sapiens GN=NAP1L4 PE=1 SV=1	12	12	10	Q99733	26.1	42.823	NAP1L4	NAP1L4	1.21039	4.47251	5.47166	5.32609	5.02305	7.20065	5.66568	4.73796	5.51179	5.25318	6.37699	3.93858
757	P20073-2;P20073	2	>sp|P20073-2|ANXA7_HUMAN Isoform 2 of Annexin A7 OS=Homo sapiens GN=ANXA7	20	20	20	P20073-2	46.4	50.315	ANXA7	ANXA7	7.26234	6.26151	4.55972	2.13044	1.25576	4.50041	3.39941	1.18449	6.61415	5.25318	5.10159	7.87717
2376	Q9Y678	1	>sp|Q9Y678|COPG1_HUMAN Coatomer subunit gamma-1 OS=Homo sapiens GN=COPG1 PE=1 SV=1	22	22	20	Q9Y678	33.3	97.717	COPG1	COPG1	2.42078	5.36701	10.0314	0	0	8.10073	3.39941	3.55347	3.30707	5.25318	2.5508	8.86181
1099	P49755	1	>sp|P49755|TMEDA_HUMAN Transmembrane emp24 domain-containing protein 10 OS=Homo sapiens GN=TMED10 PE=1 SV=2	8	8	8	P49755	35.6	24.976	TMED10	TMED10	4.84156	2.68351	5.47166	4.26088	5.02305	6.30057	3.39941	3.55347	6.61415	2.10127	7.65239	7.87717
1124	P50995-2;P50995	2	>sp|P50995-2|ANX11_HUMAN Isoform 2 of Annexin A11 OS=Homo sapiens GN=ANXA11	16	16	16	P50995-2	33.3	51.242	ANXA11	ANXA11	0	7.15601	8.20749	2.13044	1.25576	5.40049	5.66568	3.55347	4.40943	4.20254	3.82619	6.89252
1125	P51148;P51148-2	2	>sp|P51148|RAB5C_HUMAN Ras-related protein Rab-5C OS=Homo sapiens GN=RAB5C PE=1 SV=2	7	7	4	P51148	38.9	23.482	RAB5C	RAB5C	3.63117	1.789	6.3836	4.26088	6.27881	5.40049	6.79881	4.73796	5.51179	6.30382	5.10159	4.92323
1585	Q16531;Q16531-2	2	>sp|Q16531|DDB1_HUMAN DNA damage-binding protein 1 OS=Homo sapiens GN=DDB1 PE=1 SV=1	19	19	19	Q16531	20.8	126.97	DDB1	DDB1	3.63117	7.15601	7.29555	4.26088	3.76729	4.50041	4.53254	3.55347	8.81887	5.25318	3.82619	5.90787
2293	Q9UNF0;Q9UNF0-2	2	>sp|Q9UNF0|PACN2_HUMAN Protein kinase C and casein kinase substrate in neurons protein 2 OS=Homo sapiens GN=PACSIN2 PE=1 SV=2	15	15	15	Q9UNF0	33.5	55.738	PACSIN2	PACSIN2	1.21039	8.94502	6.3836	4.26088	1.25576	3.60032	4.53254	1.18449	5.51179	4.20254	6.37699	8.86181
97	O14818;O14818-2;Q8TAA3-2;Q8TAA3-5;Q8TAA3;O14818-4	6	>sp|O14818|PSA7_HUMAN Proteasome subunit alpha type-7 OS=Homo sapiens GN=PSMA7 PE=1 SV=1	9	9	9	O14818	42.7	27.887	PSMA7;PSMA8	PSMA7;PSMA8	3.63117	3.57801	3.64777	3.19566	2.51152	7.20065	5.66568	2.36898	7.71651	4.20254	5.10159	6.89252
68	O00410;O00410-3;O00410-2;O60518	4	>sp|O00410|IPO5_HUMAN Importin-5 OS=Homo sapiens GN=IPO5 PE=1 SV=4	14	14	14	O00410	16.8	123.63	IPO5;RANBP6	IPO5;RANBP6	3.63117	8.05052	7.29555	3.19566	2.51152	7.20065	2.26627	2.36898	5.51179	4.20254	3.82619	3.93858
1176	P54578-2;P54578;P54578-3	3	>sp|P54578-2|UBP14_HUMAN Isoform 2 of Ubiquitin carboxyl-terminal hydrolase 14 OS=Homo sapiens GN=USP14	12	12	12	P54578-2	29.8	52.385	USP14	USP14	2.42078	3.57801	5.47166	2.13044	5.02305	4.50041	6.79881	3.55347	3.30707	4.20254	2.5508	6.89252
1989	Q99623;Q99623-2	2	>sp|Q99623|PHB2_HUMAN Prohibitin-2 OS=Homo sapiens GN=PHB2 PE=1 SV=2	12	12	12	Q99623	44.1	33.296	PHB2	PHB2	6.05195	3.57801	4.55972	4.26088	6.27881	5.40049	2.26627	3.55347	5.51179	5.25318	6.37699	2.95394
2329	Q9Y2Q3;Q9Y2Q3-3;Q9Y2Q3-2;Q9Y2Q3-4	4	>sp|Q9Y2Q3|GSTK1_HUMAN Glutathione S-transferase kappa 1 OS=Homo sapiens GN=GSTK1 PE=1 SV=3	10	10	10	Q9Y2Q3	63.7	25.497	GSTK1	GSTK1	3.63117	2.68351	2.73583	3.19566	3.76729	3.60032	5.66568	2.36898	5.51179	3.15191	6.37699	8.86181
135	O15511;O15511-2;Q9BPX5	3	>sp|O15511|ARPC5_HUMAN Actin-related protein 2/3 complex subunit 5 OS=Homo sapiens GN=ARPC5 PE=1 SV=3	7	7	7	O15511	62.3	16.32	ARPC5;ARPC5L	ARPC5;ARPC5L	4.84156	3.57801	2.73583	4.26088	1.25576	4.50041	1.13314	4.73796	7.71651	7.35445	7.65239	7.87717
333	P01591	1	>sp|P01591|IGJ_HUMAN Immunoglobulin J chain OS=Homo sapiens GN=IGJ PE=1 SV=4	7	7	7	P01591	34	18.098	IGJ	JCHAIN	3.63117	3.57801	4.55972	4.26088	6.27881	4.50041	2.26627	3.55347	3.30707	4.20254	5.10159	1.96929
2213	Q9P0L0;Q9P0L0-2	2	>sp|Q9P0L0|VAPA_HUMAN Vesicle-associated membrane protein-associated protein A OS=Homo sapiens GN=VAPA PE=1 SV=3	8	8	8	Q9P0L0	36.5	27.893	VAPA	VAPA	2.42078	3.57801	8.20749	6.39131	5.02305	8.10073	3.39941	3.55347	4.40943	3.15191	5.10159	3.93858
722	P16930;P16930-2	2	>sp|P16930|FAAA_HUMAN Fumarylacetoacetase OS=Homo sapiens GN=FAH PE=1 SV=2	12	12	12	P16930	33.2	46.374	FAH	FAH	4.84156	4.47251	6.3836	4.26088	2.51152	6.30057	4.53254	4.73796	4.40943	4.20254	1.2754	4.92323
1224	P60981;P60981-2	2	>sp|P60981|DEST_HUMAN Destrin OS=Homo sapiens GN=DSTN PE=1 SV=3	12	10	10	P60981	57	18.506	DSTN	DSTN	7.26234	5.36701	4.55972	4.26088	3.76729	3.60032	2.26627	3.55347	2.20472	2.10127	3.82619	6.89252
1330	P99999;CON__P62894	2	>sp|P99999|CYC_HUMAN Cytochrome c OS=Homo sapiens GN=CYCS PE=1 SV=2	7	7	7	P99999	58.1	11.749	CYCS	CYCS	3.63117	3.57801	6.3836	5.32609	5.02305	6.30057	4.53254	1.18449	3.30707	5.25318	1.2754	2.95394
147	O43396	1	>sp|O43396|TXNL1_HUMAN Thioredoxin-like protein 1 OS=Homo sapiens GN=TXNL1 PE=1 SV=3	12	12	12	O43396	55	32.251	TXNL1	TXNL1	1.21039	4.47251	6.3836	6.39131	5.02305	4.50041	3.39941	3.55347	5.51179	3.15191	2.5508	6.89252
242	O75955;O75955-2	2	>sp|O75955|FLOT1_HUMAN Flotillin-1 OS=Homo sapiens GN=FLOT1 PE=1 SV=3	15	15	15	O75955	41.7	47.355	FLOT1	FLOT1	1.21039	4.47251	4.55972	1.06522	2.51152	5.40049	2.26627	3.55347	5.51179	3.15191	3.82619	6.89252
180	O60268-3;O60268;O60268-2	3	>sp|O60268-3|K0513_HUMAN Isoform 3 of Uncharacterized protein KIAA0513 OS=Homo sapiens GN=KIAA0513	15	15	15	O60268-3	33.4	45.537	KIAA0513	KIAA0513	2.42078	7.15601	7.29555	3.19566	0	3.60032	3.39941	2.36898	7.71651	6.30382	3.82619	5.90787
503	P06396-2;P06396-4;P06396-3;REV__Q6TDU7-4;REV__Q6TDU7-2	5	>sp|P06396-2|GELS_HUMAN Isoform 2 of Gelsolin OS=Homo sapiens GN=GSN	51	1	1	P06396-2	57	80.64	GSN	GSN	4.84156	3.57801	4.55972	6.39131	6.27881	3.60032	3.39941	5.92245	3.30707	5.25318	5.10159	3.93858
765	P20742;P20742-2	2	>sp|P20742|PZP_HUMAN Pregnancy zone protein OS=Homo sapiens GN=PZP PE=1 SV=4	43	34	33	P20742	40.4	163.86	PZP	PZP	1.21039	0	10.0314	0	3.76729	0.900081	0	5.92245	0	1.05064	6.37699	49.2323
783	P22234;P22234-2	2	>sp|P22234|PUR6_HUMAN Multifunctional protein ADE2 OS=Homo sapiens GN=PAICS PE=1 SV=3	18	18	18	P22234	43.8	47.079	PAICS	PAICS	2.42078	4.47251	8.20749	6.39131	2.51152	9.90089	4.53254	1.18449	2.20472	4.20254	1.2754	3.93858
2260	Q9UIB8-3;Q9UIB8-2;Q9UIB8;Q9UIB8-6;Q9UIB8-5;Q9UIB8-4;Q9UIB8-7	7	>sp|Q9UIB8-3|SLAF5_HUMAN Isoform 3 of SLAM family member 5 OS=Homo sapiens GN=CD84	9	9	9	Q9UIB8-3	38.4	36.87	CD84	CD84	3.63117	4.47251	3.64777	4.26088	2.51152	6.30057	7.93195	4.73796	9.92122	3.15191	1.2754	5.90787
238	O75915	1	>sp|O75915|PRAF3_HUMAN PRA1 family protein 3 OS=Homo sapiens GN=ARL6IP5 PE=1 SV=1	7	7	7	O75915	32.4	21.614	ARL6IP5	ARL6IP5	3.63117	1.789	3.64777	7.45653	1.25576	4.50041	7.93195	3.55347	7.71651	7.35445	3.82619	6.89252
922	P31323	1	>sp|P31323|KAP3_HUMAN cAMP-dependent protein kinase type II-beta regulatory subunit OS=Homo sapiens GN=PRKAR2B PE=1 SV=3	14	14	12	P31323	37.8	46.302	PRKAR2B	PRKAR2B	4.84156	4.47251	8.20749	3.19566	1.25576	4.50041	2.26627	2.36898	2.20472	4.20254	6.37699	1.96929
1799	Q8NBM8	1	>sp|Q8NBM8|PCYXL_HUMAN Prenylcysteine oxidase-like OS=Homo sapiens GN=PCYOX1L PE=1 SV=2	13	13	13	Q8NBM8	31.6	54.646	PCYOX1L	PCYOX1L	3.63117	2.68351	4.55972	4.26088	1.25576	8.10073	1.13314	5.92245	2.20472	3.15191	2.5508	5.90787
1113	P50416-2;P50416	2	>sp|P50416-2|CPT1A_HUMAN Isoform 2 of Carnitine O-palmitoyltransferase 1, liver isoform OS=Homo sapiens GN=CPT1A	16	16	16	P50416-2	24.9	86.238	CPT1A	CPT1A	3.63117	5.36701	8.20749	3.19566	1.25576	5.40049	4.53254	2.36898	3.30707	3.15191	0	4.92323
1491	Q14204	1	>sp|Q14204|DYHC1_HUMAN Cytoplasmic dynein 1 heavy chain 1 OS=Homo sapiens GN=DYNC1H1 PE=1 SV=5	43	43	43	Q14204	11.6	532.4	DYNC1H1	DYNC1H1	0	12.523	3.64777	0	7.53457	1.80016	0	0	7.71651	0	3.82619	1.96929
2172	Q9NTK5;Q9NTK5-3;Q9NTK5-2	3	>sp|Q9NTK5|OLA1_HUMAN Obg-like ATPase 1 OS=Homo sapiens GN=OLA1 PE=1 SV=2	14	14	14	Q9NTK5	42.7	44.743	OLA1	OLA1	3.63117	3.57801	2.73583	2.13044	2.51152	5.40049	6.79881	3.55347	5.51179	3.15191	8.92779	6.89252
797	P23142;CON__ENSEMBL:ENSBTAP00000016046;P23142-2;P23142-3	4	>sp|P23142|FBLN1_HUMAN Fibulin-1 OS=Homo sapiens GN=FBLN1 PE=1 SV=4	11	11	6	P23142	21.3	77.213	FBLN1	FBLN1	8.47272	3.57801	3.64777	7.45653	5.02305	3.60032	6.79881	5.92245	1.10236	7.35445	7.65239	1.96929
2041	Q9BX10;Q9BX10-4;Q9BX10-2;Q9BX10-3	4	>sp|Q9BX10|GTPB2_HUMAN GTP-binding protein 2 OS=Homo sapiens GN=GTPBP2 PE=1 SV=1	16	16	16	Q9BX10	27.9	65.768	GTPBP2	GTPBP2	1.21039	7.15601	3.64777	2.13044	0	2.70024	3.39941	3.55347	4.40943	4.20254	2.5508	6.89252
469	P04844-2;P04844	2	>sp|P04844-2|RPN2_HUMAN Isoform 2 of Dolichyl-diphosphooligosaccharide--protein glycosyltransferase subunit 2 OS=Homo sapiens GN=RPN2	12	12	12	P04844-2	27.3	67.723	RPN2	RPN2	1.21039	2.68351	4.55972	3.19566	2.51152	5.40049	5.66568	2.36898	5.51179	3.15191	7.65239	5.90787
1188	P55084-2;P55084	2	>sp|P55084-2|ECHB_HUMAN Isoform 2 of Trifunctional enzyme subunit beta, mitochondrial OS=Homo sapiens GN=HADHB	20	20	20	P55084-2	48.7	48.879	HADHB	HADHB	3.63117	1.789	4.55972	4.26088	5.02305	5.40049	4.53254	0	6.61415	4.20254	7.65239	3.93858
1508	Q14643-4;Q14643-3;Q14643-8;Q14643-7;Q14643-5;Q14643-6;Q14643-2;Q14643	8	>sp|Q14643-4|ITPR1_HUMAN Isoform 4 of Inositol 1,4,5-trisphosphate receptor type 1 OS=Homo sapiens GN=ITPR1	28	28	22	Q14643-4	14.1	306.77	ITPR1	ITPR1	0	6.26151	4.55972	3.19566	0	8.10073	3.39941	1.18449	2.20472	2.10127	1.2754	1.96929
1604	Q16851;Q16851-2	2	>sp|Q16851|UGPA_HUMAN UTP--glucose-1-phosphate uridylyltransferase OS=Homo sapiens GN=UGP2 PE=1 SV=5	17	17	17	Q16851	36.8	56.94	UGP2	UGP2	4.84156	3.57801	2.73583	3.19566	2.51152	6.30057	3.39941	3.55347	4.40943	4.20254	2.5508	6.89252
1801	Q8NBS9;Q8NBS9-2	2	>sp|Q8NBS9|TXND5_HUMAN Thioredoxin domain-containing protein 5 OS=Homo sapiens GN=TXNDC5 PE=1 SV=2	12	12	12	Q8NBS9	35.9	47.628	TXNDC5	TXNDC5	4.84156	2.68351	6.3836	5.32609	3.76729	7.20065	3.39941	4.73796	2.20472	3.15191	3.82619	5.90787
1044	P45974-2;P45974;Q92995-2;Q92995	4	>sp|P45974-2|UBP5_HUMAN Isoform Short of Ubiquitin carboxyl-terminal hydrolase 5 OS=Homo sapiens GN=USP5	15	15	15	P45974-2	22	93.307	USP5;USP13	USP5;USP13	1.21039	5.36701	7.29555	6.39131	2.51152	5.40049	4.53254	1.18449	5.51179	4.20254	3.82619	3.93858
1361	Q03591	1	>sp|Q03591|FHR1_HUMAN Complement factor H-related protein 1 OS=Homo sapiens GN=CFHR1 PE=1 SV=2	15	8	3	Q03591	55.2	37.65	CFHR1	CFHR1	9.68311	3.57801	6.3836	3.19566	5.02305	3.60032	3.39941	4.73796	2.20472	4.20254	7.65239	1.96929
1116	P50454	1	>sp|P50454|SERPH_HUMAN Serpin H1 OS=Homo sapiens GN=SERPINH1 PE=1 SV=2	12	12	12	P50454	40.7	46.44	SERPINH1	SERPINH1	1.21039	4.47251	4.55972	2.13044	1.25576	4.50041	7.93195	3.55347	3.30707	1.05064	10.2032	1.96929
1475	Q14012;Q8IU85-2;Q8IU85	3	>sp|Q14012|KCC1A_HUMAN Calcium/calmodulin-dependent protein kinase type 1 OS=Homo sapiens GN=CAMK1 PE=1 SV=1	12	12	12	Q14012	47.6	41.337	CAMK1;CAMK1D	CAMK1;CAMK1D	3.63117	6.26151	5.47166	3.19566	2.51152	3.60032	5.66568	1.18449	5.51179	5.25318	5.10159	4.92323
298	P00441	1	>sp|P00441|SODC_HUMAN Superoxide dismutase [Cu-Zn] OS=Homo sapiens GN=SOD1 PE=1 SV=2	7	7	7	P00441	77.3	15.936	SOD1	SOD1	1.21039	5.36701	3.64777	4.26088	1.25576	7.20065	5.66568	1.18449	5.51179	5.25318	5.10159	2.95394
1042	P45880;P45880-2;P45880-1	3	>sp|P45880|VDAC2_HUMAN Voltage-dependent anion-selective channel protein 2 OS=Homo sapiens GN=VDAC2 PE=1 SV=2	11	11	11	P45880	36.4	31.566	VDAC2	VDAC2	1.21039	4.47251	3.64777	3.19566	5.02305	4.50041	6.79881	1.18449	9.92122	1.05064	3.82619	6.89252
2098	Q9H479	1	>sp|Q9H479|FN3K_HUMAN Fructosamine-3-kinase OS=Homo sapiens GN=FN3K PE=1 SV=1	12	12	12	Q9H479	40.8	35.171	FN3K	FN3K	1.21039	3.57801	5.47166	1.06522	0	6.30057	4.53254	3.55347	3.30707	9.45572	5.10159	2.95394
525	P07339	1	>sp|P07339|CATD_HUMAN Cathepsin D OS=Homo sapiens GN=CTSD PE=1 SV=1	11	11	11	P07339	31.6	44.552	CTSD	CTSD	2.42078	3.57801	2.73583	2.13044	2.51152	3.60032	4.53254	1.18449	4.40943	4.20254	5.10159	5.90787
1470	Q13884;Q13884-2	2	>sp|Q13884|SNTB1_HUMAN Beta-1-syntrophin OS=Homo sapiens GN=SNTB1 PE=1 SV=3	13	13	13	Q13884	32.3	58.06	SNTB1	SNTB1	3.63117	5.36701	3.64777	7.45653	1.25576	2.70024	0	3.55347	3.30707	6.30382	5.10159	3.93858
1942	Q96IY4;Q96IY4-2;CON__Q2KIG3	3	>sp|Q96IY4|CBPB2_HUMAN Carboxypeptidase B2 OS=Homo sapiens GN=CPB2 PE=1 SV=2	10	10	10	Q96IY4	29.6	48.424	CPB2	CPB2	7.26234	3.57801	1.82389	4.26088	6.27881	5.40049	5.66568	5.92245	3.30707	3.15191	3.82619	4.92323
488	P05534	1	>sp|P05534|1A24_HUMAN HLA class I histocompatibility antigen, A-24 alpha chain OS=Homo sapiens GN=HLA-A PE=1 SV=2	26	13	1	P05534	64.7	40.688	HLA-A	HLA-A	2.42078	0	9.11943	1.06522	1.25576	3.60032	1.13314	1.18449	3.30707	2.10127	1.2754	2.95394
1005	P40763-3;P40763;P40763-2	3	>sp|P40763-3|STAT3_HUMAN Isoform 3 of Signal transducer and activator of transcription 3 OS=Homo sapiens GN=STAT3	18	18	18	P40763-3	32.5	83.125	STAT3	STAT3	1.21039	2.68351	3.64777	3.19566	0	3.60032	2.26627	4.73796	2.20472	3.15191	2.5508	8.86181
1364	Q04637-6;Q04637-7;Q04637-5;Q04637-4;Q04637-3;Q04637;Q04637-8;Q04637-9;REV__Q8NEG2-2;REV__Q8NEG2	10	>sp|Q04637-6|IF4G1_HUMAN Isoform E of Eukaryotic translation initiation factor 4 gamma 1 OS=Homo sapiens GN=EIF4G1	24	24	20	Q04637-6	20.7	154.8	EIF4G1	EIF4G1	2.42078	4.47251	2.73583	1.06522	0	8.10073	2.26627	1.18449	5.51179	2.10127	2.5508	5.90787
181	O60313;O60313-2	2	>sp|O60313|OPA1_HUMAN Dynamin-like 120 kDa protein, mitochondrial OS=Homo sapiens GN=OPA1 PE=1 SV=3	18	18	18	O60313	22.9	111.63	OPA1	OPA1	0	6.26151	6.3836	2.13044	2.51152	5.40049	1.13314	3.55347	4.40943	5.25318	3.82619	2.95394
2087	Q9H299	1	>sp|Q9H299|SH3L3_HUMAN SH3 domain-binding glutamic acid-rich-like protein 3 OS=Homo sapiens GN=SH3BGRL3 PE=1 SV=1	6	6	6	Q9H299	40.9	10.438	SH3BGRL3	SH3BGRL3	3.63117	2.68351	2.73583	5.32609	2.51152	5.40049	3.39941	7.10694	4.40943	6.30382	1.2754	0.984646
937	P32119;P32119-2	2	>sp|P32119|PRDX2_HUMAN Peroxiredoxin-2 OS=Homo sapiens GN=PRDX2 PE=1 SV=5	9	8	8	P32119	53.5	21.892	PRDX2	PRDX2	1.21039	2.68351	3.64777	7.45653	2.51152	9.00081	3.39941	3.55347	3.30707	3.15191	3.82619	0
942	P33176	1	>sp|P33176|KINH_HUMAN Kinesin-1 heavy chain OS=Homo sapiens GN=KIF5B PE=1 SV=1	25	25	17	P33176	33.4	109.68	KIF5B	KIF5B	1.21039	5.36701	6.3836	4.26088	1.25576	3.60032	5.66568	0	4.40943	4.20254	2.5508	4.92323
950	P34932;P34932-2;O95757	3	>sp|P34932|HSP74_HUMAN Heat shock 70 kDa protein 4 OS=Homo sapiens GN=HSPA4 PE=1 SV=4	22	22	19	P34932	31	94.33	HSPA4;HSPA4L	HSPA4;HSPA4L	2.42078	3.57801	2.73583	1.06522	1.25576	3.60032	2.26627	1.18449	5.51179	5.25318	5.10159	5.90787
1586	Q16539;Q16539-3;Q16539-5;Q16539-4	4	>sp|Q16539|MK14_HUMAN Mitogen-activated protein kinase 14 OS=Homo sapiens GN=MAPK14 PE=1 SV=3	14	14	3	Q16539	45.6	41.293	MAPK14	MAPK14	0	0.894502	5.47166	6.39131	5.02305	3.60032	4.53254	1.18449	4.40943	3.15191	2.5508	5.90787
595	P0C0L4;P0C0L4-2	2	>sp|P0C0L4|CO4A_HUMAN Complement C4-A OS=Homo sapiens GN=C4A PE=1 SV=2	99	4	4	P0C0L4	59	192.78	C4A	C4A	4.84156	5.36701	4.55972	4.26088	7.53457	2.70024	6.79881	7.10694	6.61415	3.15191	12.754	6.89252
652	P12429	1	>sp|P12429|ANXA3_HUMAN Annexin A3 OS=Homo sapiens GN=ANXA3 PE=1 SV=3	18	18	18	P12429	55.1	36.375	ANXA3	ANXA3	2.42078	6.26151	4.55972	1.06522	1.25576	5.40049	7.93195	2.36898	2.20472	5.25318	2.5508	1.96929
698	P15153	1	>sp|P15153|RAC2_HUMAN Ras-related C3 botulinum toxin substrate 2 OS=Homo sapiens GN=RAC2 PE=1 SV=1	11	5	5	P15153	55.7	21.429	RAC2	RAC2	4.84156	3.57801	4.55972	2.13044	3.76729	4.50041	5.66568	5.92245	2.20472	5.25318	5.10159	4.92323
960	P35542	1	>sp|P35542|SAA4_HUMAN Serum amyloid A-4 protein OS=Homo sapiens GN=SAA4 PE=1 SV=2	5	5	5	P35542	40.8	14.746	SAA4	SAA4	9.68311	2.68351	6.3836	5.32609	3.76729	1.80016	4.53254	9.47592	1.10236	5.25318	3.82619	2.95394
966	P35611-2;P35611-6;P35611;P35611-3;P35611-4;P35611-5;P35612-2;P35612-8;P35612-9;P35612-4;P35612-3;P35612	12	>sp|P35611-2|ADDA_HUMAN Isoform 2 of Alpha-adducin OS=Homo sapiens GN=ADD1	15	15	15	P35611-2	33.6	69.984	ADD1;ADD2	ADD1;ADD2	2.42078	6.26151	4.55972	2.13044	3.76729	7.20065	4.53254	1.18449	6.61415	6.30382	3.82619	4.92323
1089	P49588;P49588-2	2	>sp|P49588|SYAC_HUMAN Alanine--tRNA ligase, cytoplasmic OS=Homo sapiens GN=AARS PE=1 SV=2	26	26	26	P49588	33.7	106.81	AARS	AARS	1.21039	4.47251	6.3836	2.13044	2.51152	4.50041	2.26627	3.55347	3.30707	3.15191	0	3.93858
1414	Q12913;Q12913-2	2	>sp|Q12913|PTPRJ_HUMAN Receptor-type tyrosine-protein phosphatase eta OS=Homo sapiens GN=PTPRJ PE=1 SV=3	23	23	23	Q12913	21.9	145.94	PTPRJ	PTPRJ	3.63117	1.789	0	7.45653	3.76729	5.40049	2.26627	9.47592	5.51179	8.40509	0	4.92323
1769	Q8IY22-3;Q8IY22-2;Q8IY22	3	>sp|Q8IY22-3|CMIP_HUMAN Isoform 3 of C-Maf-inducing protein OS=Homo sapiens GN=CMIP	13	13	13	Q8IY22-3	20.2	69.287	CMIP	CMIP	3.63117	4.47251	3.64777	4.26088	2.51152	3.60032	0	4.73796	3.30707	5.25318	3.82619	4.92323
571	P09104;P09104-2;P13929-2;P13929;P13929-3	5	>sp|P09104|ENOG_HUMAN Gamma-enolase OS=Homo sapiens GN=ENO2 PE=1 SV=3	11	8	8	P09104	30	47.268	ENO2;ENO3	ENO2;ENO3	3.63117	3.57801	3.64777	2.13044	3.76729	3.60032	2.26627	3.55347	3.30707	5.25318	2.5508	3.93858
2338	Q9Y376;Q9H9S4	2	>sp|Q9Y376|CAB39_HUMAN Calcium-binding protein 39 OS=Homo sapiens GN=CAB39 PE=1 SV=1	15	15	15	Q9Y376	34.3	39.869	CAB39;CAB39L	CAB39;CAB39L	2.42078	3.57801	2.73583	3.19566	2.51152	2.70024	3.39941	2.36898	5.51179	4.20254	5.10159	3.93858
213	O75351;Q6PIW4-2;Q6PIW4	3	>sp|O75351|VPS4B_HUMAN Vacuolar protein sorting-associated protein 4B OS=Homo sapiens GN=VPS4B PE=1 SV=2	12	12	8	O75351	32.7	49.301	VPS4B;FIGNL1	VPS4B;FIGNL1	2.42078	3.57801	3.64777	1.06522	2.51152	2.70024	2.26627	2.36898	4.40943	3.15191	7.65239	6.89252
268	O95445;O95445-2	2	>sp|O95445|APOM_HUMAN Apolipoprotein M OS=Homo sapiens GN=APOM PE=1 SV=2	7	7	7	O95445	36.7	21.253	APOM	APOM	4.84156	2.68351	3.64777	4.26088	5.02305	1.80016	5.66568	4.73796	1.10236	5.25318	6.37699	0.984646
557	P08519;Q16609	2	>sp|P08519|APOA_HUMAN Apolipoprotein(a) OS=Homo sapiens GN=LPA PE=1 SV=1	22	20	20	P08519	41.8	501.31	LPA;LPAL2	LPA;LPAL2	25.4182	0.894502	1.82389	2.13044	3.76729	9.00081	3.39941	4.73796	1.10236	17.8608	1.2754	1.96929
645	P11940-2;P11940;Q9H361;Q4VXU2;Q13310-2;Q13310;Q13310-3;Q4VXU2-2;Q5JQF8;Q96DU9-2;Q96DU9	11	>sp|P11940-2|PABP1_HUMAN Isoform 2 of Polyadenylate-binding protein 1 OS=Homo sapiens GN=PABPC1	14	14	14	P11940-2	30.5	61.18	PABPC1;PABPC3;PABPC1L;PABPC4;PABPC1L2A;PABPC5	PABPC1;PABPC3;PABPC1L;PABPC4;PABPC1L2A;PABPC5	3.63117	4.47251	3.64777	4.26088	3.76729	3.60032	4.53254	3.55347	3.30707	3.15191	3.82619	1.96929
1112	P50402	1	>sp|P50402|EMD_HUMAN Emerin OS=Homo sapiens GN=EMD PE=1 SV=1	11	11	11	P50402	46.5	28.994	EMD	EMD	0	6.26151	5.47166	3.19566	2.51152	5.40049	7.93195	2.36898	2.20472	1.05064	3.82619	5.90787
1228	P61019;P61019-2;Q8WUD1;Q8WUD1-2	4	>sp|P61019|RAB2A_HUMAN Ras-related protein Rab-2A OS=Homo sapiens GN=RAB2A PE=1 SV=1	11	11	11	P61019	58.5	23.545	RAB2A;RAB2B	RAB2A;RAB2B	3.63117	4.47251	4.55972	2.13044	3.76729	5.40049	0	3.55347	6.61415	5.25318	5.10159	4.92323
1912	Q96BM9	1	>sp|Q96BM9|ARL8A_HUMAN ADP-ribosylation factor-like protein 8A OS=Homo sapiens GN=ARL8A PE=1 SV=1	6	6	2	Q96BM9	44.1	21.416	ARL8A	ARL8A	3.63117	4.47251	3.64777	1.06522	1.25576	5.40049	3.39941	3.55347	1.10236	3.15191	2.5508	2.95394
1191	P55160;P55160-2	2	>sp|P55160|NCKPL_HUMAN Nck-associated protein 1-like OS=Homo sapiens GN=NCKAP1L PE=1 SV=3	17	17	17	P55160	20.3	128.15	NCKAP1L	NCKAP1L	1.21039	2.68351	4.55972	3.19566	2.51152	3.60032	2.26627	2.36898	6.61415	1.05064	5.10159	2.95394
302	P00492	1	>sp|P00492|HPRT_HUMAN Hypoxanthine-guanine phosphoribosyltransferase OS=Homo sapiens GN=HPRT1 PE=1 SV=2	10	10	9	P00492	54.6	24.579	HPRT1	HPRT1	4.84156	3.57801	4.55972	6.39131	3.76729	1.80016	3.39941	3.55347	2.20472	2.10127	6.37699	4.92323
1380	Q06323-3;Q06323;Q06323-2	3	>sp|Q06323-3|PSME1_HUMAN Isoform 3 of Proteasome activator complex subunit 1 OS=Homo sapiens GN=PSME1	11	11	11	Q06323-3	45.1	26.87	PSME1	PSME1	3.63117	4.47251	3.64777	3.19566	3.76729	3.60032	4.53254	2.36898	5.51179	2.10127	2.5508	3.93858
1503	Q14520-2;Q14520	2	>sp|Q14520-2|HABP2_HUMAN Isoform 2 of Hyaluronan-binding protein 2 OS=Homo sapiens GN=HABP2	12	12	12	Q14520-2	26.4	59.864	HABP2	HABP2	3.63117	4.47251	3.64777	2.13044	5.02305	0.900081	5.66568	4.73796	2.20472	2.10127	6.37699	3.93858
1711	Q71U36;Q71U36-2	2	>sp|Q71U36|TBA1A_HUMAN Tubulin alpha-1A chain OS=Homo sapiens GN=TUBA1A PE=1 SV=1	37	3	0	Q71U36	73.6	50.135	TUBA1A	TUBA1A	6.05195	4.47251	3.64777	2.13044	2.51152	2.70024	4.53254	3.55347	1.10236	5.25318	2.5508	3.93858
1729	Q7Z434;Q7Z434-4;Q7Z434-5;Q7Z434-2;Q7Z434-3;Q7Z434-6	6	>sp|Q7Z434|MAVS_HUMAN Mitochondrial antiviral-signaling protein OS=Homo sapiens GN=MAVS PE=1 SV=2	12	12	12	Q7Z434	38.1	56.527	MAVS	MAVS	2.42078	5.36701	4.55972	4.26088	1.25576	2.70024	2.26627	3.55347	4.40943	4.20254	5.10159	2.95394
2352	Q9Y4D1-2;Q9Y4D1;Q9Y4D1-3;Q86T65-4;Q86T65	5	>sp|Q9Y4D1-2|DAAM1_HUMAN Isoform 2 of Disheveled-associated activator of morphogenesis 1 OS=Homo sapiens GN=DAAM1	27	27	27	Q9Y4D1-2	27.1	122.3	DAAM1;DAAM2	DAAM1;DAAM2	1.21039	8.05052	3.64777	3.19566	2.51152	5.40049	1.13314	1.18449	4.40943	2.10127	5.10159	8.86181
2383	Q9Y6F6-3;Q9Y6F6-5;Q9Y6F6;Q9Y6F6-2;Q9Y6F6-4;Q9Y6F6-9;Q9Y6F6-7;Q9Y6F6-6;Q9Y6F6-8	9	>sp|Q9Y6F6-3|MRVI1_HUMAN Isoform 3 of Protein MRVI1 OS=Homo sapiens GN=MRVI1	22	22	22	Q9Y6F6-3	34	88.025	MRVI1	MRVI1	4.84156	3.57801	4.55972	0	2.51152	6.30057	5.66568	3.55347	2.20472	4.20254	1.2754	3.93858
93	O14773-2;O14773	2	>sp|O14773-2|TPP1_HUMAN Isoform 2 of Tripeptidyl-peptidase 1 OS=Homo sapiens GN=TPP1	6	6	6	O14773-2	24.1	34.463	TPP1	TPP1	2.42078	4.47251	2.73583	1.06522	3.76729	5.40049	6.79881	2.36898	5.51179	2.10127	7.65239	5.90787
1254	P61978-3;P61978;P61978-2	3	>sp|P61978-3|HNRPK_HUMAN Isoform 3 of Heterogeneous nuclear ribonucleoprotein K OS=Homo sapiens GN=HNRNPK	14	14	14	P61978-3	40.9	48.562	HNRNPK	HNRNPK	4.84156	2.68351	3.64777	4.26088	0	9.00081	3.39941	0	4.40943	4.20254	6.37699	3.93858
1276	P62879;P62879-2;P16520-2;P16520	4	>sp|P62879|GBB2_HUMAN Guanine nucleotide-binding protein G(I)/G(S)/G(T) subunit beta-2 OS=Homo sapiens GN=GNB2 PE=1 SV=3	11	5	3	P62879	31.8	37.331	GNB2;GNB3	GNB2;GNB3	3.63117	6.26151	5.47166	2.13044	1.25576	2.70024	4.53254	3.55347	3.30707	4.20254	1.2754	4.92323
1350	Q02108;Q02108-2	2	>sp|Q02108|GCYA3_HUMAN Guanylate cyclase soluble subunit alpha-3 OS=Homo sapiens GN=GUCY1A3 PE=1 SV=2	13	13	13	Q02108	20.9	77.452	GUCY1A3	GUCY1A3	2.42078	6.26151	5.47166	4.26088	1.25576	3.60032	2.26627	2.36898	3.30707	4.20254	5.10159	2.95394
337	P01598	1	>sp|P01598|KV106_HUMAN Ig kappa chain V-I region EU OS=Homo sapiens PE=1 SV=1	3	2	1	P01598	43.5	11.788	IGKV1-5	IGKV1-5	4.84156	2.68351	3.64777	7.45653	7.53457	1.80016	3.39941	3.55347	3.30707	3.15191	3.82619	5.90787
712	P16157-2;P16157-11;P16157-9;P16157-6;P16157-7;P16157-4;P16157-13;P16157-10;P16157-15;P16157-8;P16157-5;P16157-16;P16157-3;P16157;P16157-12;P16157-14;P16157-21	17	>sp|P16157-2|ANK1_HUMAN Isoform Er16 of Ankyrin-1 OS=Homo sapiens GN=ANK1	28	28	28	P16157-2	26.2	166.48	ANK1	ANK1	2.42078	4.47251	1.82389	1.06522	2.51152	6.30057	1.13314	0	2.20472	2.10127	2.5508	1.96929
2145	Q9NQW7-2;Q9NQW7;Q9NQW7-4;Q9NQW7-3;O00462	5	>sp|Q9NQW7-2|XPP1_HUMAN Isoform 2 of Xaa-Pro aminopeptidase 1 OS=Homo sapiens GN=XPNPEP1	17	17	17	Q9NQW7-2	36.7	67.226	XPNPEP1;MANBA	XPNPEP1;MANBA	2.42078	7.15601	5.47166	1.06522	3.76729	3.60032	1.13314	4.73796	3.30707	4.20254	2.5508	3.93858
1271	P62805	1	>sp|P62805|H4_HUMAN Histone H4 OS=Homo sapiens GN=HIST1H4A PE=1 SV=2	11	11	11	P62805	54.4	11.367	HIST1H4A	HIST1H4A	0	0.894502	0.911943	0	1.25576	18.0016	4.53254	1.18449	7.71651	2.10127	0	0
1535	Q15067-2;Q15067;Q15067-3	3	>sp|Q15067-2|ACOX1_HUMAN Isoform 2 of Peroxisomal acyl-coenzyme A oxidase 1 OS=Homo sapiens GN=ACOX1	16	16	16	Q15067-2	33.2	74.667	ACOX1	ACOX1	3.63117	3.57801	4.55972	4.26088	2.51152	5.40049	5.66568	3.55347	6.61415	2.10127	3.82619	5.90787
1615	Q3LXA3;Q3LXA3-2	2	>sp|Q3LXA3|DHAK_HUMAN Bifunctional ATP-dependent dihydroxyacetone kinase/FAD-AMP lyase (cyclizing) OS=Homo sapiens GN=DAK PE=1 SV=2	10	10	10	Q3LXA3	21.4	58.946	DAK	TKFC	4.84156	0.894502	2.73583	4.26088	5.02305	4.50041	3.39941	3.55347	4.40943	3.15191	5.10159	5.90787
2231	Q9UBQ7;Q9UBQ7-2	2	>sp|Q9UBQ7|GRHPR_HUMAN Glyoxylate reductase/hydroxypyruvate reductase OS=Homo sapiens GN=GRHPR PE=1 SV=1	10	10	10	Q9UBQ7	49.4	35.668	GRHPR	GRHPR	1.21039	3.57801	4.55972	2.13044	2.51152	2.70024	3.39941	3.55347	4.40943	3.15191	7.65239	5.90787
1110	P50225;P50225-2;P50226	3	>sp|P50225|ST1A1_HUMAN Sulfotransferase 1A1 OS=Homo sapiens GN=SULT1A1 PE=1 SV=3	17	7	7	P50225	57.3	34.165	SULT1A1;SULT1A2	SULT1A1;SULT1A2	1.21039	4.47251	1.82389	1.06522	2.51152	3.60032	4.53254	3.55347	2.20472	3.15191	2.5508	3.93858
1432	Q13177;O75914-2;O75914;O75914-4;O75914-3;Q13153;Q13153-2	7	>sp|Q13177|PAK2_HUMAN Serine/threonine-protein kinase PAK 2 OS=Homo sapiens GN=PAK2 PE=1 SV=3	12	12	12	Q13177	38	58.042	PAK2;PAK3;PAK1	PAK2;PAK3;PAK1	1.21039	4.47251	5.47166	3.19566	3.76729	5.40049	2.26627	3.55347	4.40943	4.20254	5.10159	2.95394
1696	Q6XQN6;Q6XQN6-3;Q6XQN6-2	3	>sp|Q6XQN6|PNCB_HUMAN Nicotinate phosphoribosyltransferase OS=Homo sapiens GN=NAPRT PE=1 SV=2	12	12	12	Q6XQN6	22.7	57.578	NAPRT	NAPRT	1.21039	6.26151	4.55972	3.19566	2.51152	2.70024	2.26627	2.36898	1.10236	7.35445	1.2754	3.93858
1846	Q8WVM8;Q8WVM8-2;Q8WVM8-3	3	>sp|Q8WVM8|SCFD1_HUMAN Sec1 family domain-containing protein 1 OS=Homo sapiens GN=SCFD1 PE=1 SV=4	15	15	15	Q8WVM8	32.1	72.379	SCFD1	SCFD1	2.42078	0.894502	2.73583	3.19566	1.25576	5.40049	2.26627	3.55347	4.40943	3.15191	0	3.93858
621	P10768	1	>sp|P10768|ESTD_HUMAN S-formylglutathione hydrolase OS=Homo sapiens GN=ESD PE=1 SV=2	9	9	9	P10768	38.3	31.462	ESD	ESD	2.42078	3.57801	5.47166	5.32609	3.76729	3.60032	2.26627	1.18449	2.20472	3.15191	3.82619	4.92323
826	P25786;P25786-2	2	>sp|P25786|PSA1_HUMAN Proteasome subunit alpha type-1 OS=Homo sapiens GN=PSMA1 PE=1 SV=1	12	12	12	P25786	50.2	29.555	PSMA1	PSMA1	3.63117	4.47251	4.55972	1.06522	2.51152	3.60032	2.26627	5.92245	5.51179	3.15191	3.82619	1.96929
1143	P51884;CON__Q05443	2	>sp|P51884|LUM_HUMAN Lumican OS=Homo sapiens GN=LUM PE=1 SV=2	10	10	10	P51884	33.4	38.429	LUM	LUM	2.42078	0.894502	0.911943	8.52175	10.0461	2.70024	4.53254	7.10694	1.10236	9.45572	2.5508	0
2226	Q9UBC2-3;Q9UBC2;Q9UBC2-2;Q9UBC2-4	4	>sp|Q9UBC2-3|EP15R_HUMAN Isoform 3 of Epidermal growth factor receptor substrate 15-like 1 OS=Homo sapiens GN=EPS15L1	16	16	16	Q9UBC2-3	24.8	83.247	EPS15L1	EPS15L1	0	1.789	5.47166	5.32609	2.51152	4.50041	3.39941	1.18449	3.30707	5.25318	3.82619	2.95394
1420	Q13043;Q13043-2	2	>sp|Q13043|STK4_HUMAN Serine/threonine-protein kinase 4 OS=Homo sapiens GN=STK4 PE=1 SV=2	11	11	7	Q13043	28.7	55.63	STK4	STK4	1.21039	4.47251	4.55972	2.13044	1.25576	5.40049	2.26627	2.36898	3.30707	3.15191	3.82619	2.95394
641	P11586	1	>sp|P11586|C1TC_HUMAN C-1-tetrahydrofolate synthase, cytoplasmic OS=Homo sapiens GN=MTHFD1 PE=1 SV=3	18	18	18	P11586	22.5	101.56	MTHFD1	MTHFD1	1.21039	4.47251	4.55972	3.19566	0	4.50041	2.26627	2.36898	2.20472	2.10127	3.82619	2.95394
721	P16885	1	>sp|P16885|PLCG2_HUMAN 1-phosphatidylinositol 4,5-bisphosphate phosphodiesterase gamma-2 OS=Homo sapiens GN=PLCG2 PE=1 SV=4	20	20	20	P16885	21.2	147.87	PLCG2	PLCG2	2.42078	3.57801	4.55972	2.13044	1.25576	4.50041	3.39941	1.18449	4.40943	3.15191	2.5508	2.95394
952	P35232;P35232-2	2	>sp|P35232|PHB_HUMAN Prohibitin OS=Homo sapiens GN=PHB PE=1 SV=1	12	12	12	P35232	52.9	29.804	PHB	PHB	4.84156	1.789	1.82389	5.32609	2.51152	5.40049	3.39941	2.36898	3.30707	3.15191	6.37699	2.95394
1893	Q93052	1	>sp|Q93052|LPP_HUMAN Lipoma-preferred partner OS=Homo sapiens GN=LPP PE=1 SV=1	9	9	9	Q93052	22.5	65.746	LPP	LPP	1.21039	3.57801	4.55972	2.13044	0	6.30057	2.26627	3.55347	4.40943	3.15191	2.5508	3.93858
2253	Q9UHQ9	1	>sp|Q9UHQ9|NB5R1_HUMAN NADH-cytochrome b5 reductase 1 OS=Homo sapiens GN=CYB5R1 PE=1 SV=1	11	11	11	Q9UHQ9	38	34.094	CYB5R1	CYB5R1	3.63117	4.47251	2.73583	2.13044	1.25576	3.60032	3.39941	3.55347	3.30707	2.10127	2.5508	1.96929
173	O43852;O43852-3;O43852-2;O43852-4;O43852-6;O43852-15;O43852-10;O43852-5;O43852-13;O43852-14;O43852-9;O43852-11;O43852-8;O43852-12;O43852-7	15	>sp|O43852|CALU_HUMAN Calumenin OS=Homo sapiens GN=CALU PE=1 SV=2	12	12	12	O43852	47.9	37.106	CALU	CALU	2.42078	5.36701	3.64777	2.13044	3.76729	2.70024	4.53254	3.55347	7.71651	3.15191	2.5508	2.95394
282	O95831-3;O95831;O95831-2;O95831-6;O95831-4;O95831-5	6	>sp|O95831-3|AIFM1_HUMAN Isoform 3 of Apoptosis-inducing factor 1, mitochondrial OS=Homo sapiens GN=AIFM1	11	11	11	O95831-3	24	66.294	AIFM1	AIFM1	3.63117	3.57801	3.64777	3.19566	2.51152	2.70024	3.39941	2.36898	1.10236	5.25318	3.82619	2.95394
774	P21399	1	>sp|P21399|ACOC_HUMAN Cytoplasmic aconitate hydratase OS=Homo sapiens GN=ACO1 PE=1 SV=3	16	16	16	P21399	24.4	98.398	ACO1	ACO1	2.42078	3.57801	1.82389	5.32609	2.51152	0.900081	2.26627	1.18449	4.40943	3.15191	1.2754	4.92323
816	P24539	1	>sp|P24539|AT5F1_HUMAN ATP synthase F(0) complex subunit B1, mitochondrial OS=Homo sapiens GN=ATP5F1 PE=1 SV=2	12	12	12	P24539	37.9	28.908	ATP5F1	ATP5F1	2.42078	0.894502	1.82389	4.26088	5.02305	4.50041	3.39941	4.73796	1.10236	4.20254	3.82619	2.95394
2093	Q9H3N1	1	>sp|Q9H3N1|TMX1_HUMAN Thioredoxin-related transmembrane protein 1 OS=Homo sapiens GN=TMX1 PE=1 SV=1	7	7	7	Q9H3N1	28.6	31.791	TMX1	TMX1	1.21039	4.47251	5.47166	4.26088	5.02305	2.70024	4.53254	3.55347	2.20472	3.15191	3.82619	1.96929
2346	Q9Y3F4;Q9Y3F4-2	2	>sp|Q9Y3F4|STRAP_HUMAN Serine-threonine kinase receptor-associated protein OS=Homo sapiens GN=STRAP PE=1 SV=1	12	12	12	Q9Y3F4	46.6	38.438	STRAP	STRAP	2.42078	1.789	2.73583	3.19566	2.51152	1.80016	3.39941	4.73796	1.10236	6.30382	3.82619	2.95394
2368	Q9Y5S2;Q5VT25-3;Q5VT25-4;Q5VT25-5;Q5VT25;Q5VT25-2;Q5VT25-6	7	>sp|Q9Y5S2|MRCKB_HUMAN Serine/threonine-protein kinase MRCK beta OS=Homo sapiens GN=CDC42BPB PE=1 SV=2	19	19	19	Q9Y5S2	14	194.31	CDC42BPB;CDC42BPA	CDC42BPB;CDC42BPA	0	8.94502	7.29555	1.06522	1.25576	2.70024	3.39941	2.36898	3.30707	3.15191	3.82619	3.93858
294	P00367;P00367-3;P00367-2;P49448	4	>sp|P00367|DHE3_HUMAN Glutamate dehydrogenase 1, mitochondrial OS=Homo sapiens GN=GLUD1 PE=1 SV=2	17	17	17	P00367	34.9	61.397	GLUD1;GLUD2	GLUD1;GLUD2	1.21039	2.68351	1.82389	2.13044	1.25576	5.40049	9.06508	1.18449	5.51179	4.20254	7.65239	6.89252
361	P01714	1	>sp|P01714|LV301_HUMAN Ig lambda chain V-III region SH OS=Homo sapiens PE=1 SV=1	3	3	3	P01714	34.3	11.392	IGLV3-19	IGLV3-19	3.63117	1.789	2.73583	4.26088	7.53457	3.60032	2.26627	3.55347	2.20472	3.15191	3.82619	3.93858
485	P05198	1	>sp|P05198|IF2A_HUMAN Eukaryotic translation initiation factor 2 subunit 1 OS=Homo sapiens GN=EIF2S1 PE=1 SV=3	14	14	14	P05198	45.7	36.112	EIF2S1	EIF2S1	1.21039	7.15601	3.64777	3.19566	1.25576	4.50041	0	2.36898	1.10236	6.30382	2.5508	5.90787
828	P25788-2;P25788	2	>sp|P25788-2|PSA3_HUMAN Isoform 2 of Proteasome subunit alpha type-3 OS=Homo sapiens GN=PSMA3	10	10	10	P25788-2	33.1	27.647	PSMA3	PSMA3	2.42078	3.57801	3.64777	4.26088	5.02305	4.50041	2.26627	2.36898	3.30707	4.20254	1.2754	4.92323
1312	P78344;P78344-2	2	>sp|P78344|IF4G2_HUMAN Eukaryotic translation initiation factor 4 gamma 2 OS=Homo sapiens GN=EIF4G2 PE=1 SV=1	19	19	19	P78344	24.1	102.36	EIF4G2	EIF4G2	1.21039	4.47251	6.3836	2.13044	1.25576	3.60032	3.39941	0	5.51179	3.15191	2.5508	3.93858
1623	Q4KMQ2-3;Q4KMQ2;Q4KMQ2-2;Q4KMQ2-4	4	>sp|Q4KMQ2-3|ANO6_HUMAN Isoform 3 of Anoctamin-6 OS=Homo sapiens GN=ANO6	14	14	14	Q4KMQ2-3	19.4	103.96	ANO6	ANO6	2.42078	2.68351	2.73583	3.19566	1.25576	4.50041	2.26627	3.55347	2.20472	3.15191	0	3.93858
1964	Q96QK1	1	>sp|Q96QK1|VPS35_HUMAN Vacuolar protein sorting-associated protein 35 OS=Homo sapiens GN=VPS35 PE=1 SV=2	17	17	17	Q96QK1	25.5	91.706	VPS35	VPS35	1.21039	7.15601	4.55972	2.13044	1.25576	1.80016	1.13314	1.18449	4.40943	1.05064	3.82619	6.89252
2322	Q9Y2A7;Q9Y2A7-2	2	>sp|Q9Y2A7|NCKP1_HUMAN Nck-associated protein 1 OS=Homo sapiens GN=NCKAP1 PE=1 SV=1	16	16	16	Q9Y2A7	18.9	128.79	NCKAP1	NCKAP1	1.21039	4.47251	4.55972	2.13044	2.51152	3.60032	5.66568	1.18449	6.61415	4.20254	3.82619	3.93858
403	P02656	1	>sp|P02656|APOC3_HUMAN Apolipoprotein C-III OS=Homo sapiens GN=APOC3 PE=1 SV=1	6	6	6	P02656	36.4	10.852	APOC3	APOC3	2.42078	1.789	3.64777	4.26088	6.27881	2.70024	11.3314	8.29143	0	5.25318	0	0
1317	P80108;P80108-2	2	>sp|P80108|PHLD_HUMAN Phosphatidylinositol-glycan-specific phospholipase D OS=Homo sapiens GN=GPLD1 PE=1 SV=3	13	13	13	P80108	17.9	92.335	GPLD1	GPLD1	6.05195	1.789	1.82389	7.45653	5.02305	0.900081	0	10.6604	1.10236	6.30382	3.82619	2.95394
2031	Q9BUL8	1	>sp|Q9BUL8|PDC10_HUMAN Programmed cell death protein 10 OS=Homo sapiens GN=PDCD10 PE=1 SV=1	9	9	9	Q9BUL8	46.7	24.701	PDCD10	PDCD10	2.42078	3.57801	2.73583	4.26088	1.25576	6.30057	2.26627	2.36898	3.30707	3.15191	2.5508	4.92323
61	O00231;O00231-2	2	>sp|O00231|PSD11_HUMAN 26S proteasome non-ATPase regulatory subunit 11 OS=Homo sapiens GN=PSMD11 PE=1 SV=3	14	14	14	O00231	35.3	47.463	PSMD11	PSMD11	2.42078	1.789	5.47166	5.32609	1.25576	3.60032	2.26627	2.36898	5.51179	4.20254	1.2754	4.92323
501	P06331;P01825	2	>sp|P06331|HV209_HUMAN Ig heavy chain V-II region ARH-77 OS=Homo sapiens PE=4 SV=1	2	2	2	P06331	17.1	16.228	IGHV4-34	IGHV4-34	3.63117	2.68351	1.82389	3.19566	2.51152	2.70024	2.26627	5.92245	3.30707	6.30382	5.10159	0.984646
64	O00264;O00264-2	2	>sp|O00264|PGRC1_HUMAN Membrane-associated progesterone receptor component 1 OS=Homo sapiens GN=PGRMC1 PE=1 SV=3	6	6	5	O00264	21	21.671	PGRMC1	PGRMC1	3.63117	2.68351	1.82389	3.19566	2.51152	3.60032	3.39941	4.73796	2.20472	3.15191	2.5508	1.96929
229	O75791;O75791-2	2	>sp|O75791|GRAP2_HUMAN GRB2-related adapter protein 2 OS=Homo sapiens GN=GRAP2 PE=1 SV=1	14	14	14	O75791	60.3	37.909	GRAP2	GRAP2	1.21039	4.47251	3.64777	0	2.51152	1.80016	2.26627	1.18449	3.30707	4.20254	3.82619	2.95394
992	P37840-2;P37840;P37840-3;Q16143	4	>sp|P37840-2|SYUA_HUMAN Isoform 2-4 of Alpha-synuclein OS=Homo sapiens GN=SNCA	9	9	9	P37840-2	67.9	11.372	SNCA;SNCB	SNCA;SNCB	2.42078	3.57801	4.55972	3.19566	2.51152	2.70024	3.39941	2.36898	1.10236	4.20254	2.5508	5.90787
1061	P48047	1	>sp|P48047|ATPO_HUMAN ATP synthase subunit O, mitochondrial OS=Homo sapiens GN=ATP5O PE=1 SV=1	10	10	10	P48047	57.7	23.277	ATP5O	ATP5O	2.42078	2.68351	1.82389	3.19566	3.76729	5.40049	3.39941	2.36898	4.40943	3.15191	3.82619	4.92323
1994	Q99704;Q99704-3;Q99704-2	3	>sp|Q99704|DOK1_HUMAN Docking protein 1 OS=Homo sapiens GN=DOK1 PE=1 SV=1	11	11	11	Q99704	40.5	52.391	DOK1	DOK1	2.42078	4.47251	2.73583	2.13044	2.51152	3.60032	4.53254	1.18449	5.51179	2.10127	5.10159	6.89252
2210	Q9NZQ3-3;Q9NZQ3;Q9NZQ3-4;Q9NZQ3-2;Q9NZQ3-5	5	>sp|Q9NZQ3-3|SPN90_HUMAN Isoform 3 of NCK-interacting protein with SH3 domain OS=Homo sapiens GN=NCKIPSD	10	10	10	Q9NZQ3-3	13.7	78.237	NCKIPSD	NCKIPSD	1.21039	3.57801	2.73583	2.13044	2.51152	2.70024	5.66568	3.55347	2.20472	3.15191	1.2754	3.93858
190	O60664-4;O60664-3;O60664;O60664-2	4	>sp|O60664-4|PLIN3_HUMAN Isoform 4 of Perilipin-3 OS=Homo sapiens GN=PLIN3	10	10	10	O60664-4	35.8	45.803	PLIN3	PLIN3	0	5.36701	4.55972	2.13044	0	5.40049	3.39941	1.18449	2.20472	3.15191	1.2754	2.95394
234	O75844	1	>sp|O75844|FACE1_HUMAN CAAX prenyl protease 1 homolog OS=Homo sapiens GN=ZMPSTE24 PE=1 SV=2	11	11	11	O75844	22.1	54.812	ZMPSTE24	ZMPSTE24	2.42078	3.57801	4.55972	4.26088	2.51152	3.60032	3.39941	1.18449	2.20472	3.15191	5.10159	3.93858
874	P29692;P29692-3;P29692-2;P29692-4	4	>sp|P29692|EF1D_HUMAN Elongation factor 1-delta OS=Homo sapiens GN=EEF1D PE=1 SV=5	7	7	7	P29692	32.7	31.121	EEF1D	EEF1D	1.21039	3.57801	3.64777	3.19566	1.25576	3.60032	4.53254	4.73796	3.30707	4.20254	3.82619	3.93858
880	P30042;P30042-2	2	>sp|P30042|ES1_HUMAN ES1 protein homolog, mitochondrial OS=Homo sapiens GN=C21orf33 PE=1 SV=3	8	8	8	P30042	46.3	28.17	C21orf33	C21orf33	1.21039	3.57801	4.55972	3.19566	1.25576	4.50041	2.26627	2.36898	2.20472	2.10127	5.10159	4.92323
1133	P51572;P51572-2	2	>sp|P51572|BAP31_HUMAN B-cell receptor-associated protein 31 OS=Homo sapiens GN=BCAP31 PE=1 SV=3	9	9	9	P51572	32.9	27.991	BCAP31	BCAP31	1.21039	2.68351	3.64777	5.32609	0	4.50041	3.39941	3.55347	3.30707	3.15191	5.10159	2.95394
1666	Q6DD88	1	>sp|Q6DD88|ATLA3_HUMAN Atlastin-3 OS=Homo sapiens GN=ATL3 PE=1 SV=1	9	9	9	Q6DD88	25.7	60.541	ATL3	ATL3	3.63117	2.68351	3.64777	3.19566	1.25576	3.60032	2.26627	2.36898	2.20472	5.25318	2.5508	2.95394
400	P02652	1	>sp|P02652|APOA2_HUMAN Apolipoprotein A-II OS=Homo sapiens GN=APOA2 PE=1 SV=1	6	6	6	P02652	22	11.175	APOA2	APOA2	6.05195	1.789	3.64777	5.32609	5.02305	1.80016	2.26627	3.55347	0	2.10127	5.10159	0.984646
927	P31930;O75439	2	>sp|P31930|QCR1_HUMAN Cytochrome b-c1 complex subunit 1, mitochondrial OS=Homo sapiens GN=UQCRC1 PE=1 SV=3	15	15	15	P31930	37.5	52.645	UQCRC1;PMPCB	UQCRC1;PMPCB	1.21039	1.789	2.73583	3.19566	1.25576	4.50041	5.66568	1.18449	2.20472	2.10127	8.92779	6.89252
1270	P62714;P60510	2	>sp|P62714|PP2AB_HUMAN Serine/threonine-protein phosphatase 2A catalytic subunit beta isoform OS=Homo sapiens GN=PPP2CB PE=1 SV=1	11	11	1	P62714	49.2	35.575	PPP2CB;PPP4C	PPP2CB;PPP4C	3.63117	5.36701	3.64777	2.13044	0	3.60032	1.13314	3.55347	3.30707	3.15191	2.5508	2.95394
1495	Q14254	1	>sp|Q14254|FLOT2_HUMAN Flotillin-2 OS=Homo sapiens GN=FLOT2 PE=1 SV=2	14	14	14	Q14254	40.7	47.064	FLOT2	FLOT2	0	2.68351	4.55972	2.13044	2.51152	5.40049	2.26627	2.36898	6.61415	2.10127	3.82619	4.92323
1527	Q15008;Q15008-4;Q15008-3;Q15008-2	4	>sp|Q15008|PSMD6_HUMAN 26S proteasome non-ATPase regulatory subunit 6 OS=Homo sapiens GN=PSMD6 PE=1 SV=1	8	8	8	Q15008	23.7	45.531	PSMD6	PSMD6	3.63117	4.47251	3.64777	3.19566	3.76729	3.60032	4.53254	3.55347	2.20472	3.15191	3.82619	4.92323
1594	Q16698-2;Q16698	2	>sp|Q16698-2|DECR_HUMAN Isoform 2 of 2,4-dienoyl-CoA reductase, mitochondrial OS=Homo sapiens GN=DECR1	12	12	12	Q16698-2	36.2	34.994	DECR1	DECR1	3.63117	1.789	0.911943	4.26088	1.25576	6.30057	4.53254	2.36898	2.20472	2.10127	3.82619	2.95394
2121	Q9HB71;Q9HB71-3;Q9HB71-2	3	>sp|Q9HB71|CYBP_HUMAN Calcyclin-binding protein OS=Homo sapiens GN=CACYBP PE=1 SV=2	11	11	11	Q9HB71	62.3	26.21	CACYBP	CACYBP	2.42078	4.47251	5.47166	3.19566	2.51152	2.70024	1.13314	2.36898	2.20472	3.15191	3.82619	3.93858
2166	Q9NS28	1	>sp|Q9NS28|RGS18_HUMAN Regulator of G-protein signaling 18 OS=Homo sapiens GN=RGS18 PE=1 SV=1	8	8	8	Q9NS28	42.1	27.582	RGS18	RGS18	1.21039	4.47251	3.64777	2.13044	0	3.60032	4.53254	2.36898	3.30707	2.10127	2.5508	2.95394
364	P01743;A6NJS3	2	>sp|P01743|HV102_HUMAN Ig heavy chain V-I region HG3 OS=Homo sapiens PE=3 SV=1	3	2	2	P01743	31.6	12.946	IGHV1OR21-1	IGHV1OR21-1	3.63117	2.68351	6.3836	3.19566	3.76729	1.80016	3.39941	2.36898	2.20472	3.15191	5.10159	1.96929
838	P26639;P26639-2	2	>sp|P26639|SYTC_HUMAN Threonine--tRNA ligase, cytoplasmic OS=Homo sapiens GN=TARS PE=1 SV=3	20	20	19	P26639	29.9	83.434	TARS	TARS	1.21039	2.68351	4.55972	2.13044	1.25576	4.50041	2.26627	0	2.20472	1.05064	1.2754	1.96929
1031	P43034;P43034-2	2	>sp|P43034|LIS1_HUMAN Platelet-activating factor acetylhydrolase IB subunit alpha OS=Homo sapiens GN=PAFAH1B1 PE=1 SV=2	11	11	11	P43034	29	46.637	PAFAH1B1	PAFAH1B1	2.42078	3.57801	4.55972	2.13044	2.51152	2.70024	1.13314	1.18449	3.30707	4.20254	3.82619	2.95394
389	P01880;P01880-2	2	>sp|P01880|IGHD_HUMAN Ig delta chain C region OS=Homo sapiens GN=IGHD PE=1 SV=2	12	12	12	P01880	43.5	42.253	IGHD	IGHD	1.21039	0	0	0	3.76729	0	0	7.10694	0	6.30382	6.37699	1.96929
2239	Q9UEY8-2;Q9UEY8	2	>sp|Q9UEY8-2|ADDG_HUMAN Isoform 1 of Gamma-adducin OS=Homo sapiens GN=ADD3	16	16	16	Q9UEY8-2	27.6	75.67	ADD3	ADD3	1.21039	4.47251	2.73583	3.19566	2.51152	1.80016	2.26627	1.18449	4.40943	1.05064	5.10159	5.90787
240	O75947;O75947-2	2	>sp|O75947|ATP5H_HUMAN ATP synthase subunit d, mitochondrial OS=Homo sapiens GN=ATP5H PE=1 SV=3	9	9	9	O75947	55.9	18.491	ATP5H	ATP5H	2.42078	0.894502	1.82389	3.19566	5.02305	3.60032	2.26627	4.73796	4.40943	2.10127	2.5508	4.92323
283	O95834;O95834-2;O95834-3;O00423;O00423-3	5	>sp|O95834|EMAL2_HUMAN Echinoderm microtubule-associated protein-like 2 OS=Homo sapiens GN=EML2 PE=1 SV=1	11	11	11	O95834	22.5	70.678	EML2;EML1	EML2;EML1	0	2.68351	3.64777	3.19566	2.51152	1.80016	6.79881	1.18449	4.40943	2.10127	2.5508	4.92323
683	P14324-2;P14324	2	>sp|P14324-2|FPPS_HUMAN Isoform 2 of Farnesyl pyrophosphate synthase OS=Homo sapiens GN=FDPS	6	6	6	P14324-2	26.3	40.532	FDPS	FDPS	1.21039	3.57801	3.64777	2.13044	2.51152	3.60032	3.39941	3.55347	3.30707	4.20254	3.82619	1.96929
993	P38117;P38117-2	2	>sp|P38117|ETFB_HUMAN Electron transfer flavoprotein subunit beta OS=Homo sapiens GN=ETFB PE=1 SV=3	10	10	10	P38117	43.5	27.843	ETFB	ETFB	2.42078	2.68351	2.73583	4.26088	0	4.50041	1.13314	2.36898	2.20472	4.20254	2.5508	4.92323
1025	P42574	1	>sp|P42574|CASP3_HUMAN Caspase-3 OS=Homo sapiens GN=CASP3 PE=1 SV=2	8	8	8	P42574	28.2	31.608	CASP3	CASP3	3.63117	2.68351	3.64777	1.06522	1.25576	3.60032	5.66568	2.36898	1.10236	3.15191	2.5508	1.96929
1268	P62495;P62495-2	2	>sp|P62495|ERF1_HUMAN Eukaryotic peptide chain release factor subunit 1 OS=Homo sapiens GN=ETF1 PE=1 SV=3	10	10	10	P62495	31.6	49.03	ETF1	ETF1	1.21039	3.57801	2.73583	4.26088	1.25576	4.50041	3.39941	1.18449	4.40943	1.05064	5.10159	4.92323
1272	P62820;P62820-2;P62820-3;P59190-2;P59190	5	>sp|P62820|RAB1A_HUMAN Ras-related protein Rab-1A OS=Homo sapiens GN=RAB1A PE=1 SV=3	14	7	7	P62820	66.8	22.677	RAB1A;RAB15	RAB1A;RAB15	2.42078	1.789	3.64777	3.19566	1.25576	1.80016	3.39941	3.55347	1.10236	3.15191	2.5508	5.90787
264	O95336	1	>sp|O95336|6PGL_HUMAN 6-phosphogluconolactonase OS=Homo sapiens GN=PGLS PE=1 SV=2	8	8	8	O95336	41.5	27.547	PGLS	PGLS	2.42078	3.57801	2.73583	3.19566	2.51152	3.60032	3.39941	1.18449	3.30707	4.20254	6.37699	5.90787
699	P15169;CON__Q2KJ83	2	>sp|P15169|CBPN_HUMAN Carboxypeptidase N catalytic chain OS=Homo sapiens GN=CPN1 PE=1 SV=1	9	9	9	P15169	29.7	52.286	CPN1	CPN1	8.47272	4.47251	3.64777	2.13044	5.02305	0.900081	4.53254	7.10694	3.30707	1.05064	3.82619	0.984646
1301	P68036-2;P68036;P68036-3	3	>sp|P68036-2|UB2L3_HUMAN Isoform 2 of Ubiquitin-conjugating enzyme E2 L3 OS=Homo sapiens GN=UBE2L3	5	5	5	P68036-2	47.5	14.121	UBE2L3	UBE2L3	3.63117	2.68351	4.55972	2.13044	1.25576	0.900081	1.13314	2.36898	5.51179	4.20254	1.2754	1.96929
1790	Q8N5J2;Q8N5J2-3;Q8N5J2-4;Q8N5J2-2	4	>sp|Q8N5J2|FA63A_HUMAN Protein FAM63A OS=Homo sapiens GN=FAM63A PE=1 SV=2	8	8	8	Q8N5J2	28.6	51.777	FAM63A	FAM63A	0	6.26151	5.47166	1.06522	0	5.40049	5.66568	1.18449	3.30707	3.15191	2.5508	3.93858
1866	Q92614-2;Q92614-3;Q92614-4;Q92614;Q92614-5	5	>sp|Q92614-2|MY18A_HUMAN Isoform 2 of Unconventional myosin-XVIIIa OS=Homo sapiens GN=MYO18A	18	18	18	Q92614-2	14.7	196.44	MYO18A	MYO18A	1.21039	2.68351	4.55972	4.26088	2.51152	0.900081	1.13314	2.36898	5.51179	3.15191	0	2.95394
266	O95373	1	>sp|O95373|IPO7_HUMAN Importin-7 OS=Homo sapiens GN=IPO7 PE=1 SV=1	13	13	13	O95373	16.8	119.52	IPO7	IPO7	3.63117	5.36701	2.73583	2.13044	0	2.70024	1.13314	0	2.20472	2.10127	0	2.95394
675	P13804;P13804-2	2	>sp|P13804|ETFA_HUMAN Electron transfer flavoprotein subunit alpha, mitochondrial OS=Homo sapiens GN=ETFA PE=1 SV=1	10	10	10	P13804	35.4	35.079	ETFA	ETFA	2.42078	2.68351	3.64777	3.19566	3.76729	4.50041	1.13314	2.36898	1.10236	3.15191	2.5508	4.92323
985	P36957;P36957-2	2	>sp|P36957|ODO2_HUMAN Dihydrolipoyllysine-residue succinyltransferase component of 2-oxoglutarate dehydrogenase complex, mitochondrial OS=Homo sapiens GN=DLST PE=1 SV=4	8	8	8	P36957	21.9	48.755	DLST	DLST	1.21039	2.68351	4.55972	2.13044	5.02305	2.70024	2.26627	2.36898	4.40943	1.05064	3.82619	3.93858
1282	P63010;P63010-2;P63010-3	3	>sp|P63010|AP2B1_HUMAN AP-2 complex subunit beta OS=Homo sapiens GN=AP2B1 PE=1 SV=1	29	12	12	P63010	31.7	104.55	AP2B1	AP2B1	1.21039	4.47251	2.73583	3.19566	2.51152	1.80016	2.26627	4.73796	3.30707	2.10127	3.82619	1.96929
1722	Q7L7X3;Q7L7X3-3;Q7L7X3-2;Q9UL54-2;Q9UL54-4;Q9UL54;Q9UL54-3	7	>sp|Q7L7X3|TAOK1_HUMAN Serine/threonine-protein kinase TAO1 OS=Homo sapiens GN=TAOK1 PE=1 SV=1	17	17	14	Q7L7X3	19.6	116.07	TAOK1;TAOK2	TAOK1;TAOK2	2.42078	3.57801	5.47166	4.26088	1.25576	4.50041	1.13314	0	3.30707	2.10127	2.5508	1.96929
196	Q99879;Q99877;Q93079;Q5QNW6;P62807;P58876;P57053;O60814;Q5QNW6-2;Q99880;Q8N257;Q96A08	12	>sp|Q99879|H2B1M_HUMAN Histone H2B type 1-M OS=Homo sapiens GN=HIST1H2BM PE=1 SV=3	7	7	1	Q99879	51.6	13.989	HIST1H2BM;HIST1H2BN;HIST1H2BH;HIST2H2BF;HIST1H2BC;HIST1H2BD;H2BFS;HIST1H2BK;HIST1H2BL;HIST3H2BB;HIST1H2BA	HIST1H2BM;HIST1H2BN;HIST1H2BH;HIST2H2BF;HIST1H2BC;HIST1H2BD;H2BFS;HIST1H2BK;HIST1H2BL;HIST3H2BB;HIST1H2BA	0	0.894502	0.911943	1.06522	2.51152	9.90089	5.66568	0	6.61415	3.15191	3.82619	0.984646
479	P05154	1	>sp|P05154|IPSP_HUMAN Plasma serine protease inhibitor OS=Homo sapiens GN=SERPINA5 PE=1 SV=3	8	8	8	P05154	20.9	45.674	SERPINA5	SERPINA5	4.84156	1.789	4.55972	5.32609	5.02305	2.70024	3.39941	4.73796	0	5.25318	3.82619	0.984646
917	P31040;P31040-2;P31040-3	3	>sp|P31040|SDHA_HUMAN Succinate dehydrogenase [ubiquinone] flavoprotein subunit, mitochondrial OS=Homo sapiens GN=SDHA PE=1 SV=2	17	17	17	P31040	32.5	72.691	SDHA	SDHA	1.21039	2.68351	5.47166	1.06522	1.25576	3.60032	2.26627	2.36898	3.30707	2.10127	3.82619	1.96929
976	P36542-2;P36542	2	>sp|P36542-2|ATPG_HUMAN Isoform Heart of ATP synthase subunit gamma, mitochondrial OS=Homo sapiens GN=ATP5C1	7	7	7	P36542-2	23.2	32.881	ATP5C1	ATP5C1	2.42078	2.68351	5.47166	2.13044	2.51152	3.60032	4.53254	4.73796	4.40943	1.05064	2.5508	4.92323
1027	P42768	1	>sp|P42768|WASP_HUMAN Wiskott-Aldrich syndrome protein OS=Homo sapiens GN=WAS PE=1 SV=4	8	8	8	P42768	23.7	52.912	WAS	WAS	0	3.57801	3.64777	3.19566	6.27881	3.60032	3.39941	1.18449	2.20472	3.15191	6.37699	5.90787
1221	P60891;P60891-2;P21108	3	>sp|P60891|PRPS1_HUMAN Ribose-phosphate pyrophosphokinase 1 OS=Homo sapiens GN=PRPS1 PE=1 SV=2	7	7	3	P60891	24.5	34.834	PRPS1;PRPS1L1	PRPS1;PRPS1L1	3.63117	2.68351	4.55972	3.19566	1.25576	3.60032	4.53254	2.36898	2.20472	3.15191	2.5508	2.95394
1222	P60900;P60900-2;P60900-3	3	>sp|P60900|PSA6_HUMAN Proteasome subunit alpha type-6 OS=Homo sapiens GN=PSMA6 PE=1 SV=1	7	7	7	P60900	27.6	27.399	PSMA6	PSMA6	3.63117	2.68351	3.64777	2.13044	1.25576	2.70024	4.53254	3.55347	4.40943	2.10127	3.82619	1.96929
1969	Q96RT1-7;Q96RT1-6;Q96RT1-4;Q96RT1-5;Q96RT1-3;Q96RT1-9;Q96RT1-2;Q96RT1;Q96RT1-8;Q96NW7-3	10	>sp|Q96RT1-7|LAP2_HUMAN Isoform 7 of Protein LAP2 OS=Homo sapiens GN=ERBB2IP	11	11	8	Q96RT1-7	9.2	146.08	ERBB2IP;LRRC7	ERBIN;LRRC7	4.84156	1.789	1.82389	2.13044	2.51152	2.70024	3.39941	2.36898	3.30707	4.20254	1.2754	2.95394
1169	P53801	1	>sp|P53801|PTTG_HUMAN Pituitary tumor-transforming gene 1 protein-interacting protein OS=Homo sapiens GN=PTTG1IP PE=1 SV=1	4	4	4	P53801	17.2	20.324	PTTG1IP	PTTG1IP	2.42078	3.57801	3.64777	2.13044	2.51152	4.50041	2.26627	3.55347	2.20472	4.20254	3.82619	1.96929
1239	P61201;P61201-2	2	>sp|P61201|CSN2_HUMAN COP9 signalosome complex subunit 2 OS=Homo sapiens GN=COPS2 PE=1 SV=1	14	14	14	P61201	40.2	51.596	COPS2	COPS2	1.21039	3.57801	1.82389	2.13044	1.25576	3.60032	2.26627	3.55347	3.30707	3.15191	5.10159	3.93858
1322	P80748	1	>sp|P80748|LV302_HUMAN Ig lambda chain V-III region LOI OS=Homo sapiens PE=1 SV=1	3	3	3	P80748	37.8	11.935	IGLV3-21	IGLV3-21	3.63117	1.789	2.73583	6.39131	3.76729	2.70024	2.26627	3.55347	2.20472	2.10127	3.82619	1.96929
1412	Q12907	1	>sp|Q12907|LMAN2_HUMAN Vesicular integral-membrane protein VIP36 OS=Homo sapiens GN=LMAN2 PE=1 SV=1	15	15	15	Q12907	54.2	40.228	LMAN2	LMAN2	2.42078	3.57801	5.47166	5.32609	0	2.70024	3.39941	0	3.30707	2.10127	0	2.95394
1442	Q13404;Q13404-7;Q13404-2;Q13404-1;Q13404-8;Q13404-6	6	>sp|Q13404|UB2V1_HUMAN Ubiquitin-conjugating enzyme E2 variant 1 OS=Homo sapiens GN=UBE2V1 PE=1 SV=2	6	6	2	Q13404	34.7	16.495	UBE2V1	UBE2V1	2.42078	1.789	2.73583	3.19566	2.51152	2.70024	2.26627	2.36898	2.20472	3.15191	3.82619	1.96929
2240	Q9UFN0	1	>sp|Q9UFN0|NPS3A_HUMAN Protein NipSnap homolog 3A OS=Homo sapiens GN=NIPSNAP3A PE=1 SV=2	7	7	6	Q9UFN0	32	28.466	NIPSNAP3A	NIPSNAP3A	4.84156	1.789	2.73583	1.06522	2.51152	2.70024	2.26627	3.55347	3.30707	4.20254	2.5508	3.93858
987	P36969-2;P36969	2	>sp|P36969-2|GPX4_HUMAN Isoform Cytoplasmic of Phospholipid hydroperoxide glutathione peroxidase, mitochondrial OS=Homo sapiens GN=GPX4	9	9	9	P36969-2	56.5	19.525	GPX4	GPX4	3.63117	1.789	2.73583	4.26088	0	3.60032	3.39941	0	5.51179	5.25318	1.2754	2.95394
1117	P50502;Q8NFI4;Q8IZP2	3	>sp|P50502|F10A1_HUMAN Hsc70-interacting protein OS=Homo sapiens GN=ST13 PE=1 SV=2	8	8	8	P50502	25.5	41.331	ST13;ST13P5;ST13P4	ST13;ST13P5;ST13P4	1.21039	2.68351	1.82389	1.06522	2.51152	3.60032	5.66568	3.55347	2.20472	3.15191	3.82619	4.92323
193	O60749-2;O60749	2	>sp|O60749-2|SNX2_HUMAN Isoform 2 of Sorting nexin-2 OS=Homo sapiens GN=SNX2	14	14	12	O60749-2	37.6	46.097	SNX2	SNX2	2.42078	1.789	1.82389	2.13044	2.51152	3.60032	4.53254	2.36898	5.51179	1.05064	3.82619	3.93858
1941	Q96IU4;Q96IU4-2	2	>sp|Q96IU4|ABHEB_HUMAN Alpha/beta hydrolase domain-containing protein 14B OS=Homo sapiens GN=ABHD14B PE=1 SV=1	5	5	5	Q96IU4	32.9	22.345	ABHD14B	ABHD14B	3.63117	2.68351	1.82389	3.19566	3.76729	1.80016	3.39941	4.73796	3.30707	2.10127	2.5508	2.95394
2026	Q9BT78;Q9BT78-2	2	>sp|Q9BT78|CSN4_HUMAN COP9 signalosome complex subunit 4 OS=Homo sapiens GN=COPS4 PE=1 SV=1	13	13	13	Q9BT78	40.4	46.268	COPS4	COPS4	0	2.68351	3.64777	3.19566	1.25576	2.70024	3.39941	1.18449	2.20472	3.15191	5.10159	2.95394
2294	Q9UNF1-2;Q9UNF1;Q9Y5V3;Q9Y5V3-2	4	>sp|Q9UNF1-2|MAGD2_HUMAN Isoform 2 of Melanoma-associated antigen D2 OS=Homo sapiens GN=MAGED2	12	12	12	Q9UNF1-2	21.1	63.167	MAGED2;MAGED1	MAGED2;MAGED1	3.63117	0.894502	1.82389	3.19566	0	2.70024	3.39941	2.36898	2.20472	2.10127	2.5508	2.95394
2337	Q9Y371;Q9Y371-2;Q9Y371-3	3	>sp|Q9Y371|SHLB1_HUMAN Endophilin-B1 OS=Homo sapiens GN=SH3GLB1 PE=1 SV=1	10	10	9	Q9Y371	29	40.796	SH3GLB1	SH3GLB1	3.63117	2.68351	2.73583	2.13044	1.25576	2.70024	1.13314	5.92245	3.30707	4.20254	2.5508	2.95394
703	P15498;P15498-2	2	>sp|P15498|VAV_HUMAN Proto-oncogene vav OS=Homo sapiens GN=VAV1 PE=1 SV=4	17	17	15	P15498	23.8	98.313	VAV1	VAV1	1.21039	4.47251	3.64777	1.06522	0	2.70024	3.39941	3.55347	3.30707	3.15191	1.2754	2.95394
858	P28066;P28066-2	2	>sp|P28066|PSA5_HUMAN Proteasome subunit alpha type-5 OS=Homo sapiens GN=PSMA5 PE=1 SV=3	8	8	8	P28066	44.4	26.411	PSMA5	PSMA5	1.21039	1.789	1.82389	4.26088	1.25576	6.30057	3.39941	1.18449	4.40943	3.15191	3.82619	3.93858
1797	Q8NBF2;Q8NBF2-2	2	>sp|Q8NBF2|NHLC2_HUMAN NHL repeat-containing protein 2 OS=Homo sapiens GN=NHLRC2 PE=1 SV=1	12	12	12	Q8NBF2	20.8	79.443	NHLRC2	NHLRC2	1.21039	3.57801	5.47166	3.19566	2.51152	3.60032	2.26627	3.55347	1.10236	2.10127	1.2754	2.95394
195	O60763;O60763-2;REV__Q5VZ89-5;REV__Q5VZ89-6;REV__Q5VZ89	5	>sp|O60763|USO1_HUMAN General vesicular transport factor p115 OS=Homo sapiens GN=USO1 PE=1 SV=2	15	15	15	O60763	20.9	107.89	USO1	USO1	0	3.57801	1.82389	1.06522	1.25576	3.60032	3.39941	1.18449	4.40943	3.15191	6.37699	2.95394
494	P05976-2;P05976;P08590	3	>sp|P05976-2|MYL1_HUMAN Isoform MLC3 of Myosin light chain 1/3, skeletal muscle isoform OS=Homo sapiens GN=MYL1	2	2	2	P05976-2	10.7	16.684	MYL1;MYL3	MYL1;MYL3	2.42078	1.789	2.73583	4.26088	2.51152	2.70024	3.39941	3.55347	4.40943	3.15191	3.82619	1.96929
672	P13796;P13796-2	2	>sp|P13796|PLSL_HUMAN Plastin-2 OS=Homo sapiens GN=LCP1 PE=1 SV=6	17	17	13	P13796	34.9	70.288	LCP1	LCP1	0	0.894502	2.73583	1.06522	1.25576	11.7011	2.26627	0	3.30707	2.10127	5.10159	0.984646
837	P26599;P26599-2;P26599-3	3	>sp|P26599|PTBP1_HUMAN Polypyrimidine tract-binding protein 1 OS=Homo sapiens GN=PTBP1 PE=1 SV=1	8	8	6	P26599	18.5	57.221	PTBP1	PTBP1	1.21039	4.47251	4.55972	1.06522	1.25576	4.50041	3.39941	1.18449	3.30707	2.10127	1.2754	1.96929
1898	Q969T9	1	>sp|Q969T9|WBP2_HUMAN WW domain-binding protein 2 OS=Homo sapiens GN=WBP2 PE=1 SV=1	6	6	6	Q969T9	19.5	28.087	WBP2	WBP2	3.63117	2.68351	2.73583	2.13044	1.25576	3.60032	3.39941	1.18449	3.30707	3.15191	3.82619	2.95394
185	O60496	1	>sp|O60496|DOK2_HUMAN Docking protein 2 OS=Homo sapiens GN=DOK2 PE=1 SV=2	8	8	8	O60496	30.6	45.378	DOK2	DOK2	1.21039	6.26151	3.64777	3.19566	1.25576	1.80016	2.26627	2.36898	3.30707	2.10127	2.5508	3.93858
726	P17252;P05129-2;P05129	3	>sp|P17252|KPCA_HUMAN Protein kinase C alpha type OS=Homo sapiens GN=PRKCA PE=1 SV=4	19	11	11	P17252	31.8	76.749	PRKCA;PRKCG	PRKCA;PRKCG	0	4.47251	3.64777	2.13044	1.25576	0.900081	4.53254	1.18449	3.30707	4.20254	2.5508	3.93858
1179	P54819-5;P54819-2;P54819;P54819-3;P54819-6;P54819-4	6	>sp|P54819-5|KAD2_HUMAN Isoform 5 of Adenylate kinase 2, mitochondrial OS=Homo sapiens GN=AK2	9	9	9	P54819-5	46.9	24.648	AK2	AK2	2.42078	1.789	2.73583	1.06522	2.51152	1.80016	3.39941	1.18449	3.30707	3.15191	5.10159	4.92323
1367	Q04760-2;Q04760	2	>sp|Q04760-2|LGUL_HUMAN Isoform 2 of Lactoylglutathione lyase OS=Homo sapiens GN=GLO1	7	7	7	Q04760-2	33.1	19.043	GLO1	GLO1	2.42078	1.789	3.64777	2.13044	3.76729	1.80016	2.26627	2.36898	2.20472	3.15191	2.5508	2.95394
1546	Q15257-2;Q15257;Q15257-4;Q15257-3	4	>sp|Q15257-2|PTPA_HUMAN Isoform 1 of Serine/threonine-protein phosphatase 2A activator OS=Homo sapiens GN=PPP2R4	8	8	8	Q15257-2	33.1	36.775	PPP2R4	PTPA	3.63117	2.68351	0.911943	4.26088	2.51152	3.60032	2.26627	3.55347	0	4.20254	2.5508	1.96929
1591	Q16610;Q16610-4;Q16610-2;Q16610-3	4	>sp|Q16610|ECM1_HUMAN Extracellular matrix protein 1 OS=Homo sapiens GN=ECM1 PE=1 SV=2	16	16	16	Q16610	35.7	60.673	ECM1	ECM1	3.63117	0.894502	1.82389	5.32609	3.76729	4.50041	1.13314	2.36898	1.10236	2.10127	3.82619	0
2042	Q9BX67;Q9BX67-2	2	>sp|Q9BX67|JAM3_HUMAN Junctional adhesion molecule C OS=Homo sapiens GN=JAM3 PE=1 SV=1	9	9	9	Q9BX67	28.4	35.02	JAM3	JAM3	0	4.47251	4.55972	2.13044	1.25576	4.50041	2.26627	0	1.10236	2.10127	2.5508	2.95394
1	A0FGR8-2;A0FGR8;A0FGR8-6;A0FGR8-4;A0FGR8-5	5	>sp|A0FGR8-2|ESYT2_HUMAN Isoform 2 of Extended synaptotagmin-2 OS=Homo sapiens GN=ESYT2	20	20	20	A0FGR8-2	29.2	98.9	ESYT2	ESYT2	0	4.47251	1.82389	3.19566	3.76729	3.60032	1.13314	2.36898	2.20472	2.10127	2.5508	2.95394
328	P01042	1	>sp|P01042|KNG1_HUMAN Kininogen-1 OS=Homo sapiens GN=KNG1 PE=1 SV=2	34	3	3	P01042	41.8	71.957	KNG1	KNG1	2.42078	2.68351	2.73583	5.32609	3.76729	2.70024	3.39941	3.55347	0	2.10127	2.5508	0
411	P02745	1	>sp|P02745|C1QA_HUMAN Complement C1q subcomponent subunit A OS=Homo sapiens GN=C1QA PE=1 SV=2	5	5	5	P02745	18.4	26.016	C1QA	C1QA	3.63117	2.68351	5.47166	3.19566	3.76729	1.80016	3.39941	4.73796	1.10236	2.10127	2.5508	2.95394
674	P13798	1	>sp|P13798|ACPH_HUMAN Acylamino-acid-releasing enzyme OS=Homo sapiens GN=APEH PE=1 SV=4	11	11	11	P13798	18.9	81.224	APEH	APEH	0	5.36701	3.64777	4.26088	2.51152	2.70024	1.13314	2.36898	2.20472	2.10127	2.5508	1.96929
737	P18085	1	>sp|P18085|ARF4_HUMAN ADP-ribosylation factor 4 OS=Homo sapiens GN=ARF4 PE=1 SV=3	9	6	6	P18085	52.8	20.511	ARF4	ARF4	1.21039	3.57801	1.82389	1.06522	1.25576	1.80016	5.66568	2.36898	3.30707	1.05064	1.2754	4.92323
45	O00116	1	>sp|O00116|ADAS_HUMAN Alkyldihydroxyacetonephosphate synthase, peroxisomal OS=Homo sapiens GN=AGPS PE=1 SV=1	10	10	10	O00116	23.4	72.911	AGPS	AGPS	1.21039	2.68351	1.82389	0	1.25576	3.60032	4.53254	2.36898	1.10236	4.20254	2.5508	1.96929
279	O95782-2;O95782;O94973-3;O94973;O94973-2	5	>sp|O95782-2|AP2A1_HUMAN Isoform B of AP-2 complex subunit alpha-1 OS=Homo sapiens GN=AP2A1	19	19	19	O95782-2	25.7	105.36	AP2A1;AP2A2	AP2A1;AP2A2	0	0.894502	2.73583	3.19566	1.25576	1.80016	4.53254	3.55347	6.61415	0	1.2754	3.93858
659	P13073	1	>sp|P13073|COX41_HUMAN Cytochrome c oxidase subunit 4 isoform 1, mitochondrial OS=Homo sapiens GN=COX4I1 PE=1 SV=1	9	9	9	P13073	47.9	19.576	COX4I1	COX4I1	1.21039	2.68351	4.55972	2.13044	3.76729	2.70024	1.13314	3.55347	1.10236	3.15191	0	0.984646
1135	P51606;P51606-2	2	>sp|P51606|RENBP_HUMAN N-acylglucosamine 2-epimerase OS=Homo sapiens GN=RENBP PE=1 SV=2	9	9	9	P51606	21.5	48.83	RENBP	RENBP	1.21039	3.57801	3.64777	2.13044	2.51152	3.60032	1.13314	2.36898	2.20472	5.25318	0	3.93858
1919	Q96CN7	1	>sp|Q96CN7|ISOC1_HUMAN Isochorismatase domain-containing protein 1 OS=Homo sapiens GN=ISOC1 PE=1 SV=3	8	8	8	Q96CN7	37.9	32.236	ISOC1	ISOC1	0	2.68351	3.64777	3.19566	2.51152	2.70024	1.13314	2.36898	3.30707	3.15191	3.82619	4.92323
2129	Q9HCN6-2;Q9HCN6;Q9HCN6-3	3	>sp|Q9HCN6-2|GPVI_HUMAN Isoform 2 of Platelet glycoprotein VI OS=Homo sapiens GN=GP6	8	8	8	Q9HCN6-2	33	35.091	GP6	GP6	1.21039	2.68351	0.911943	6.39131	1.25576	4.50041	4.53254	3.55347	4.40943	3.15191	2.5508	2.95394
2388	Q9Y6N5	1	>sp|Q9Y6N5|SQRD_HUMAN Sulfide:quinone oxidoreductase, mitochondrial OS=Homo sapiens GN=SQRDL PE=1 SV=1	15	15	15	Q9Y6N5	44.9	49.96	SQRDL	SQRDL	1.21039	2.68351	1.82389	5.32609	0	1.80016	3.39941	0	4.40943	1.05064	3.82619	3.93858
170	O43815-2;O43815	2	>sp|O43815-2|STRN_HUMAN Isoform 2 of Striatin OS=Homo sapiens GN=STRN	10	10	9	O43815-2	20.1	80.76	STRN	STRN	2.42078	4.47251	1.82389	3.19566	1.25576	5.40049	4.53254	2.36898	4.40943	1.05064	1.2754	1.96929
807	P23526;P23526-2	2	>sp|P23526|SAHH_HUMAN Adenosylhomocysteinase OS=Homo sapiens GN=AHCY PE=1 SV=4	10	10	10	P23526	23.8	47.716	AHCY	AHCY	1.21039	3.57801	1.82389	4.26088	0	1.80016	4.53254	1.18449	2.20472	4.20254	3.82619	3.93858
1049	P46459;P46459-2	2	>sp|P46459|NSF_HUMAN Vesicle-fusing ATPase OS=Homo sapiens GN=NSF PE=1 SV=3	14	14	14	P46459	19.6	82.593	NSF	NSF	0	2.68351	4.55972	1.06522	1.25576	2.70024	2.26627	1.18449	4.40943	2.10127	1.2754	3.93858
1056	P47712	1	>sp|P47712|PA24A_HUMAN Cytosolic phospholipase A2 OS=Homo sapiens GN=PLA2G4A PE=1 SV=2	14	14	14	P47712	23.5	85.238	PLA2G4A	PLA2G4A	0	5.36701	2.73583	1.06522	0	7.20065	1.13314	1.18449	2.20472	1.05064	1.2754	3.93858
1243	P61225;Q9Y3L5;P10114	3	>sp|P61225|RAP2B_HUMAN Ras-related protein Rap-2b OS=Homo sapiens GN=RAP2B PE=1 SV=1	9	9	9	P61225	41.5	20.504	RAP2B;RAP2C;RAP2A	RAP2B;RAP2C;RAP2A	2.42078	2.68351	1.82389	3.19566	0	1.80016	3.39941	2.36898	1.10236	3.15191	3.82619	2.95394
1378	Q06124-2;Q06124;Q06124-3	3	>sp|Q06124-2|PTN11_HUMAN Isoform 2 of Tyrosine-protein phosphatase non-receptor type 11 OS=Homo sapiens GN=PTPN11	17	17	17	Q06124-2	38.1	68.01	PTPN11	PTPN11	1.21039	2.68351	3.64777	2.13044	0	4.50041	3.39941	1.18449	1.10236	3.15191	1.2754	3.93858
1469	Q13867	1	>sp|Q13867|BLMH_HUMAN Bleomycin hydrolase OS=Homo sapiens GN=BLMH PE=1 SV=1	8	8	8	Q13867	23.7	52.562	BLMH	BLMH	0	4.47251	4.55972	3.19566	1.25576	1.80016	1.13314	0	3.30707	5.25318	2.5508	2.95394
132	O15400-2;O15400	2	>sp|O15400-2|STX7_HUMAN Isoform 2 of Syntaxin-7 OS=Homo sapiens GN=STX7	7	7	7	O15400-2	36.8	27.4	STX7	STX7	2.42078	1.789	2.73583	4.26088	1.25576	3.60032	3.39941	2.36898	4.40943	2.10127	1.2754	3.93858
986	P36959;Q9P0U4;Q9P0U4-2	3	>sp|P36959|GMPR1_HUMAN GMP reductase 1 OS=Homo sapiens GN=GMPR PE=1 SV=1	12	12	9	P36959	44.6	37.418	GMPR;CXXC1	GMPR;CXXC1	1.21039	3.57801	1.82389	3.19566	1.25576	1.80016	1.13314	1.18449	2.20472	3.15191	0	5.90787
1670	Q6IAA8	1	>sp|Q6IAA8|LTOR1_HUMAN Ragulator complex protein LAMTOR1 OS=Homo sapiens GN=LAMTOR1 PE=1 SV=2	5	5	5	Q6IAA8	50.3	17.745	LAMTOR1	LAMTOR1	1.21039	0.894502	1.82389	4.26088	2.51152	2.70024	2.26627	2.36898	4.40943	2.10127	2.5508	4.92323
1761	Q8IUI8-2;Q8IUI8	2	>sp|Q8IUI8-2|CRLF3_HUMAN Isoform 2 of Cytokine receptor-like factor 3 OS=Homo sapiens GN=CRLF3	7	7	7	Q8IUI8-2	21.5	49.35	CRLF3	CRLF3	1.21039	2.68351	3.64777	3.19566	2.51152	2.70024	2.26627	3.55347	1.10236	2.10127	1.2754	2.95394
2285	Q9ULH1;Q9ULH1-2	2	>sp|Q9ULH1|ASAP1_HUMAN Arf-GAP with SH3 domain, ANK repeat and PH domain-containing protein 1 OS=Homo sapiens GN=ASAP1 PE=1 SV=4	24	20	20	Q9ULH1	26.6	125.5	ASAP1	ASAP1	0	2.68351	4.55972	2.13044	0	3.60032	3.39941	1.18449	4.40943	0	3.82619	3.93858
161	O43681	1	>sp|O43681|ASNA_HUMAN ATPase ASNA1 OS=Homo sapiens GN=ASNA1 PE=1 SV=2	8	8	8	O43681	32.5	38.792	ASNA1	ASNA1	1.21039	1.789	2.73583	2.13044	0	2.70024	3.39941	4.73796	0	2.10127	0	1.96929
325	P01033	1	>sp|P01033|TIMP1_HUMAN Metalloproteinase inhibitor 1 OS=Homo sapiens GN=TIMP1 PE=1 SV=1	7	7	7	P01033	37.2	23.171	TIMP1	TIMP1	0	1.789	1.82389	2.13044	2.51152	2.70024	3.39941	2.36898	5.51179	2.10127	6.37699	4.92323
1069	P48507;P48507-2	2	>sp|P48507|GSH0_HUMAN Glutamate--cysteine ligase regulatory subunit OS=Homo sapiens GN=GCLM PE=1 SV=1	6	6	6	P48507	29.6	30.727	GCLM	GCLM	1.21039	1.789	2.73583	2.13044	3.76729	3.60032	2.26627	1.18449	1.10236	2.10127	2.5508	1.96929
1260	P62195-2;P62195;Q8NB90-3;Q8NB90-2;Q8NB90	5	>sp|P62195-2|PRS8_HUMAN Isoform 2 of 26S protease regulatory subunit 8 OS=Homo sapiens GN=PSMC5	8	8	8	P62195-2	28.6	44.784	PSMC5;SPATA5	PSMC5;SPATA5	2.42078	2.68351	4.55972	2.13044	1.25576	4.50041	1.13314	1.18449	2.20472	2.10127	1.2754	1.96929
2095	Q9H3U1-2;Q9H3U1;Q9H3U1-3	3	>sp|Q9H3U1-2|UN45A_HUMAN Isoform 2 of Protein unc-45 homolog A OS=Homo sapiens GN=UNC45A	17	17	17	Q9H3U1-2	22	101.67	UNC45A	UNC45A	1.21039	0	4.55972	3.19566	1.25576	0	3.39941	2.36898	4.40943	2.10127	1.2754	2.95394
2274	Q9UKG1	1	>sp|Q9UKG1|DP13A_HUMAN DCC-interacting protein 13-alpha OS=Homo sapiens GN=APPL1 PE=1 SV=1	14	13	13	Q9UKG1	26.5	79.663	APPL1	APPL1	1.21039	2.68351	2.73583	2.13044	0	4.50041	2.26627	2.36898	5.51179	2.10127	1.2754	4.92323
153	O43516-2;O43516;O43516-3;O43516-4	4	>sp|O43516-2|WIPF1_HUMAN Isoform 2 of WAS/WASL-interacting protein family member 1 OS=Homo sapiens GN=WIPF1	8	8	8	O43516-2	29.6	50.281	WIPF1	WIPF1	0	5.36701	2.73583	3.19566	0	3.60032	1.13314	1.18449	3.30707	2.10127	1.2754	1.96929
476	P05109	1	>sp|P05109|S10A8_HUMAN Protein S100-A8 OS=Homo sapiens GN=S100A8 PE=1 SV=1	6	6	6	P05109	46.2	10.834	S100A8	S100A8	2.42078	0	0.911943	3.19566	2.51152	5.40049	2.26627	2.36898	2.20472	3.15191	3.82619	0.984646
770	P21281;P15313	2	>sp|P21281|VATB2_HUMAN V-type proton ATPase subunit B, brain isoform OS=Homo sapiens GN=ATP6V1B2 PE=1 SV=3	13	13	13	P21281	29	56.5	ATP6V1B2;ATP6V1B1	ATP6V1B2;ATP6V1B1	0	2.68351	2.73583	2.13044	1.25576	5.40049	1.13314	0	3.30707	3.15191	2.5508	0.984646
1178	P54727;P54727-2	2	>sp|P54727|RD23B_HUMAN UV excision repair protein RAD23 homolog B OS=Homo sapiens GN=RAD23B PE=1 SV=1	10	10	9	P54727	27.4	43.171	RAD23B	RAD23B	1.21039	2.68351	4.55972	4.26088	0	0.900081	2.26627	1.18449	0	4.20254	2.5508	1.96929
2112	Q9H8S9;Q9H8S9-2	2	>sp|Q9H8S9|MOB1A_HUMAN MOB kinase activator 1A OS=Homo sapiens GN=MOB1A PE=1 SV=4	5	5	1	Q9H8S9	25.9	25.079	MOB1A	MOB1A	1.21039	1.789	3.64777	4.26088	1.25576	4.50041	3.39941	1.18449	1.10236	2.10127	3.82619	2.95394
2215	Q9P126-2;Q9P126	2	>sp|Q9P126-2|CLC1B_HUMAN Isoform 2 of C-type lectin domain family 1 member B OS=Homo sapiens GN=CLEC1B	8	8	8	Q9P126-2	30.6	23.096	CLEC1B	CLEC1B	1.21039	1.789	4.55972	2.13044	3.76729	1.80016	3.39941	1.18449	2.20472	2.10127	3.82619	2.95394
372	P01771	1	>sp|P01771|HV310_HUMAN Ig heavy chain V-III region HIL OS=Homo sapiens PE=1 SV=1	4	2	2	P01771	33.9	13.437	IGHV3-33	IGHV3-33	3.63117	1.789	2.73583	4.26088	3.76729	1.80016	1.13314	3.55347	2.20472	3.15191	2.5508	1.96929
465	P04439	1	>sp|P04439|1A03_HUMAN HLA class I histocompatibility antigen, A-3 alpha chain OS=Homo sapiens GN=HLA-A PE=1 SV=2	24	8	4	P04439	63.8	40.84	HLA-A	HLA-A	1.21039	0.894502	1.82389	1.06522	0	6.30057	1.13314	0	0	2.10127	0	0
1627	Q53GQ0;Q53GQ0-2	2	>sp|Q53GQ0|DHB12_HUMAN Very-long-chain 3-oxoacyl-CoA reductase OS=Homo sapiens GN=HSD17B12 PE=1 SV=2	8	8	8	Q53GQ0	29.8	34.324	HSD17B12	HSD17B12	3.63117	1.789	0.911943	0	0	2.70024	2.26627	1.18449	1.10236	1.05064	1.2754	1.96929
1694	Q6VY07;Q6VY07-2	2	>sp|Q6VY07|PACS1_HUMAN Phosphofurin acidic cluster sorting protein 1 OS=Homo sapiens GN=PACS1 PE=1 SV=2	6	6	6	Q6VY07	7	104.9	PACS1	PACS1	3.63117	1.789	4.55972	1.06522	2.51152	2.70024	1.13314	3.55347	1.10236	3.15191	1.2754	2.95394
1924	Q96DZ9-4;Q96DZ9-5;Q96DZ9-3;Q96DZ9-6;Q96DZ9-2;Q96DZ9	6	>sp|Q96DZ9-4|CKLF5_HUMAN Isoform 4 of CKLF-like MARVEL transmembrane domain-containing protein 5 OS=Homo sapiens GN=CMTM5	5	5	5	Q96DZ9-4	52.7	8.2553	CMTM5	CMTM5	3.63117	0.894502	3.64777	1.06522	0	2.70024	2.26627	2.36898	1.10236	2.10127	2.5508	3.93858
255	O94979-6;O94979-3;O94979-10;O94979-4;O94979-9;O94979-2;O94979;O94979-8;O94979-7;O94979-5	10	>sp|O94979-6|SC31A_HUMAN Isoform 6 of Protein transport protein Sec31A OS=Homo sapiens GN=SEC31A	13	13	13	O94979-6	12	117.67	SEC31A	SEC31A	0	1.789	4.55972	1.06522	0	2.70024	1.13314	0	2.20472	3.15191	2.5508	3.93858
519	P07093-2;P07093-3;P07093	3	>sp|P07093-2|GDN_HUMAN Isoform 2 of Glia-derived nexin OS=Homo sapiens GN=SERPINE2	10	10	10	P07093-2	26.2	44	SERPINE2	SERPINE2	0	3.57801	2.73583	2.13044	0	5.40049	0	1.18449	3.30707	2.10127	0	0.984646
585	P09496-2;P09496-4;P09496-3;P09496;P09496-5	5	>sp|P09496-2|CLCA_HUMAN Isoform Non-brain of Clathrin light chain A OS=Homo sapiens GN=CLTA	8	8	8	P09496-2	30.3	23.662	CLTA	CLTA	1.21039	1.789	2.73583	4.26088	3.76729	2.70024	5.66568	1.18449	2.20472	2.10127	1.2754	3.93858
915	P30626-3;P30626-2;P30626	3	>sp|P30626-3|SORCN_HUMAN Isoform 3 of Sorcin OS=Homo sapiens GN=SRI	9	9	9	P30626-3	53.9	20.006	SRI	SRI	0	3.57801	3.64777	3.19566	3.76729	2.70024	1.13314	2.36898	2.20472	3.15191	1.2754	1.96929
1024	P42566;P42566-2	2	>sp|P42566|EPS15_HUMAN Epidermal growth factor receptor substrate 15 OS=Homo sapiens GN=EPS15 PE=1 SV=2	13	13	13	P42566	15.6	98.655	EPS15	EPS15	2.42078	0.894502	5.47166	3.19566	0	2.70024	3.39941	1.18449	4.40943	2.10127	1.2754	3.93858
1212	P58546	1	>sp|P58546|MTPN_HUMAN Myotrophin OS=Homo sapiens GN=MTPN PE=1 SV=2	8	8	8	P58546	83.1	12.895	MTPN	MTPN	0	0.894502	0.911943	3.19566	2.51152	8.10073	3.39941	1.18449	6.61415	2.10127	0	0
1374	Q05397-7;Q05397;Q05397-5;Q05397-2;Q05397-6;Q05397-4;Q05397-3	7	>sp|Q05397-7|FAK1_HUMAN Isoform 7 of Focal adhesion kinase 1 OS=Homo sapiens GN=PTK2	16	16	15	Q05397-7	22.8	114.25	PTK2	PTK2	1.21039	1.789	1.82389	2.13044	0	1.80016	2.26627	2.36898	1.10236	4.20254	2.5508	1.96929
1705	Q6ZVM7;Q6ZVM7-5;Q6ZVM7-2;Q6ZVM7-3;Q6ZVM7-4	5	>sp|Q6ZVM7|TM1L2_HUMAN TOM1-like protein 2 OS=Homo sapiens GN=TOM1L2 PE=1 SV=1	11	11	11	Q6ZVM7	28.2	55.556	TOM1L2	TOM1L2	0	3.57801	3.64777	3.19566	1.25576	3.60032	3.39941	0	1.10236	4.20254	2.5508	5.90787
2091	Q9H2U2;Q9H2U2-2;Q9H2U2-6;Q9H2U2-3;Q9H2U2-4	5	>sp|Q9H2U2|IPYR2_HUMAN Inorganic pyrophosphatase 2, mitochondrial OS=Homo sapiens GN=PPA2 PE=1 SV=2	6	6	6	Q9H2U2	27.5	37.92	PPA2	PPA2	2.42078	3.57801	2.73583	1.06522	1.25576	3.60032	1.13314	1.18449	0	3.15191	2.5508	4.92323
2259	Q9UIA9	1	>sp|Q9UIA9|XPO7_HUMAN Exportin-7 OS=Homo sapiens GN=XPO7 PE=1 SV=3	15	15	15	Q9UIA9	17.6	123.91	XPO7	XPO7	1.21039	5.36701	3.64777	1.06522	0	2.70024	2.26627	1.18449	0	2.10127	2.5508	1.96929
2372	Q9Y608-4;Q9Y608;Q9Y608-2;Q9Y608-5;Q9Y608-3	5	>sp|Q9Y608-4|LRRF2_HUMAN Isoform 4 of Leucine-rich repeat flightless-interacting protein 2 OS=Homo sapiens GN=LRRFIP2	11	11	11	Q9Y608-4	26.7	48.294	LRRFIP2	LRRFIP2	1.21039	1.789	2.73583	2.13044	1.25576	0.900081	5.66568	1.18449	4.40943	1.05064	5.10159	3.93858
353	P01620	1	>sp|P01620|KV302_HUMAN Ig kappa chain V-III region SIE OS=Homo sapiens PE=1 SV=1	6	2	1	P01620	66.1	11.775	IGKV3-20	IGKV3-20	2.42078	1.789	4.55972	3.19566	2.51152	3.60032	2.26627	3.55347	3.30707	1.05064	1.2754	1.96929
544	P07954-2;P07954	2	>sp|P07954-2|FUMH_HUMAN Isoform Cytoplasmic of Fumarate hydratase, mitochondrial OS=Homo sapiens GN=FH	13	13	13	P07954-2	34	50.212	FH	FH	0	2.68351	4.55972	2.13044	1.25576	2.70024	1.13314	0	3.30707	1.05064	3.82619	4.92323
583	P09493-5	1	>sp|P09493-5|TPM1_HUMAN Isoform 5 of Tropomyosin alpha-1 chain OS=Homo sapiens GN=TPM1	27	3	3	P09493-5	56.7	28.385	TPM1	TPM1	2.42078	2.68351	2.73583	2.13044	2.51152	2.70024	1.13314	2.36898	3.30707	2.10127	2.5508	0.984646
1195	P55212;P55212-2	2	>sp|P55212|CASP6_HUMAN Caspase-6 OS=Homo sapiens GN=CASP6 PE=1 SV=2	8	8	8	P55212	29	33.31	CASP6	CASP6	1.21039	3.57801	1.82389	1.06522	1.25576	2.70024	1.13314	3.55347	3.30707	4.20254	2.5508	1.96929
1201	P55884;P55884-2	2	>sp|P55884|EIF3B_HUMAN Eukaryotic translation initiation factor 3 subunit B OS=Homo sapiens GN=EIF3B PE=1 SV=3	11	11	11	P55884	15.7	92.48	EIF3B	EIF3B	1.21039	1.789	3.64777	3.19566	0	1.80016	2.26627	0	1.10236	2.10127	1.2754	3.93858
1832	Q8TD55;Q8TD55-2	2	>sp|Q8TD55|PKHO2_HUMAN Pleckstrin homology domain-containing family O member 2 OS=Homo sapiens GN=PLEKHO2 PE=1 SV=1	10	10	10	Q8TD55	20	53.349	PLEKHO2	PLEKHO2	1.21039	1.789	2.73583	4.26088	1.25576	2.70024	1.13314	2.36898	1.10236	3.15191	3.82619	2.95394
178	O60234;P60983	2	>sp|O60234|GMFG_HUMAN Glia maturation factor gamma OS=Homo sapiens GN=GMFG PE=1 SV=1	6	6	6	O60234	51.4	16.801	GMFG;GMFB	GMFG;GMFB	3.63117	3.57801	0.911943	3.19566	3.76729	0.900081	2.26627	1.18449	1.10236	3.15191	1.2754	3.93858
186	O60506-4;O60506-3;O60506-2;O60506;O60506-5;O43390-3;O43390;O43390-2;O43390-4	9	>sp|O60506-4|HNRPQ_HUMAN Isoform 4 of Heterogeneous nuclear ribonucleoprotein Q OS=Homo sapiens GN=SYNCRIP	13	13	13	O60506-4	26.9	58.735	SYNCRIP;HNRNPR	SYNCRIP;HNRNPR	0	1.789	2.73583	3.19566	0	1.80016	0	0	4.40943	0	0	3.93858
478	P05141	1	>sp|P05141|ADT2_HUMAN ADP/ATP translocase 2 OS=Homo sapiens GN=SLC25A5 PE=1 SV=7	15	6	6	P05141	43	32.852	SLC25A5	SLC25A5	2.42078	0.894502	0.911943	2.13044	1.25576	2.70024	4.53254	2.36898	4.40943	2.10127	7.65239	4.92323
537	P07741-2;P07741	2	>sp|P07741-2|APT_HUMAN Isoform 2 of Adenine phosphoribosyltransferase OS=Homo sapiens GN=APRT	7	7	7	P07741-2	65.7	14.557	APRT	APRT	0	2.68351	1.82389	1.06522	2.51152	3.60032	2.26627	1.18449	4.40943	2.10127	5.10159	3.93858
667	P13693;P13693-2;Q56UQ5;Q9HAU6	4	>sp|P13693|TCTP_HUMAN Translationally-controlled tumor protein OS=Homo sapiens GN=TPT1 PE=1 SV=1	6	6	6	P13693	32.6	19.595	TPT1;TPT1P8	TPT1;TPT1P8	0	2.68351	2.73583	3.19566	0	2.70024	2.26627	2.36898	2.20472	3.15191	2.5508	2.95394
1063	P48147	1	>sp|P48147|PPCE_HUMAN Prolyl endopeptidase OS=Homo sapiens GN=PREP PE=1 SV=2	10	10	10	P48147	19.9	80.699	PREP	PREP	1.21039	4.47251	2.73583	1.06522	1.25576	1.80016	2.26627	3.55347	4.40943	2.10127	2.5508	2.95394
1082	P49257	1	>sp|P49257|LMAN1_HUMAN Protein ERGIC-53 OS=Homo sapiens GN=LMAN1 PE=1 SV=2	9	9	9	P49257	25.1	57.548	LMAN1	LMAN1	1.21039	3.57801	3.64777	2.13044	1.25576	1.80016	3.39941	0	1.10236	2.10127	1.2754	1.96929
1249	P61769	1	>sp|P61769|B2MG_HUMAN Beta-2-microglobulin OS=Homo sapiens GN=B2M PE=1 SV=1	4	4	4	P61769	37.8	13.714	B2M	B2M	2.42078	2.68351	2.73583	3.19566	1.25576	4.50041	3.39941	2.36898	1.10236	4.20254	0	0.984646
1418	Q13011	1	>sp|Q13011|ECH1_HUMAN Delta(3,5)-Delta(2,4)-dienoyl-CoA isomerase, mitochondrial OS=Homo sapiens GN=ECH1 PE=1 SV=2	10	10	10	Q13011	36.9	35.816	ECH1	ECH1	0	0	2.73583	2.13044	5.02305	2.70024	2.26627	2.36898	2.20472	4.20254	2.5508	2.95394
823	P25325;P25325-2	2	>sp|P25325|THTM_HUMAN 3-mercaptopyruvate sulfurtransferase OS=Homo sapiens GN=MPST PE=1 SV=3	8	8	8	P25325	34.7	33.178	MPST	MPST	2.42078	2.68351	3.64777	3.19566	2.51152	3.60032	2.26627	0	3.30707	1.05064	2.5508	1.96929
861	P28161;P28161-2	2	>sp|P28161|GSTM2_HUMAN Glutathione S-transferase Mu 2 OS=Homo sapiens GN=GSTM2 PE=1 SV=2	10	10	4	P28161	45	25.744	GSTM2	GSTM2	0	5.36701	2.73583	0	1.25576	3.60032	1.13314	1.18449	3.30707	0	0	0
1447	Q13464	1	>sp|Q13464|ROCK1_HUMAN Rho-associated protein kinase 1 OS=Homo sapiens GN=ROCK1 PE=1 SV=1	25	18	18	Q13464	19.8	158.17	ROCK1	ROCK1	0	6.26151	4.55972	4.26088	2.51152	2.70024	1.13314	0	1.10236	1.05064	1.2754	1.96929
1816	Q8NG06	1	>sp|Q8NG06|TRI58_HUMAN E3 ubiquitin-protein ligase TRIM58 OS=Homo sapiens GN=TRIM58 PE=2 SV=2	13	13	13	Q8NG06	33.5	54.766	TRIM58	TRIM58	1.21039	1.789	4.55972	1.06522	0	2.70024	1.13314	1.18449	2.20472	4.20254	0	1.96929
2245	Q9UHB6-2;Q9UHB6-5;Q9UHB6;Q9UHB6-4;Q9UHB6-3;Q9BT23	6	>sp|Q9UHB6-2|LIMA1_HUMAN Isoform Alpha of LIM domain and actin-binding protein 1 OS=Homo sapiens GN=LIMA1	13	13	13	Q9UHB6-2	26.7	67.119	LIMA1;LIMD2	LIMA1;LIMD2	0	1.789	2.73583	1.06522	0	1.80016	3.39941	2.36898	0	2.10127	2.5508	2.95394
184	O60493;O60493-2;O60493-4;O60493-3	4	>sp|O60493|SNX3_HUMAN Sorting nexin-3 OS=Homo sapiens GN=SNX3 PE=1 SV=3	9	9	7	O60493	45.7	18.762	SNX3	SNX3	2.42078	1.789	1.82389	2.13044	1.25576	1.80016	2.26627	1.18449	1.10236	2.10127	2.5508	1.96929
236	O75882-3;O75882-2;O75882	3	>sp|O75882-3|ATRN_HUMAN Isoform 3 of Attractin OS=Homo sapiens GN=ATRN	15	15	15	O75882-3	15.4	133.7	ATRN	ATRN	0	0.894502	0.911943	7.45653	12.5576	1.80016	3.39941	3.55347	5.51179	5.25318	0	0.984646
779	P21964-2;P21964	2	>sp|P21964-2|COMT_HUMAN Isoform Soluble of Catechol O-methyltransferase OS=Homo sapiens GN=COMT	13	13	13	P21964-2	69.2	24.449	COMT	COMT	2.42078	2.68351	1.82389	3.19566	0	2.70024	2.26627	2.36898	0	2.10127	0	0.984646
786	P22352	1	>sp|P22352|GPX3_HUMAN Glutathione peroxidase 3 OS=Homo sapiens GN=GPX3 PE=1 SV=2	7	7	7	P22352	34.5	25.552	GPX3	GPX3	6.05195	2.68351	0.911943	1.06522	2.51152	1.80016	2.26627	2.36898	1.10236	1.05064	3.82619	0
967	P35613-2;P35613;P35613-3;P35613-4	4	>sp|P35613-2|BASI_HUMAN Isoform 2 of Basigin OS=Homo sapiens GN=BSG	6	6	6	P35613-2	30.1	29.221	BSG	BSG	0	1.789	1.82389	4.26088	1.25576	0.900081	1.13314	1.18449	4.40943	3.15191	1.2754	3.93858
1351	Q02153;Q02153-3;Q02153-2	3	>sp|Q02153|GCYB1_HUMAN Guanylate cyclase soluble subunit beta-1 OS=Homo sapiens GN=GUCY1B3 PE=1 SV=1	16	16	16	Q02153	27.3	70.514	GUCY1B3	GUCY1B3	2.42078	5.36701	2.73583	2.13044	0	1.80016	1.13314	2.36898	2.20472	3.15191	2.5508	1.96929
1878	Q92882	1	>sp|Q92882|OSTF1_HUMAN Osteoclast-stimulating factor 1 OS=Homo sapiens GN=OSTF1 PE=1 SV=2	6	6	6	Q92882	31.8	23.787	OSTF1	OSTF1	0	2.68351	3.64777	2.13044	1.25576	3.60032	3.39941	0	1.10236	3.15191	1.2754	2.95394
2262	Q9UIJ7;Q9UIJ7-3;Q9UIJ7-2	3	>sp|Q9UIJ7|KAD3_HUMAN GTP:AMP phosphotransferase AK3, mitochondrial OS=Homo sapiens GN=AK3 PE=1 SV=4	8	8	8	Q9UIJ7	34.8	25.565	AK3	AK3	0	1.789	2.73583	3.19566	2.51152	1.80016	1.13314	2.36898	3.30707	2.10127	1.2754	2.95394
2340	Q9Y394-2;Q9Y394	2	>sp|Q9Y394-2|DHRS7_HUMAN Isoform 2 of Dehydrogenase/reductase SDR family member 7 OS=Homo sapiens GN=DHRS7	6	6	6	Q9Y394-2	20.4	32.267	DHRS7	DHRS7	2.42078	1.789	3.64777	0	1.25576	3.60032	4.53254	3.55347	3.30707	1.05064	3.82619	2.95394
79	O00743-2;O00743;O00743-3	3	>sp|O00743-2|PPP6_HUMAN Isoform 2 of Serine/threonine-protein phosphatase 6 catalytic subunit OS=Homo sapiens GN=PPP6C	8	8	8	O00743-2	31.4	32.532	PPP6C	PPP6C	3.63117	2.68351	2.73583	1.06522	1.25576	1.80016	3.39941	1.18449	3.30707	0	2.5508	3.93858
340	P01602	1	>sp|P01602|KV110_HUMAN Ig heavy chain V-I region 5 (Fragment) OS=Homo sapiens GN=IGKV1-5 PE=4 SV=2	3	3	2	P01602	24.8	12.781	IGKV1-5	IGKV1-5	4.84156	1.789	1.82389	2.13044	2.51152	0.900081	0	4.73796	1.10236	3.15191	1.2754	0.984646
463	P04433	1	>sp|P04433|KV309_HUMAN Ig kappa chain V-III region VG (Fragment) OS=Homo sapiens PE=1 SV=1	3	3	3	P04433	26.1	12.575	IGKV3-11	IGKV3-11	4.84156	3.57801	3.64777	3.19566	5.02305	1.80016	1.13314	3.55347	1.10236	2.10127	2.5508	0
638	P11310;P11310-2	2	>sp|P11310|ACADM_HUMAN Medium-chain specific acyl-CoA dehydrogenase, mitochondrial OS=Homo sapiens GN=ACADM PE=1 SV=1	11	11	11	P11310	25.7	46.588	ACADM	ACADM	1.21039	0	0.911943	0	0	2.70024	4.53254	2.36898	4.40943	4.20254	1.2754	1.96929
1763	Q8IVB4	1	>sp|Q8IVB4|SL9A9_HUMAN Sodium/hydrogen exchanger 9 OS=Homo sapiens GN=SLC9A9 PE=1 SV=1	7	7	7	Q8IVB4	17.4	72.564	SLC9A9	SLC9A9	2.42078	0.894502	1.82389	3.19566	2.51152	2.70024	2.26627	1.18449	2.20472	2.10127	2.5508	2.95394
2280	Q9UL25	1	>sp|Q9UL25|RAB21_HUMAN Ras-related protein Rab-21 OS=Homo sapiens GN=RAB21 PE=1 SV=3	7	7	7	Q9UL25	33.8	24.347	RAB21	RAB21	2.42078	3.57801	3.64777	2.13044	2.51152	2.70024	1.13314	1.18449	2.20472	1.05064	3.82619	4.92323
105	O14974-4;O14974;O14974-5;O14974-3;O14974-2	5	>sp|O14974-4|MYPT1_HUMAN Isoform 4 of Protein phosphatase 1 regulatory subunit 12A OS=Homo sapiens GN=PPP1R12A	19	19	18	O14974-4	21.3	109.1	PPP1R12A	PPP1R12A	2.42078	0.894502	1.82389	2.13044	0	1.80016	1.13314	1.18449	0	1.05064	1.2754	0
107	O14980	1	>sp|O14980|XPO1_HUMAN Exportin-1 OS=Homo sapiens GN=XPO1 PE=1 SV=1	13	13	13	O14980	13.5	123.38	XPO1	XPO1	2.42078	3.57801	5.47166	1.06522	0	0.900081	2.26627	1.18449	1.10236	2.10127	2.5508	1.96929
210	O75340-2;O75340	2	>sp|O75340-2|PDCD6_HUMAN Isoform 2 of Programmed cell death protein 6 OS=Homo sapiens GN=PDCD6	5	5	5	O75340-2	23.8	21.664	PDCD6	PDCD6	1.21039	1.789	1.82389	1.06522	2.51152	2.70024	1.13314	2.36898	1.10236	3.15191	1.2754	0.984646
498	P06310	1	>sp|P06310|KV206_HUMAN Ig kappa chain V-II region RPMI 6410 OS=Homo sapiens PE=4 SV=1	5	5	3	P06310	37.6	14.707	IGKV2-30	IGKV2-30	4.84156	2.68351	3.64777	1.06522	6.27881	0.900081	0	4.73796	1.10236	2.10127	1.2754	1.96929
597	Q99878;Q96KK5;Q9BTM1;P20671;P0C0S8;Q9BTM1-2;P16104;Q71UI9-2;Q71UI9;P0C0S5;Q8IUE6;Q96QV6;Q71UI9-5;Q71UI9-3;Q71UI9-4	15	>sp|Q99878|H2A1J_HUMAN Histone H2A type 1-J OS=Homo sapiens GN=HIST1H2AJ PE=1 SV=3	5	5	0	Q99878	43.8	13.936	HIST1H2AJ;HIST1H2AH;H2AFJ;HIST1H2AD;HIST1H2AG;H2AFX;H2AFV;H2AFZ;HIST2H2AB;HIST1H2AA	HIST1H2AJ;HIST1H2AH;H2AFJ;HIST1H2AD;HIST1H2AG;H2AFX;H2AFV;H2AFZ;HIST2H2AB;HIST1H2AA	1.21039	0.894502	1.82389	1.06522	2.51152	7.20065	4.53254	1.18449	2.20472	4.20254	2.5508	0.984646
673	P13797;P13797-3;P13797-2;Q14651	4	>sp|P13797|PLST_HUMAN Plastin-3 OS=Homo sapiens GN=PLS3 PE=1 SV=4	14	10	10	P13797	28.6	70.81	PLS3;PLS1	PLS3;PLS1	2.42078	1.789	1.82389	3.19566	1.25576	1.80016	0	2.36898	1.10236	2.10127	0	2.95394
947	P34897-3;P34897-2;P34897	3	>sp|P34897-3|GLYM_HUMAN Isoform 3 of Serine hydroxymethyltransferase, mitochondrial OS=Homo sapiens GN=SHMT2	11	11	10	P34897-3	30.8	53.454	SHMT2	SHMT2	0	1.789	3.64777	0	0	2.70024	4.53254	0	3.30707	2.10127	3.82619	2.95394
1038	P43487-2;P43487	2	>sp|P43487-2|RANG_HUMAN Isoform 2 of Ran-specific GTPase-activating protein OS=Homo sapiens GN=RANBP1	7	7	7	P43487-2	60	23.239	RANBP1	RANBP1	2.42078	3.57801	2.73583	4.26088	1.25576	2.70024	0	1.18449	1.10236	2.10127	0	0.984646
1149	P52306-4;P52306;P52306-5;P52306-6;P52306-2;P52306-3	6	>sp|P52306-4|GDS1_HUMAN Isoform 4 of Rap1 GTPase-GDP dissociation stimulator 1 OS=Homo sapiens GN=RAP1GDS1	8	8	8	P52306-4	17	66.316	RAP1GDS1	RAP1GDS1	2.42078	2.68351	2.73583	1.06522	2.51152	2.70024	3.39941	1.18449	2.20472	1.05064	3.82619	2.95394
1588	Q16543	1	>sp|Q16543|CDC37_HUMAN Hsp90 co-chaperone Cdc37 OS=Homo sapiens GN=CDC37 PE=1 SV=1	11	11	11	Q16543	31.7	44.468	CDC37	CDC37	0	3.57801	4.55972	3.19566	0	3.60032	3.39941	0	0	1.05064	1.2754	3.93858
1776	Q8IZ83;Q8IZ83-3;Q8IZ83-2	3	>sp|Q8IZ83|A16A1_HUMAN Aldehyde dehydrogenase family 16 member A1 OS=Homo sapiens GN=ALDH16A1 PE=1 SV=2	7	7	7	Q8IZ83	13.5	85.126	ALDH16A1	ALDH16A1	3.63117	3.57801	2.73583	1.06522	0	2.70024	1.13314	1.18449	2.20472	2.10127	3.82619	1.96929
1922	Q96CW1-2;Q96CW1	2	>sp|Q96CW1-2|AP2M1_HUMAN Isoform 2 of AP-2 complex subunit mu OS=Homo sapiens GN=AP2M1	11	11	11	Q96CW1-2	29.6	49.389	AP2M1	AP2M1	0	0.894502	0.911943	1.06522	1.25576	2.70024	2.26627	1.18449	0	2.10127	1.2754	2.95394
2065	Q9C0I1-3;Q9C0I1-2;Q9C0I1	3	>sp|Q9C0I1-3|MTMRC_HUMAN Isoform 3 of Myotubularin-related protein 12 OS=Homo sapiens GN=MTMR12	13	13	13	Q9C0I1-3	25.6	73.231	MTMR12	MTMR12	2.42078	3.57801	1.82389	1.06522	0	1.80016	0	0	3.30707	2.10127	0	4.92323
2328	Q9Y2Q0-3;Q9Y2Q0-2;Q9Y2Q0	3	>sp|Q9Y2Q0-3|AT8A1_HUMAN Isoform 3 of Phospholipid-transporting ATPase IA OS=Homo sapiens GN=ATP8A1	13	13	13	Q9Y2Q0-3	13.6	129.72	ATP8A1	ATP8A1	0	4.47251	3.64777	3.19566	1.25576	1.80016	0	0	2.20472	1.05064	2.5508	2.95394
2343	Q9Y3C8	1	>sp|Q9Y3C8|UFC1_HUMAN Ubiquitin-fold modifier-conjugating enzyme 1 OS=Homo sapiens GN=UFC1 PE=1 SV=3	6	6	6	Q9Y3C8	32.9	19.458	UFC1	UFC1	3.63117	1.789	2.73583	1.06522	1.25576	2.70024	4.53254	1.18449	2.20472	2.10127	2.5508	1.96929
1372	Q05193-3;Q05193;Q05193-5;Q05193-2	4	>sp|Q05193-3|DYN1_HUMAN Isoform 3 of Dynamin-1 OS=Homo sapiens GN=DNM1	18	11	9	Q05193-3	23.5	96.04	DNM1	DNM1	0	6.26151	2.73583	2.13044	1.25576	0.900081	2.26627	5.92245	2.20472	1.05064	2.5508	1.96929
1434	Q13200;Q13200-3;Q13200-2	3	>sp|Q13200|PSMD2_HUMAN 26S proteasome non-ATPase regulatory subunit 2 OS=Homo sapiens GN=PSMD2 PE=1 SV=3	17	17	17	Q13200	24	100.2	PSMD2	PSMD2	1.21039	2.68351	2.73583	1.06522	1.25576	3.60032	1.13314	1.18449	1.10236	1.05064	1.2754	0.984646
1479	Q14112-2;Q14112	2	>sp|Q14112-2|NID2_HUMAN Isoform 2 of Nidogen-2 OS=Homo sapiens GN=NID2	14	13	13	Q14112-2	17.4	140.86	NID2	NID2	0	4.47251	6.3836	3.19566	0	0.900081	1.13314	0	2.20472	2.10127	0	2.95394
1554	Q15382	1	>sp|Q15382|RHEB_HUMAN GTP-binding protein Rheb OS=Homo sapiens GN=RHEB PE=1 SV=1	9	9	9	Q15382	28.8	20.497	RHEB	RHEB	3.63117	0	1.82389	1.06522	0	3.60032	3.39941	1.18449	1.10236	2.10127	1.2754	3.93858
1995	Q99714;Q99714-2	2	>sp|Q99714|HCD2_HUMAN 3-hydroxyacyl-CoA dehydrogenase type-2 OS=Homo sapiens GN=HSD17B10 PE=1 SV=3	7	7	7	Q99714	36.4	26.923	HSD17B10	HSD17B10	3.63117	0.894502	2.73583	2.13044	0	3.60032	4.53254	1.18449	1.10236	2.10127	3.82619	0.984646
2126	Q9HC38-2;Q9HC38;Q9HC38-3	3	>sp|Q9HC38-2|GLOD4_HUMAN Isoform 2 of Glyoxalase domain-containing protein 4 OS=Homo sapiens GN=GLOD4	9	9	9	Q9HC38-2	30.2	33.232	GLOD4	GLOD4	0	4.47251	3.64777	2.13044	2.51152	2.70024	0	1.18449	2.20472	1.05064	3.82619	0.984646
2272	Q9UKE5-8;Q9UKE5-7;Q9UKE5-6;Q9UKE5-4;Q9UKE5-5;Q9UKE5-3;Q9UKE5-2;Q9UKE5;O95819-4;O95819-2;O95819;O95819-5;O95819-3	13	>sp|Q9UKE5-8|TNIK_HUMAN Isoform 8 of TRAF2 and NCK-interacting protein kinase OS=Homo sapiens GN=TNIK	18	18	11	Q9UKE5-8	16.9	144.25	TNIK;MAP4K4	TNIK;MAP4K4	1.21039	3.57801	3.64777	1.06522	0	1.80016	1.13314	2.36898	2.20472	0	3.82619	2.95394
2291	Q9UN19;Q9UN19-2	2	>sp|Q9UN19|DAPP1_HUMAN Dual adapter for phosphotyrosine and 3-phosphotyrosine and 3-phosphoinositide OS=Homo sapiens GN=DAPP1 PE=1 SV=1	8	8	8	Q9UN19	31.1	32.193	DAPP1	DAPP1	2.42078	0	3.64777	2.13044	2.51152	2.70024	2.26627	3.55347	1.10236	3.15191	2.5508	0.984646
148	O43399;O43399-5;O43399-7;O43399-2;O43399-4;O43399-3;O43399-6	7	>sp|O43399|TPD54_HUMAN Tumor protein D54 OS=Homo sapiens GN=TPD52L2 PE=1 SV=2	7	7	7	O43399	36.9	22.237	TPD52L2	TPD52L2	1.21039	1.789	3.64777	2.13044	0	1.80016	1.13314	1.18449	2.20472	2.10127	1.2754	3.93858
359	P01702;P06316	2	>sp|P01702|LV104_HUMAN Ig lambda chain V-I region NIG-64 OS=Homo sapiens PE=1 SV=1	4	4	3	P01702	14.4	11.453	IGLV1-51	IGLV1-51	1.21039	1.789	0	3.19566	2.51152	2.70024	2.26627	3.55347	0	4.20254	1.2754	0
724	P17066;P48741	2	>sp|P17066|HSP76_HUMAN Heat shock 70 kDa protein 6 OS=Homo sapiens GN=HSPA6 PE=1 SV=2	13	1	1	P17066	17	71.027	HSPA6;HSPA7	HSPA6;HSPA7	2.42078	1.789	2.73583	2.13044	2.51152	1.80016	3.39941	2.36898	2.20472	2.10127	2.5508	1.96929
815	P24534	1	>sp|P24534|EF1B_HUMAN Elongation factor 1-beta OS=Homo sapiens GN=EEF1B2 PE=1 SV=3	5	5	5	P24534	27.6	24.763	EEF1B2	EEF1B2	1.21039	2.68351	1.82389	3.19566	1.25576	2.70024	1.13314	2.36898	3.30707	4.20254	0	0.984646
829	P25789;P25789-2	2	>sp|P25789|PSA4_HUMAN Proteasome subunit alpha type-4 OS=Homo sapiens GN=PSMA4 PE=1 SV=1	10	10	10	P25789	38.3	29.483	PSMA4	PSMA4	1.21039	2.68351	2.73583	3.19566	2.51152	2.70024	3.39941	0	4.40943	1.05064	0	2.95394
973	P35998;P35998-2	2	>sp|P35998|PRS7_HUMAN 26S protease regulatory subunit 7 OS=Homo sapiens GN=PSMC2 PE=1 SV=3	10	10	10	P35998	28.4	48.633	PSMC2	PSMC2	2.42078	1.789	1.82389	2.13044	1.25576	2.70024	2.26627	1.18449	1.10236	3.15191	1.2754	1.96929
1073	P48637;P48637-2	2	>sp|P48637|GSHB_HUMAN Glutathione synthetase OS=Homo sapiens GN=GSS PE=1 SV=1	12	12	12	P48637	29.3	52.384	GSS	GSS	1.21039	0.894502	0	2.13044	1.25576	1.80016	3.39941	2.36898	1.10236	2.10127	5.10159	1.96929
1291	P63261	1	>sp|P63261|ACTG_HUMAN Actin, cytoplasmic 2 OS=Homo sapiens GN=ACTG1 PE=1 SV=1	53	1	1	P63261	99.7	41.792	ACTG1	ACTG1	0	2.68351	1.82389	2.13044	1.25576	1.80016	2.26627	1.18449	1.10236	2.10127	2.5508	2.95394
1955	Q96L50-2;Q96L50	2	>sp|Q96L50-2|LLR1_HUMAN Isoform 2 of Leucine-rich repeat protein 1 OS=Homo sapiens GN=LRR1	1	1	1	Q96L50-2	8.2	16.964	LRR1	LRR1	3.63117	0.894502	2.73583	2.13044	5.02305	1.80016	1.13314	5.92245	0	3.15191	1.2754	0.984646
2038	Q9BWD1;Q9BWD1-2	2	>sp|Q9BWD1|THIC_HUMAN Acetyl-CoA acetyltransferase, cytosolic OS=Homo sapiens GN=ACAT2 PE=1 SV=2	5	5	5	Q9BWD1	22.4	41.35	ACAT2	ACAT2	0	1.789	1.82389	3.19566	1.25576	0	3.39941	2.36898	4.40943	2.10127	2.5508	4.92323
2242	Q9UGM5;Q9UGM5-2	2	>sp|Q9UGM5|FETUB_HUMAN Fetuin-B OS=Homo sapiens GN=FETUB PE=1 SV=2	4	4	4	Q9UGM5	9.7	42.054	FETUB	FETUB	2.42078	1.789	2.73583	2.13044	3.76729	1.80016	1.13314	3.55347	1.10236	3.15191	2.5508	1.96929
83	O14579-2;O14579;O14579-3	3	>sp|O14579-2|COPE_HUMAN Isoform 2 of Coatomer subunit epsilon OS=Homo sapiens GN=COPE	6	6	6	O14579-2	28.4	28.796	COPE	COPE	1.21039	0.894502	0.911943	2.13044	1.25576	2.70024	2.26627	0	3.30707	2.10127	1.2754	3.93858
202	O75131	1	>sp|O75131|CPNE3_HUMAN Copine-3 OS=Homo sapiens GN=CPNE3 PE=1 SV=1	7	7	6	O75131	15.1	60.13	CPNE3	CPNE3	1.21039	4.47251	1.82389	1.06522	2.51152	2.70024	3.39941	1.18449	3.30707	2.10127	3.82619	1.96929
856	P28062-2;P28062	2	>sp|P28062-2|PSB8_HUMAN Isoform 2 of Proteasome subunit beta type-8 OS=Homo sapiens GN=PSMB8	7	7	7	P28062-2	25.4	29.769	PSMB8	PSMB8	2.42078	0.894502	1.82389	3.19566	2.51152	1.80016	1.13314	1.18449	2.20472	1.05064	1.2754	2.95394
1095	P49720	1	>sp|P49720|PSB3_HUMAN Proteasome subunit beta type-3 OS=Homo sapiens GN=PSMB3 PE=1 SV=2	5	5	5	P49720	25.9	22.949	PSMB3	PSMB3	2.42078	1.789	1.82389	2.13044	2.51152	1.80016	3.39941	1.18449	3.30707	1.05064	2.5508	0.984646
1882	Q92905	1	>sp|Q92905|CSN5_HUMAN COP9 signalosome complex subunit 5 OS=Homo sapiens GN=COPS5 PE=1 SV=4	9	9	9	Q92905	29	37.578	COPS5	COPS5	1.21039	2.68351	0.911943	1.06522	1.25576	1.80016	2.26627	2.36898	2.20472	1.05064	1.2754	0.984646
2131	Q9HCU4	1	>sp|Q9HCU4|CELR2_HUMAN Cadherin EGF LAG seven-pass G-type receptor 2 OS=Homo sapiens GN=CELSR2 PE=1 SV=1	1	1	1	Q9HCU4	0.7	317.45	CELSR2	CELSR2	4.84156	0.894502	0.911943	1.06522	5.02305	2.70024	1.13314	0	1.10236	1.05064	5.10159	2.95394
2134	Q9HDC9;Q9HDC9-2	2	>sp|Q9HDC9|APMAP_HUMAN Adipocyte plasma membrane-associated protein OS=Homo sapiens GN=APMAP PE=1 SV=2	8	8	8	Q9HDC9	23.1	46.48	APMAP	APMAP	1.21039	3.57801	1.82389	1.06522	1.25576	2.70024	2.26627	2.36898	3.30707	3.15191	1.2754	4.92323
2296	Q9UNM6;Q9UNM6-2	2	>sp|Q9UNM6|PSD13_HUMAN 26S proteasome non-ATPase regulatory subunit 13 OS=Homo sapiens GN=PSMD13 PE=1 SV=2	10	10	10	Q9UNM6	30.3	42.945	PSMD13	PSMD13	0	1.789	2.73583	1.06522	0	2.70024	2.26627	1.18449	2.20472	2.10127	3.82619	3.93858
104	O14964-2;O14964	2	>sp|O14964-2|HGS_HUMAN Isoform 2 of Hepatocyte growth factor-regulated tyrosine kinase substrate OS=Homo sapiens GN=HGS	9	9	9	O14964-2	14.8	76.375	HGS	HGS	2.42078	1.789	2.73583	2.13044	2.51152	0.900081	1.13314	1.18449	1.10236	3.15191	2.5508	2.95394
587	P09525;P09525-2	2	>sp|P09525|ANXA4_HUMAN Annexin A4 OS=Homo sapiens GN=ANXA4 PE=1 SV=4	7	7	7	P09525	23.5	35.882	ANXA4	ANXA4	2.42078	1.789	3.64777	0	1.25576	4.50041	1.13314	0	2.20472	2.10127	2.5508	2.95394
768	P20936-2;P20936-4;P20936;P20936-3	4	>sp|P20936-2|RASA1_HUMAN Isoform 2 of Ras GTPase-activating protein 1 OS=Homo sapiens GN=RASA1	13	13	13	P20936-2	19.2	100.4	RASA1	RASA1	0	1.789	2.73583	2.13044	0	2.70024	2.26627	1.18449	1.10236	1.05064	1.2754	5.90787
1516	Q14764	1	>sp|Q14764|MVP_HUMAN Major vault protein OS=Homo sapiens GN=MVP PE=1 SV=4	16	16	16	Q14764	23.7	99.326	MVP	MVP	0	1.789	2.73583	0	1.25576	5.40049	1.13314	1.18449	1.10236	0	0	0
1565	Q15631;Q15631-2	2	>sp|Q15631|TSN_HUMAN Translin OS=Homo sapiens GN=TSN PE=1 SV=1	5	5	5	Q15631	33.3	26.183	TSN	TSN	1.21039	2.68351	2.73583	2.13044	0	1.80016	1.13314	0	4.40943	2.10127	2.5508	0.984646
2300	Q9UPN3;Q9UPN3-4;Q9UPN3-3;Q9UPN3-2;Q9UPN3-5;O15169-2;O15169	7	>sp|Q9UPN3|MACF1_HUMAN Microtubule-actin cross-linking factor 1, isoforms 1/2/3/5 OS=Homo sapiens GN=MACF1 PE=1 SV=4	26	25	24	Q9UPN3	4.1	838.3	MACF1;AXIN1	MACF1;AXIN1	3.63117	2.68351	4.55972	1.06522	0	4.50041	2.26627	1.18449	0	1.05064	0	0.984646
2341	Q9Y3A5	1	>sp|Q9Y3A5|SBDS_HUMAN Ribosome maturation protein SBDS OS=Homo sapiens GN=SBDS PE=1 SV=4	8	8	8	Q9Y3A5	28.4	28.763	SBDS	SBDS	0	2.68351	3.64777	1.06522	0	0.900081	0	1.18449	1.10236	3.15191	1.2754	1.96929
128	O15327;O15327-2	2	>sp|O15327|INP4B_HUMAN Type II inositol 3,4-bisphosphate 4-phosphatase OS=Homo sapiens GN=INPP4B PE=2 SV=4	16	16	16	O15327	20.9	104.74	INPP4B	INPP4B	0	1.789	1.82389	1.06522	1.25576	2.70024	1.13314	2.36898	2.20472	2.10127	0	0.984646
362	P01717	1	>sp|P01717|LV403_HUMAN Ig lambda chain V-IV region Hil OS=Homo sapiens PE=1 SV=1	1	1	1	P01717	17.8	11.517	IGLV3-25	IGLV3-25	2.42078	1.789	1.82389	4.26088	2.51152	1.80016	2.26627	2.36898	2.20472	2.10127	2.5508	1.96929
610	P10316	1	>sp|P10316|1A69_HUMAN HLA class I histocompatibility antigen, A-69 alpha chain OS=Homo sapiens GN=HLA-A PE=1 SV=2	26	4	0	P10316	64.7	40.976	HLA-A	HLA-A	3.63117	3.57801	0.911943	0	2.51152	2.70024	2.26627	2.36898	2.20472	1.05064	1.2754	1.96929
647	P12081-4;P12081;P12081-3;P12081-2;P49590-2;P49590	6	>sp|P12081-4|SYHC_HUMAN Isoform 4 of Histidine--tRNA ligase, cytoplasmic OS=Homo sapiens GN=HARS	14	14	14	P12081-4	31.5	54.846	HARS;HARS2	HARS;HARS2	1.21039	4.47251	5.47166	0	0	2.70024	1.13314	0	1.10236	2.10127	2.5508	1.96929
1059	P47897;P47897-2	2	>sp|P47897|SYQ_HUMAN Glutamine--tRNA ligase OS=Homo sapiens GN=QARS PE=1 SV=1	14	14	14	P47897	20.5	87.798	QARS	QARS	1.21039	3.57801	3.64777	2.13044	0	2.70024	1.13314	0	2.20472	2.10127	2.5508	1.96929
1186	P55060-3;P55060;P55060-4;P55060-2	4	>sp|P55060-3|XPO2_HUMAN Isoform 3 of Exportin-2 OS=Homo sapiens GN=CSE1L	11	11	11	P55060-3	15.1	107.78	CSE1L	CSE1L	1.21039	2.68351	2.73583	2.13044	0	2.70024	2.26627	0	3.30707	3.15191	2.5508	2.95394
1233	P61086;P61086-2;P61086-3	3	>sp|P61086|UBE2K_HUMAN Ubiquitin-conjugating enzyme E2 K OS=Homo sapiens GN=UBE2K PE=1 SV=3	8	8	8	P61086	41	22.406	UBE2K	UBE2K	0	1.789	2.73583	1.06522	1.25576	2.70024	1.13314	2.36898	1.10236	1.05064	2.5508	1.96929
1363	Q04446	1	>sp|Q04446|GLGB_HUMAN 1,4-alpha-glucan-branching enzyme OS=Homo sapiens GN=GBE1 PE=1 SV=3	13	13	13	Q04446	19.7	80.473	GBE1	GBE1	1.21039	2.68351	2.73583	1.06522	1.25576	2.70024	0	0	1.10236	2.10127	1.2754	1.96929
1713	Q7L1Q6-2;Q7L1Q6;Q7L1Q6-4;Q7L1Q6-3	4	>sp|Q7L1Q6-2|BZW1_HUMAN Isoform 2 of Basic leucine zipper and W2 domain-containing protein 1 OS=Homo sapiens GN=BZW1	4	4	3	Q7L1Q6-2	10.2	40.538	BZW1	BZW1	0	1.789	2.73583	2.13044	1.25576	3.60032	1.13314	1.18449	1.10236	2.10127	1.2754	2.95394
2313	Q9Y262-2;Q9Y262	2	>sp|Q9Y262-2|EIF3L_HUMAN Isoform 2 of Eukaryotic translation initiation factor 3 subunit L OS=Homo sapiens GN=EIF3L	6	6	6	Q9Y262-2	11.8	61.013	EIF3L	EIF3L	1.21039	0.894502	2.73583	1.06522	1.25576	1.80016	1.13314	2.36898	4.40943	2.10127	1.2754	1.96929
174	O43865;O43865-2	2	>sp|O43865|SAHH2_HUMAN Adenosylhomocysteinase 2 OS=Homo sapiens GN=AHCYL1 PE=1 SV=2	10	10	3	O43865	24	58.951	AHCYL1	AHCYL1	2.42078	1.789	4.55972	1.06522	2.51152	1.80016	1.13314	3.55347	3.30707	2.10127	0	2.95394
401	P02654	1	>sp|P02654|APOC1_HUMAN Apolipoprotein C-I OS=Homo sapiens GN=APOC1 PE=1 SV=1	5	5	5	P02654	37.3	9.3318	APOC1	APOC1	6.05195	0	1.82389	1.06522	1.25576	0	7.93195	2.36898	0	3.15191	0	0
835	P26447	1	>sp|P26447|S10A4_HUMAN Protein S100-A4 OS=Homo sapiens GN=S100A4 PE=1 SV=1	6	6	6	P26447	45.5	11.728	S100A4	S100A4	1.21039	1.789	1.82389	1.06522	2.51152	0.900081	2.26627	2.36898	3.30707	5.25318	0	1.96929
1968	Q96RL7-4;Q96RL7-2;Q96RL7-3;Q96RL7	4	>sp|Q96RL7-4|VP13A_HUMAN Isoform 4 of Vacuolar protein sorting-associated protein 13A OS=Homo sapiens GN=VPS13A	17	17	17	Q96RL7-4	7.3	347.67	VPS13A	VPS13A	0	7.15601	1.82389	0	0	1.80016	1.13314	0	5.51179	2.10127	2.5508	3.93858
496	P06241-2;P06241-3;P06241	3	>sp|P06241-2|FYN_HUMAN Isoform 2 of Tyrosine-protein kinase Fyn OS=Homo sapiens GN=FYN	15	8	8	P06241-2	30.5	60.14	FYN	FYN	1.21039	1.789	1.82389	2.13044	2.51152	3.60032	1.13314	1.18449	2.20472	2.10127	2.5508	2.95394
762	P20618	1	>sp|P20618|PSB1_HUMAN Proteasome subunit beta type-1 OS=Homo sapiens GN=PSMB1 PE=1 SV=2	8	8	8	P20618	44.4	26.489	PSMB1	PSMB1	1.21039	0.894502	2.73583	1.06522	1.25576	1.80016	0	0	5.51179	1.05064	1.2754	5.90787
796	P23083	1	>sp|P23083|HV103_HUMAN Ig heavy chain V-I region V35 OS=Homo sapiens PE=1 SV=1	6	6	5	P23083	64.1	13.009	IGHV1-2	IGHV1-2	4.84156	2.68351	0.911943	3.19566	3.76729	0	0	4.73796	1.10236	1.05064	0	0
1077	P48739;P48739-3;P48739-2;Q00169	4	>sp|P48739|PIPNB_HUMAN Phosphatidylinositol transfer protein beta isoform OS=Homo sapiens GN=PITPNB PE=1 SV=2	10	10	10	P48739	42.8	31.54	PITPNB;PITPNA	PITPNB;PITPNA	1.21039	3.57801	2.73583	0	2.51152	2.70024	4.53254	1.18449	4.40943	0	2.5508	1.96929
1648	Q5T5C0-2;Q5T5C0;Q5T5C0-3;Q9Y2K9	4	>sp|Q5T5C0-2|STXB5_HUMAN Isoform 2 of Syntaxin-binding protein 5 OS=Homo sapiens GN=STXBP5	10	10	10	Q5T5C0-2	12.1	123.49	STXBP5;STXBP5L	STXBP5;STXBP5L	1.21039	3.57801	1.82389	3.19566	2.51152	0.900081	2.26627	0	0	1.05064	1.2754	0.984646
1663	Q684P5-2;Q684P5;Q684P5-3;P47736;P47736-2;P47736-3;P47736-4	7	>sp|Q684P5-2|RPGP2_HUMAN Isoform 2 of Rap1 GTPase-activating protein 2 OS=Homo sapiens GN=RAP1GAP2	12	12	12	Q684P5-2	18	78.379	RAP1GAP2;RAP1GAP	RAP1GAP2;RAP1GAP	0	1.789	2.73583	2.13044	1.25576	0.900081	5.66568	1.18449	4.40943	0	1.2754	2.95394
2347	Q9Y3I0	1	>sp|Q9Y3I0|RTCB_HUMAN tRNA-splicing ligase RtcB homolog OS=Homo sapiens GN=RTCB PE=1 SV=1	7	7	7	Q9Y3I0	22.4	55.21	RTCB	RTCB	0	2.68351	2.73583	1.06522	0	1.80016	2.26627	0	0	3.15191	1.2754	1.96929
297	P00403	1	>sp|P00403|COX2_HUMAN Cytochrome c oxidase subunit 2 OS=Homo sapiens GN=MT-CO2 PE=1 SV=1	5	5	5	P00403	27.8	25.565	MT-CO2	MT-CO2	1.21039	0	0	2.13044	1.25576	1.80016	2.26627	1.18449	2.20472	2.10127	2.5508	4.92323
593	P09960-4;P09960;P09960-3;P09960-2	4	>sp|P09960-4|LKHA4_HUMAN Isoform 4 of Leukotriene A-4 hydrolase OS=Homo sapiens GN=LTA4H	10	10	10	P09960-4	23.3	66.851	LTA4H	LTA4H	1.21039	2.68351	3.64777	0	2.51152	4.50041	1.13314	1.18449	0	1.05064	1.2754	1.96929
989	P37235;P84074;P61601	3	>sp|P37235|HPCL1_HUMAN Hippocalcin-like protein 1 OS=Homo sapiens GN=HPCAL1 PE=1 SV=3	5	5	5	P37235	29.5	22.313	HPCAL1;HPCA;NCALD	HPCAL1;HPCA;NCALD	0	1.789	1.82389	2.13044	2.51152	3.60032	3.39941	2.36898	3.30707	2.10127	1.2754	1.96929
1267	P62333	1	>sp|P62333|PRS10_HUMAN 26S protease regulatory subunit 10B OS=Homo sapiens GN=PSMC6 PE=1 SV=1	12	12	12	P62333	36.8	44.172	PSMC6	PSMC6	0	2.68351	2.73583	2.13044	2.51152	1.80016	1.13314	0	1.10236	2.10127	1.2754	5.90787
1551	Q15366-6;Q15366-3;Q15366;Q15366-2;Q15366-4;Q15366-5;Q15366-7;Q15366-8;P57721-2;P57721-3;P57721-5;P57721-4;P57721	13	>sp|Q15366-6|PCBP2_HUMAN Isoform 6 of Poly(rC)-binding protein 2 OS=Homo sapiens GN=PCBP2	10	6	6	Q15366-6	42.9	38.15	PCBP2;PCBP3	PCBP2;PCBP3	0	1.789	0.911943	2.13044	1.25576	4.50041	0	0	2.20472	1.05064	2.5508	0.984646
1977	Q99426;Q99426-2	2	>sp|Q99426|TBCB_HUMAN Tubulin-folding cofactor B OS=Homo sapiens GN=TBCB PE=1 SV=2	6	6	6	Q99426	28.7	27.325	TBCB	TBCB	1.21039	1.789	2.73583	1.06522	2.51152	0.900081	3.39941	2.36898	2.20472	1.05064	2.5508	3.93858
2001	Q99805	1	>sp|Q99805|TM9S2_HUMAN Transmembrane 9 superfamily member 2 OS=Homo sapiens GN=TM9SF2 PE=1 SV=1	5	5	5	Q99805	7.2	75.775	TM9SF2	TM9SF2	0	1.789	1.82389	2.13044	0	2.70024	2.26627	1.18449	2.20472	1.05064	1.2754	1.96929
2070	Q9GZY8-4;Q9GZY8-5;Q9GZY8-3;Q9GZY8-2;Q9GZY8	5	>sp|Q9GZY8-4|MFF_HUMAN Isoform 4 of Mitochondrial fission factor OS=Homo sapiens GN=MFF	3	3	3	Q9GZY8-4	32.6	25.066	MFF	MFF	1.21039	1.789	2.73583	2.13044	1.25576	1.80016	2.26627	2.36898	1.10236	2.10127	1.2754	1.96929
2196	Q9NY33;Q9NY33-4;Q9NY33-2	3	>sp|Q9NY33|DPP3_HUMAN Dipeptidyl peptidase 3 OS=Homo sapiens GN=DPP3 PE=1 SV=2	17	17	17	Q9NY33	30.7	82.588	DPP3	DPP3	2.42078	3.57801	2.73583	1.06522	0	5.40049	0	0	2.20472	2.10127	0	0.984646
2254	Q9UHY1	1	>sp|Q9UHY1|NRBP_HUMAN Nuclear receptor-binding protein OS=Homo sapiens GN=NRBP1 PE=1 SV=1	5	5	5	Q9UHY1	15	59.844	NRBP1	NRBP1	2.42078	1.789	0.911943	0	1.25576	2.70024	1.13314	2.36898	0	3.15191	0	1.96929
2265	Q9UJC5	1	>sp|Q9UJC5|SH3L2_HUMAN SH3 domain-binding glutamic acid-rich-like protein 2 OS=Homo sapiens GN=SH3BGRL2 PE=1 SV=2	4	4	4	Q9UJC5	59.8	12.326	SH3BGRL2	SH3BGRL2	2.42078	3.57801	2.73583	1.06522	1.25576	1.80016	3.39941	1.18449	3.30707	2.10127	2.5508	0.984646
142	O43242;O43242-2	2	>sp|O43242|PSMD3_HUMAN 26S proteasome non-ATPase regulatory subunit 3 OS=Homo sapiens GN=PSMD3 PE=1 SV=2	12	12	12	O43242	25.8	60.977	PSMD3	PSMD3	0	2.68351	2.73583	2.13044	0	1.80016	1.13314	0	3.30707	0	0	1.96929
348	P01613	1	>sp|P01613|KV121_HUMAN Ig kappa chain V-I region Ni OS=Homo sapiens PE=1 SV=1	2	2	2	P01613	30.4	11.745	IGKV1D-3	IGKV1D-3	2.42078	0	1.82389	4.26088	2.51152	0	2.26627	3.55347	3.30707	2.10127	2.5508	2.95394
546	P08133-2;P08133	2	>sp|P08133-2|ANXA6_HUMAN Isoform 2 of Annexin A6 OS=Homo sapiens GN=ANXA6	19	19	19	P08133-2	36	72.423	ANXA6	ANXA6	0	1.789	0.911943	0	0	10.801	1.13314	0	1.10236	0	0	0.984646
599	P0C7P3-2;P0C7P3	2	>sp|P0C7P3-2|SLN14_HUMAN Isoform 2 of Schlafen family member 14 OS=Homo sapiens GN=SLFN14	20	20	20	P0C7P3-2	23.2	102.26	SLFN14	SLFN14	0	1.789	2.73583	2.13044	0	3.60032	3.39941	1.18449	2.20472	1.05064	0	1.96929
881	P30043	1	>sp|P30043|BLVRB_HUMAN Flavin reductase (NADPH) OS=Homo sapiens GN=BLVRB PE=1 SV=3	9	9	9	P30043	67.5	22.119	BLVRB	BLVRB	0	1.789	1.82389	3.19566	1.25576	3.60032	1.13314	1.18449	4.40943	0	0	0.984646
1357	Q02978;Q02978-2	2	>sp|Q02978|M2OM_HUMAN Mitochondrial 2-oxoglutarate/malate carrier protein OS=Homo sapiens GN=SLC25A11 PE=1 SV=3	7	7	7	Q02978	21.7	34.061	SLC25A11	SLC25A11	0	0	0.911943	1.06522	0	2.70024	2.26627	2.36898	0	2.10127	2.5508	2.95394
1533	Q15056-2;Q15056	2	>sp|Q15056-2|IF4H_HUMAN Isoform Short of Eukaryotic translation initiation factor 4H OS=Homo sapiens GN=EIF4H	5	5	5	Q15056-2	24.1	25.2	EIF4H	EIF4H	0	4.47251	1.82389	2.13044	0	3.60032	1.13314	1.18449	1.10236	5.25318	2.5508	2.95394
1570	Q15762	1	>sp|Q15762|CD226_HUMAN CD226 antigen OS=Homo sapiens GN=CD226 PE=1 SV=2	5	5	5	Q15762	22.3	38.614	CD226	CD226	0	1.789	0.911943	4.26088	2.51152	3.60032	3.39941	0	4.40943	4.20254	0	0.984646
1647	Q5T4S7-3;Q5T4S7-4;Q5T4S7;Q5T4S7-2;Q5T4S7-5;Q5T4S7-6	6	>sp|Q5T4S7-3|UBR4_HUMAN Isoform 3 of E3 ubiquitin-protein ligase UBR4 OS=Homo sapiens GN=UBR4	19	19	19	Q5T4S7-3	4.2	571.85	UBR4	UBR4	1.21039	4.47251	3.64777	1.06522	0	1.80016	1.13314	0	2.20472	0	0	5.90787
2002	Q99816;Q99816-2	2	>sp|Q99816|TS101_HUMAN Tumor susceptibility gene 101 protein OS=Homo sapiens GN=TSG101 PE=1 SV=2	8	8	8	Q99816	24.6	43.944	TSG101	TSG101	1.21039	1.789	5.47166	1.06522	0	3.60032	0	2.36898	0	2.10127	0	1.96929
2007	Q99969	1	>sp|Q99969|RARR2_HUMAN Retinoic acid receptor responder protein 2 OS=Homo sapiens GN=RARRES2 PE=1 SV=1	4	4	4	Q99969	27.6	18.617	RARRES2	RARRES2	0	2.68351	1.82389	1.06522	1.25576	1.80016	1.13314	0	1.10236	1.05064	0	2.95394
2028	Q9BTV4	1	>sp|Q9BTV4|TMM43_HUMAN Transmembrane protein 43 OS=Homo sapiens GN=TMEM43 PE=1 SV=1	7	7	7	Q9BTV4	28.8	44.875	TMEM43	TMEM43	0	1.789	1.82389	2.13044	1.25576	0.900081	0	2.36898	2.20472	2.10127	1.2754	2.95394
2136	Q9NP72;Q9NP72-2;Q9NP72-3	3	>sp|Q9NP72|RAB18_HUMAN Ras-related protein Rab-18 OS=Homo sapiens GN=RAB18 PE=1 SV=1	8	8	8	Q9NP72	42.7	22.977	RAB18	RAB18	0	2.68351	1.82389	0	0	3.60032	3.39941	0	3.30707	0	2.5508	2.95394
2380	Q9Y6C9	1	>sp|Q9Y6C9|MTCH2_HUMAN Mitochondrial carrier homolog 2 OS=Homo sapiens GN=MTCH2 PE=1 SV=1	5	5	5	Q9Y6C9	20.1	33.331	MTCH2	MTCH2	1.21039	0	0	1.06522	1.25576	1.80016	2.26627	0	4.40943	0	2.5508	2.95394
450	P04208	1	>sp|P04208|LV106_HUMAN Ig lambda chain V-I region WAH OS=Homo sapiens PE=1 SV=1	4	4	2	P04208	26.6	11.725	IGLV1-47	IGLV1-47	1.21039	1.789	0.911943	2.13044	1.25576	1.80016	1.13314	1.18449	1.10236	2.10127	2.5508	0.984646
561	P08574	1	>sp|P08574|CY1_HUMAN Cytochrome c1, heme protein, mitochondrial OS=Homo sapiens GN=CYC1 PE=1 SV=3	4	4	4	P08574	11.1	35.422	CYC1	CYC1	0	1.789	1.82389	1.06522	0	2.70024	2.26627	1.18449	2.20472	3.15191	1.2754	1.96929
761	P20340-2;P20340;P20340-4;P20340-3	4	>sp|P20340-2|RAB6A_HUMAN Isoform 2 of Ras-related protein Rab-6A OS=Homo sapiens GN=RAB6A	12	5	5	P20340-2	52.9	23.548	RAB6A	RAB6A	3.63117	0	1.82389	1.06522	0	1.80016	1.13314	1.18449	2.20472	2.10127	0	0.984646
1137	P51665	1	>sp|P51665|PSMD7_HUMAN 26S proteasome non-ATPase regulatory subunit 7 OS=Homo sapiens GN=PSMD7 PE=1 SV=2	6	6	6	P51665	27.8	37.025	PSMD7	PSMD7	2.42078	0.894502	1.82389	1.06522	1.25576	2.70024	2.26627	1.18449	2.20472	3.15191	0	1.96929
2175	Q9NUQ9;Q9NUQ9-2	2	>sp|Q9NUQ9|FA49B_HUMAN Protein FAM49B OS=Homo sapiens GN=FAM49B PE=1 SV=1	7	7	7	Q9NUQ9	34.6	36.748	FAM49B	FAM49B	0	1.789	1.82389	2.13044	1.25576	1.80016	1.13314	2.36898	3.30707	2.10127	0	1.96929
2332	Q9Y2X7;Q9Y2X7-3;Q14161-2;Q14161-11;Q14161-7;Q14161-9;Q14161-6;Q14161-10;Q14161-8;Q14161-4;Q14161-5;Q14161-3;Q14161;Q9Y2X7-2	14	>sp|Q9Y2X7|GIT1_HUMAN ARF GTPase-activating protein GIT1 OS=Homo sapiens GN=GIT1 PE=1 SV=2	10	10	10	Q9Y2X7	16.7	84.34	GIT1;GIT2	GIT1;GIT2	1.21039	1.789	1.82389	0	0	2.70024	1.13314	1.18449	1.10236	1.05064	1.2754	3.93858
2369	Q9Y5X1	1	>sp|Q9Y5X1|SNX9_HUMAN Sorting nexin-9 OS=Homo sapiens GN=SNX9 PE=1 SV=1	11	11	11	Q9Y5X1	20.7	66.591	SNX9	SNX9	0	1.789	0.911943	1.06522	0	2.70024	4.53254	2.36898	0	0	1.2754	1.96929
58	O00203-3;O00203;Q13367;Q13367-4;Q13367-3	5	>sp|O00203-3|AP3B1_HUMAN Isoform 2 of AP-3 complex subunit beta-1 OS=Homo sapiens GN=AP3B1	10	10	10	O00203-3	9.4	116.19	AP3B1;AP3B2	AP3B1;AP3B2	0	3.57801	3.64777	1.06522	0	0.900081	2.26627	0	3.30707	0	0	4.92323
85	O14618	1	>sp|O14618|CCS_HUMAN Copper chaperone for superoxide dismutase OS=Homo sapiens GN=CCS PE=1 SV=1	6	6	6	O14618	21.5	29.04	CCS	CCS	0	1.789	2.73583	2.13044	1.25576	2.70024	1.13314	1.18449	1.10236	1.05064	3.82619	1.96929
310	P00740-2;P00740	2	>sp|P00740-2|FA9_HUMAN Isoform 2 of Coagulation factor IX OS=Homo sapiens GN=F9	8	8	8	P00740-2	26	47.617	F9	F9	3.63117	1.789	0.911943	0	2.51152	1.80016	3.39941	4.73796	0	2.10127	0	0.984646
620	P10720	1	>sp|P10720|PF4V_HUMAN Platelet factor 4 variant OS=Homo sapiens GN=PF4V1 PE=1 SV=1	10	5	5	P10720	60.6	11.553	PF4V1	PF4V1	0	1.789	4.55972	1.06522	1.25576	1.80016	0	3.55347	2.20472	2.10127	0	0
630	P11177-2;P11177;P11177-3	3	>sp|P11177-2|ODPB_HUMAN Isoform 2 of Pyruvate dehydrogenase E1 component subunit beta, mitochondrial OS=Homo sapiens GN=PDHB	8	8	8	P11177-2	33.1	37.2	PDHB	PDHB	0	2.68351	1.82389	0	1.25576	3.60032	1.13314	0	1.10236	1.05064	1.2754	1.96929
867	P29122-2;P29122;P29122-8;P29122-7;P29122-5;P29122-4;P29122-6;P29122-3	8	>sp|P29122-2|PCSK6_HUMAN Isoform PACE4A-II of Proprotein convertase subtilisin/kexin type 6 OS=Homo sapiens GN=PCSK6	14	14	14	P29122-2	20.1	105.12	PCSK6	PCSK6	1.21039	0.894502	2.73583	0	1.25576	1.80016	2.26627	0	1.10236	1.05064	0	2.95394
1205	P56202	1	>sp|P56202|CATW_HUMAN Cathepsin W OS=Homo sapiens GN=CTSW PE=1 SV=2	8	8	8	P56202	34.3	42.12	CTSW	CTSW	0	0	1.82389	2.13044	0	5.40049	0	3.55347	1.10236	3.15191	0	2.95394
1673	Q6ICL3-3;Q6ICL3;Q6ICL3-4;Q6ICL3-6;Q6ICL3-2;Q6ICL3-5	6	>sp|Q6ICL3-3|TNG2_HUMAN Isoform 3 of Transport and Golgi organization protein 2 homolog OS=Homo sapiens GN=TANGO2	7	7	7	Q6ICL3-3	32.6	30.345	TANGO2	TANGO2	0	0.894502	1.82389	1.06522	0	2.70024	1.13314	1.18449	3.30707	3.15191	2.5508	3.93858
1974	Q96T51;Q96T51-2;Q96T51-3;Q7L099;Q7L099-2;Q7L099-4;Q7L099-3	7	>sp|Q96T51|RUFY1_HUMAN RUN and FYVE domain-containing protein 1 OS=Homo sapiens GN=RUFY1 PE=1 SV=2	13	13	12	Q96T51	28.4	79.817	RUFY1;RUFY3	RUFY1;RUFY3	1.21039	0.894502	1.82389	1.06522	0	2.70024	0	1.18449	2.20472	4.20254	0	2.95394
2036	Q9BVK6	1	>sp|Q9BVK6|TMED9_HUMAN Transmembrane emp24 domain-containing protein 9 OS=Homo sapiens GN=TMED9 PE=1 SV=2	5	5	5	Q9BVK6	20.4	27.277	TMED9	TMED9	2.42078	0.894502	1.82389	1.06522	2.51152	2.70024	2.26627	1.18449	1.10236	3.15191	2.5508	1.96929
2317	Q9Y274;Q9Y274-2	2	>sp|Q9Y274|SIA10_HUMAN Type 2 lactosamine alpha-2,3-sialyltransferase OS=Homo sapiens GN=ST3GAL6 PE=1 SV=1	5	5	5	Q9Y274	14.2	38.213	ST3GAL6	ST3GAL6	3.63117	0	0	2.13044	1.25576	3.60032	3.39941	3.55347	4.40943	1.05064	1.2754	0.984646
278	O95747	1	>sp|O95747|OXSR1_HUMAN Serine/threonine-protein kinase OSR1 OS=Homo sapiens GN=OXSR1 PE=1 SV=1	7	7	3	O95747	13.1	58.022	OXSR1	OXSR1	0	0.894502	1.82389	0	1.25576	2.70024	1.13314	1.18449	1.10236	2.10127	1.2754	2.95394
938	P32189-1;P32189-4;P32189-2;P32189;Q14409;Q14410	6	>sp|P32189-1|GLPK_HUMAN Isoform 1 of Glycerol kinase OS=Homo sapiens GN=GK	10	10	10	P32189-1	19.8	57.488	GK;GK3P;GK2	GK;GK3P;GK2	2.42078	2.68351	1.82389	3.19566	1.25576	0.900081	1.13314	2.36898	0	2.10127	2.5508	2.95394
1134	P51575	1	>sp|P51575|P2RX1_HUMAN P2X purinoceptor 1 OS=Homo sapiens GN=P2RX1 PE=1 SV=1	4	4	4	P51575	12	44.98	P2RX1	P2RX1	1.21039	1.789	3.64777	3.19566	1.25576	0.900081	0	2.36898	1.10236	0	1.2754	0.984646
1520	Q14964	1	>sp|Q14964|RB39A_HUMAN Ras-related protein Rab-39A OS=Homo sapiens GN=RAB39A PE=1 SV=2	2	1	1	Q14964	6	25.006	RAB39A	RAB39A	2.42078	1.789	1.82389	2.13044	0	1.80016	2.26627	2.36898	0	2.10127	1.2754	1.96929
1545	Q15208	1	>sp|Q15208|STK38_HUMAN Serine/threonine-protein kinase 38 OS=Homo sapiens GN=STK38 PE=1 SV=1	9	9	9	Q15208	27.7	54.19	STK38	STK38	1.21039	0.894502	2.73583	3.19566	1.25576	0	2.26627	0	3.30707	2.10127	0	1.96929
1782	Q8N1Q1	1	>sp|Q8N1Q1|CAH13_HUMAN Carbonic anhydrase 13 OS=Homo sapiens GN=CA13 PE=1 SV=1	5	5	5	Q8N1Q1	27.9	29.443	CA13	CA13	1.21039	2.68351	0.911943	2.13044	1.25576	1.80016	3.39941	1.18449	3.30707	1.05064	2.5508	2.95394
1853	Q8WXI7	1	>sp|Q8WXI7|MUC16_HUMAN Mucin-16 OS=Homo sapiens GN=MUC16 PE=1 SV=2	2	2	2	Q8WXI7	0.7	2284.3	MUC16	MUC16	3.63117	1.789	2.73583	3.19566	1.25576	0.900081	1.13314	2.36898	1.10236	2.10127	1.2754	1.96929
1903	Q96A26	1	>sp|Q96A26|F162A_HUMAN Protein FAM162A OS=Homo sapiens GN=FAM162A PE=1 SV=2	4	4	4	Q96A26	25.3	17.342	FAM162A	FAM162A	1.21039	1.789	1.82389	2.13044	1.25576	1.80016	2.26627	1.18449	1.10236	1.05064	1.2754	0.984646
2281	Q9UL46	1	>sp|Q9UL46|PSME2_HUMAN Proteasome activator complex subunit 2 OS=Homo sapiens GN=PSME2 PE=1 SV=4	12	12	12	Q9UL46	49.4	27.401	PSME2	PSME2	0	1.789	0	2.13044	1.25576	1.80016	2.26627	1.18449	2.20472	2.10127	1.2754	0.984646
2284	Q9ULC5-4;Q9ULC5;Q9ULC5-3	3	>sp|Q9ULC5-4|ACSL5_HUMAN Isoform 3 of Long-chain-fatty-acid--CoA ligase 5 OS=Homo sapiens GN=ACSL5	11	11	11	Q9ULC5-4	22	73.277	ACSL5	ACSL5	0	0	0.911943	2.13044	1.25576	4.50041	1.13314	0	2.20472	1.05064	0	0.984646
2299	Q9UNZ2;Q9UNZ2-5;Q9UNZ2-4;Q9UNZ2-6	4	>sp|Q9UNZ2|NSF1C_HUMAN NSFL1 cofactor p47 OS=Homo sapiens GN=NSFL1C PE=1 SV=2	12	12	12	Q9UNZ2	42.2	40.572	NSFL1C	NSFL1C	0	0.894502	1.82389	1.06522	0	2.70024	1.13314	0	4.40943	1.05064	0	2.95394
2381	Q9Y6D6;Q9Y6D5	2	>sp|Q9Y6D6|BIG1_HUMAN Brefeldin A-inhibited guanine nucleotide-exchange protein 1 OS=Homo sapiens GN=ARFGEF1 PE=1 SV=2	13	13	13	Q9Y6D6	10.2	208.76	ARFGEF1;ARFGEF2	ARFGEF1;ARFGEF2	0	3.57801	1.82389	0	0	1.80016	1.13314	1.18449	1.10236	1.05064	0	2.95394
7	A2RUS2;A2RUS2-2	2	>sp|A2RUS2|DEND3_HUMAN DENN domain-containing protein 3 OS=Homo sapiens GN=DENND3 PE=1 SV=2	10	10	10	A2RUS2	10.6	135.89	DENND3	DENND3	1.21039	1.789	2.73583	2.13044	1.25576	1.80016	1.13314	2.36898	1.10236	1.05064	1.2754	0.984646
55	O00186	1	>sp|O00186|STXB3_HUMAN Syntaxin-binding protein 3 OS=Homo sapiens GN=STXBP3 PE=1 SV=2	11	11	11	O00186	21.5	67.764	STXBP3	STXBP3	0	1.789	1.82389	1.06522	1.25576	1.80016	1.13314	1.18449	2.20472	3.15191	2.5508	2.95394
441	P04083	1	>sp|P04083|ANXA1_HUMAN Annexin A1 OS=Homo sapiens GN=ANXA1 PE=1 SV=2	11	11	11	P04083	38.7	38.714	ANXA1	ANXA1	1.21039	0	0	1.06522	0	6.30057	2.26627	0	4.40943	2.10127	1.2754	0
560	P08571	1	>sp|P08571|CD14_HUMAN Monocyte differentiation antigen CD14 OS=Homo sapiens GN=CD14 PE=1 SV=2	7	7	7	P08571	31.5	40.076	CD14	CD14	3.63117	1.789	0	2.13044	2.51152	2.70024	0	1.18449	0	3.15191	1.2754	0.984646
682	P14317;P14317-2	2	>sp|P14317|HCLS1_HUMAN Hematopoietic lineage cell-specific protein OS=Homo sapiens GN=HCLS1 PE=1 SV=3	11	11	11	P14317	30.2	54.013	HCLS1	HCLS1	1.21039	1.789	0.911943	3.19566	2.51152	5.40049	0	0	3.30707	2.10127	3.82619	1.96929
891	P30273	1	>sp|P30273|FCERG_HUMAN High affinity immunoglobulin epsilon receptor subunit gamma OS=Homo sapiens GN=FCER1G PE=1 SV=1	4	4	4	P30273	39.5	9.6674	FCER1G	FCER1G	1.21039	1.789	3.64777	1.06522	1.25576	1.80016	1.13314	1.18449	0	2.10127	0	0
972	P35914;P35914-3;P35914-2	3	>sp|P35914|HMGCL_HUMAN Hydroxymethylglutaryl-CoA lyase, mitochondrial OS=Homo sapiens GN=HMGCL PE=1 SV=2	7	7	7	P35914	25.5	34.36	HMGCL	HMGCL	0	1.789	0.911943	1.06522	1.25576	0.900081	2.26627	1.18449	1.10236	1.05064	3.82619	0.984646
1017	P42224;P42224-2	2	>sp|P42224|STAT1_HUMAN Signal transducer and activator of transcription 1-alpha/beta OS=Homo sapiens GN=STAT1 PE=1 SV=2	14	14	14	P42224	23.3	87.334	STAT1	STAT1	1.21039	0	2.73583	1.06522	0	0.900081	2.26627	1.18449	5.51179	0	0	1.96929
1055	P46977;P46977-2	2	>sp|P46977|STT3A_HUMAN Dolichyl-diphosphooligosaccharide--protein glycosyltransferase subunit STT3A OS=Homo sapiens GN=STT3A PE=1 SV=2	9	9	9	P46977	11.5	80.529	STT3A	STT3A	1.21039	3.57801	4.55972	2.13044	0	1.80016	3.39941	0	1.10236	2.10127	0	1.96929
1700	Q6ZRY4;Q6ZRY4-2;Q93062-4;Q93062-5;Q93062;Q93062-2;Q93062-3	7	>sp|Q6ZRY4|RBPS2_HUMAN RNA-binding protein with multiple splicing 2 OS=Homo sapiens GN=RBPMS2 PE=1 SV=1	3	3	3	Q6ZRY4	21.5	22.496	RBPMS2;RBPMS	RBPMS2;RBPMS	1.21039	1.789	1.82389	2.13044	0	1.80016	2.26627	2.36898	2.20472	2.10127	1.2754	1.96929
1834	Q8TDZ2;Q8TDZ2-4;Q8TDZ2-2;Q8TDZ2-3	4	>sp|Q8TDZ2|MICA1_HUMAN Protein-methionine sulfoxide oxidase MICAL1 OS=Homo sapiens GN=MICAL1 PE=1 SV=2	12	12	12	Q8TDZ2	14.6	117.87	MICAL1	MICAL1	0	2.68351	2.73583	1.06522	1.25576	2.70024	1.13314	2.36898	1.10236	2.10127	1.2754	1.96929
1933	Q96G23	1	>sp|Q96G23|CERS2_HUMAN Ceramide synthase 2 OS=Homo sapiens GN=CERS2 PE=1 SV=1	3	3	3	Q96G23	7.1	44.876	CERS2	CERS2	2.42078	1.789	0.911943	1.06522	2.51152	2.70024	2.26627	1.18449	2.20472	1.05064	1.2754	0.984646
2089	Q9H2K8	1	>sp|Q9H2K8|TAOK3_HUMAN Serine/threonine-protein kinase TAO3 OS=Homo sapiens GN=TAOK3 PE=1 SV=2	15	12	12	Q9H2K8	19.7	105.4	TAOK3	TAOK3	0	0.894502	3.64777	3.19566	0	2.70024	1.13314	0	1.10236	1.05064	1.2754	0.984646
51	O00159-2;O00159-3;O00159	3	>sp|O00159-2|MYO1C_HUMAN Isoform 2 of Unconventional myosin-Ic OS=Homo sapiens GN=MYO1C	12	12	12	O00159-2	13.5	117.91	MYO1C	MYO1C	0	3.57801	2.73583	0	0	1.80016	0	1.18449	2.20472	2.10127	1.2754	1.96929
913	P30566-2;P30566	2	>sp|P30566-2|PUR8_HUMAN Isoform 2 of Adenylosuccinate lyase OS=Homo sapiens GN=ADSL	6	6	6	P30566-2	21.9	48.328	ADSL	ADSL	1.21039	2.68351	1.82389	1.06522	1.25576	1.80016	1.13314	2.36898	1.10236	2.10127	1.2754	1.96929
1096	P49721	1	>sp|P49721|PSB2_HUMAN Proteasome subunit beta type-2 OS=Homo sapiens GN=PSMB2 PE=1 SV=1	5	5	5	P49721	30.8	22.836	PSMB2	PSMB2	1.21039	1.789	1.82389	1.06522	0	3.60032	1.13314	0	2.20472	0	1.2754	0.984646
1174	P54136-2;P54136	2	>sp|P54136-2|SYRC_HUMAN Isoform Monomeric of Arginine--tRNA ligase, cytoplasmic OS=Homo sapiens GN=RARS	10	10	10	P54136-2	19.9	67.14	RARS	RARS	0	1.789	2.73583	2.13044	1.25576	1.80016	2.26627	1.18449	2.20472	0	1.2754	0.984646
1502	Q14432;Q13370-2;Q13370	3	>sp|Q14432|PDE3A_HUMAN cGMP-inhibited 3,5-cyclic phosphodiesterase A OS=Homo sapiens GN=PDE3A PE=1 SV=3	10	10	10	Q14432	11.7	124.98	PDE3A;PDE3B	PDE3A;PDE3B	0	4.47251	2.73583	2.13044	1.25576	2.70024	1.13314	0	2.20472	1.05064	2.5508	1.96929
1792	Q8N699	1	>sp|Q8N699|MYCT1_HUMAN Myc target protein 1 OS=Homo sapiens GN=MYCT1 PE=1 SV=1	5	5	5	Q8N699	22.6	26.592	MYCT1	MYCT1	0	3.57801	0.911943	3.19566	0	0.900081	2.26627	0	4.40943	0	1.2754	3.93858
276	O95674	1	>sp|O95674|CDS2_HUMAN Phosphatidate cytidylyltransferase 2 OS=Homo sapiens GN=CDS2 PE=1 SV=1	5	5	5	O95674	16	51.417	CDS2	CDS2	2.42078	1.789	0	1.06522	1.25576	2.70024	0	2.36898	1.10236	2.10127	0	2.95394
373	P01772	1	>sp|P01772|HV311_HUMAN Ig heavy chain V-III region KOL OS=Homo sapiens PE=1 SV=1	5	3	3	P01772	30.2	13.718	IGHV3-33	IGHV3-33	0	1.789	1.82389	2.13044	6.27881	1.80016	1.13314	1.18449	1.10236	2.10127	1.2754	0.984646
734	P18031	1	>sp|P18031|PTN1_HUMAN Tyrosine-protein phosphatase non-receptor type 1 OS=Homo sapiens GN=PTPN1 PE=1 SV=1	15	15	15	P18031	40	49.966	PTPN1	PTPN1	0	2.68351	4.55972	1.06522	1.25576	1.80016	2.26627	0	3.30707	2.10127	2.5508	2.95394
901	P30464;P30484	2	>sp|P30464|1B15_HUMAN HLA class I histocompatibility antigen, B-15 alpha chain OS=Homo sapiens GN=HLA-B PE=1 SV=2	17	4	0	P30464	55.5	40.388	HLA-B	HLA-B	0	0	3.64777	0	0	0	2.26627	0	3.30707	2.10127	1.2754	3.93858
1092	P49593-2;P49593	2	>sp|P49593-2|PPM1F_HUMAN Isoform 2 of Protein phosphatase 1F OS=Homo sapiens GN=PPM1F	11	11	11	P49593-2	38	38.518	PPM1F	PPM1F	1.21039	1.789	0.911943	1.06522	0	2.70024	3.39941	1.18449	0	2.10127	1.2754	0.984646
1167	P53634;P53634-2;P53634-3	3	>sp|P53634|CATC_HUMAN Dipeptidyl peptidase 1 OS=Homo sapiens GN=CTSC PE=1 SV=2	4	4	4	P53634	8.2	51.853	CTSC	CTSC	2.42078	1.789	1.82389	2.13044	2.51152	1.80016	1.13314	1.18449	1.10236	2.10127	0	2.95394
1308	P68402;P68402-3;P68402-2;P68402-4	4	>sp|P68402|PA1B2_HUMAN Platelet-activating factor acetylhydrolase IB subunit beta OS=Homo sapiens GN=PAFAH1B2 PE=1 SV=1	2	2	2	P68402	12.2	25.569	PAFAH1B2	PAFAH1B2	1.21039	1.789	1.82389	1.06522	1.25576	1.80016	1.13314	1.18449	2.20472	2.10127	1.2754	1.96929
1584	Q16512;Q16512-2;Q16512-3	3	>sp|Q16512|PKN1_HUMAN Serine/threonine-protein kinase N1 OS=Homo sapiens GN=PKN1 PE=1 SV=2	6	6	6	Q16512	8.3	103.93	PKN1	PKN1	1.21039	0.894502	1.82389	2.13044	0	2.70024	1.13314	1.18449	1.10236	0	1.2754	0
1900	Q969X1	1	>sp|Q969X1|LFG3_HUMAN Protein lifeguard 3 OS=Homo sapiens GN=TMBIM1 PE=1 SV=2	2	2	2	Q969X1	4.8	34.607	TMBIM1	TMBIM1	2.42078	0.894502	1.82389	2.13044	2.51152	1.80016	2.26627	2.36898	1.10236	2.10127	1.2754	0.984646
2074	Q9H0P0-3;Q9H0P0-2;Q9H0P0-1;Q9H0P0	4	>sp|Q9H0P0-3|5NT3A_HUMAN Isoform 4 of Cytosolic 5-nucleotidase 3A OS=Homo sapiens GN=NT5C3A	11	11	11	Q9H0P0-3	44.2	32.558	NT5C3A	NT5C3A	2.42078	0.894502	0.911943	1.06522	0	0	0	2.36898	4.40943	4.20254	0	0.984646
2168	Q9NSD9;Q9NSD9-2	2	>sp|Q9NSD9|SYFB_HUMAN Phenylalanine--tRNA ligase beta subunit OS=Homo sapiens GN=FARSB PE=1 SV=3	10	10	10	Q9NSD9	20.9	66.115	FARSB	FARSB	0	0.894502	2.73583	0	0	1.80016	1.13314	0	1.10236	1.05064	1.2754	0.984646
214	O75368	1	>sp|O75368|SH3L1_HUMAN SH3 domain-binding glutamic acid-rich-like protein OS=Homo sapiens GN=SH3BGRL PE=1 SV=1	5	5	5	O75368	70.2	12.774	SH3BGRL	SH3BGRL	1.21039	0.894502	0.911943	1.06522	0	3.60032	3.39941	0	2.20472	3.15191	1.2754	0
408	P02730	1	>sp|P02730|B3AT_HUMAN Band 3 anion transport protein OS=Homo sapiens GN=SLC4A1 PE=1 SV=3	12	12	12	P02730	20	101.79	SLC4A1	SLC4A1	0	1.789	1.82389	3.19566	0	4.50041	2.26627	0	0	0	2.5508	0
926	P31751-2;P31751	2	>sp|P31751-2|AKT2_HUMAN Isoform 2 of RAC-beta serine/threonine-protein kinase OS=Homo sapiens GN=AKT2	9	9	8	P31751-2	26.9	51.083	AKT2	AKT2	0	3.57801	4.55972	1.06522	0	1.80016	1.13314	2.36898	0	1.05064	0	3.93858
975	P36507	1	>sp|P36507|MP2K2_HUMAN Dual specificity mitogen-activated protein kinase kinase 2 OS=Homo sapiens GN=MAP2K2 PE=1 SV=1	8	8	5	P36507	27.8	44.424	MAP2K2	MAP2K2	0	1.789	1.82389	1.06522	3.76729	0.900081	1.13314	0	0	1.05064	1.2754	1.96929
1328	P98172	1	>sp|P98172|EFNB1_HUMAN Ephrin-B1 OS=Homo sapiens GN=EFNB1 PE=1 SV=1	7	7	7	P98172	32.4	38.006	EFNB1	EFNB1	0	2.68351	2.73583	2.13044	0	3.60032	0	0	0	0	1.2754	2.95394
1395	Q08722-2;Q08722-3;Q08722-4;Q08722	4	>sp|Q08722-2|CD47_HUMAN Isoform OA3-293 of Leukocyte surface antigen CD47 OS=Homo sapiens GN=CD47	3	3	3	Q08722-2	9.6	31.742	CD47	CD47	0	1.789	1.82389	3.19566	1.25576	0.900081	2.26627	2.36898	3.30707	1.05064	0	2.95394
1427	Q13126-7;Q13126-4;Q13126;Q13126-6;Q13126-5;Q13126-3;Q13126-2	7	>sp|Q13126-7|MTAP_HUMAN Isoform 7 of S-methyl-5-thioadenosine phosphorylase OS=Homo sapiens GN=MTAP	4	4	4	Q13126-7	22.2	26.278	MTAP	MTAP	1.21039	0.894502	1.82389	1.06522	1.25576	2.70024	2.26627	1.18449	0	2.10127	1.2754	1.96929
1523	Q14BN4-2;Q14BN4-3;Q14BN4;Q14BN4-5;Q14BN4-8;Q14BN4-7;Q14BN4-6	7	>sp|Q14BN4-2|SLMAP_HUMAN Isoform 2 of Sarcolemmal membrane-associated protein OS=Homo sapiens GN=SLMAP	12	12	3	Q14BN4-2	19.5	90.828	SLMAP	SLMAP	0	1.789	1.82389	1.06522	0	3.60032	0	1.18449	2.20472	1.05064	0	0.984646
1848	Q8WWI5-3;Q8WWI5-2;Q8WWI5	3	>sp|Q8WWI5-3|CTL1_HUMAN Isoform 3 of Choline transporter-like protein 1 OS=Homo sapiens GN=SLC44A1	8	8	8	Q8WWI5-3	16	73.011	SLC44A1	SLC44A1	2.42078	1.789	0.911943	1.06522	1.25576	1.80016	2.26627	1.18449	1.10236	2.10127	2.5508	1.96929
1914	Q96BY6-3;Q96BY6;Q96BY6-2	3	>sp|Q96BY6-3|DOC10_HUMAN Isoform 3 of Dedicator of cytokinesis protein 10 OS=Homo sapiens GN=DOCK10	17	16	16	Q96BY6-3	9	249.49	DOCK10	DOCK10	0	0.894502	3.64777	2.13044	0	1.80016	0	1.18449	0	1.05064	0	0
1949	Q96K76-2;Q96K76-4;Q96K76;Q96K76-3	4	>sp|Q96K76-2|UBP47_HUMAN Isoform 2 of Ubiquitin carboxyl-terminal hydrolase 47 OS=Homo sapiens GN=USP47	17	17	17	Q96K76-2	15.9	147.22	USP47	USP47	0	3.57801	4.55972	0	0	2.70024	4.53254	1.18449	2.20472	1.05064	1.2754	1.96929
2075	Q9H0R4;Q9H0R4-2	2	>sp|Q9H0R4|HDHD2_HUMAN Haloacid dehalogenase-like hydrolase domain-containing protein 2 OS=Homo sapiens GN=HDHD2 PE=1 SV=1	3	3	3	Q9H0R4	10.8	28.536	HDHD2	HDHD2	1.21039	0.894502	1.82389	2.13044	2.51152	1.80016	2.26627	2.36898	2.20472	2.10127	1.2754	1.96929
2088	Q9H2G2-2;Q9H2G2	2	>sp|Q9H2G2-2|SLK_HUMAN Isoform 2 of STE20-like serine/threonine-protein kinase OS=Homo sapiens GN=SLK	12	12	11	Q9H2G2-2	10.2	138.99	SLK	SLK	2.42078	2.68351	0.911943	0	1.25576	1.80016	0	0	0	1.05064	1.2754	0.984646
2295	Q9UNH7;Q9UNH7-2	2	>sp|Q9UNH7|SNX6_HUMAN Sorting nexin-6 OS=Homo sapiens GN=SNX6 PE=1 SV=1	11	11	11	Q9UNH7	29.1	46.648	SNX6	SNX6	0	1.789	1.82389	2.13044	2.51152	0	0	1.18449	2.20472	1.05064	2.5508	1.96929
140	O43169	1	>sp|O43169|CYB5B_HUMAN Cytochrome b5 type B OS=Homo sapiens GN=CYB5B PE=1 SV=2	3	3	3	O43169	21.9	16.332	CYB5B	CYB5B	1.21039	2.68351	0.911943	1.06522	0	1.80016	2.26627	0	2.20472	2.10127	0	0.984646
582	P09493-3;P09493-4;P09493-10;P09493-9;P09493	5	>sp|P09493-3|TPM1_HUMAN Isoform 3 of Tropomyosin alpha-1 chain OS=Homo sapiens GN=TPM1	36	6	2	P09493-3	71.1	32.876	TPM1	TPM1	3.63117	1.789	0.911943	3.19566	0	0	2.26627	1.18449	2.20472	1.05064	1.2754	1.96929
614	P10599;P10599-2	2	>sp|P10599|THIO_HUMAN Thioredoxin OS=Homo sapiens GN=TXN PE=1 SV=3	6	6	6	P10599	42.9	11.737	TXN	TXN	1.21039	0.894502	0.911943	3.19566	1.25576	2.70024	4.53254	1.18449	1.10236	1.05064	1.2754	0
1389	Q08209-2;Q08209;Q08209-3;Q08209-4;Q08209-5;P16298-2;P16298-3;P16298;P16298-4;P48454-2;P48454;P48454-3	12	>sp|Q08209-2|PP2BA_HUMAN Isoform 2 of Serine/threonine-protein phosphatase 2B catalytic subunit alpha isoform OS=Homo sapiens GN=PPP3CA	9	9	9	Q08209-2	18.2	57.658	PPP3CA;PPP3CB;PPP3CC	PPP3CA;PPP3CB;PPP3CC	0	2.68351	0.911943	1.06522	1.25576	2.70024	0	2.36898	1.10236	3.15191	2.5508	2.95394
1531	Q15042;Q15042-3;Q15042-4	3	>sp|Q15042|RB3GP_HUMAN Rab3 GTPase-activating protein catalytic subunit OS=Homo sapiens GN=RAB3GAP1 PE=1 SV=3	7	7	7	Q15042	9.8	110.52	RAB3GAP1	RAB3GAP1	0	1.789	1.82389	2.13044	1.25576	3.60032	0	0	0	1.05064	1.2754	1.96929
1601	Q16799;Q16799-2;Q16799-3	3	>sp|Q16799|RTN1_HUMAN Reticulon-1 OS=Homo sapiens GN=RTN1 PE=1 SV=1	8	8	8	Q16799	14.9	83.617	RTN1	RTN1	0	0.894502	0.911943	1.06522	0	1.80016	3.39941	1.18449	1.10236	1.05064	0	3.93858
2030	Q9BUF5	1	>sp|Q9BUF5|TBB6_HUMAN Tubulin beta-6 chain OS=Homo sapiens GN=TUBB6 PE=1 SV=1	12	2	2	Q9BUF5	29.8	49.857	TUBB6	TUBB6	2.42078	0.894502	0.911943	1.06522	1.25576	2.70024	0	3.55347	0	1.05064	0	0
2122	Q9HBH0;Q9HBH0-2	2	>sp|Q9HBH0|RHOF_HUMAN Rho-related GTP-binding protein RhoF OS=Homo sapiens GN=RHOF PE=1 SV=1	5	5	5	Q9HBH0	29.9	23.625	RHOF	RHOF	0	0.894502	0.911943	2.13044	1.25576	2.70024	1.13314	0	2.20472	0	2.5508	1.96929
2137	Q9NP79;Q9NP79-2	2	>sp|Q9NP79|VTA1_HUMAN Vacuolar protein sorting-associated protein VTA1 homolog OS=Homo sapiens GN=VTA1 PE=1 SV=1	5	5	5	Q9NP79	21.2	33.879	VTA1	VTA1	0	0	3.64777	2.13044	0	2.70024	0	0	1.10236	2.10127	0	0.984646
363	P01719;P01720	2	>sp|P01719|LV501_HUMAN Ig lambda chain V-V region DEL OS=Homo sapiens PE=1 SV=1	3	3	3	P01719	38.9	11.342	IGLV3-21	IGLV3-21	2.42078	0	0.911943	3.19566	2.51152	0.900081	1.13314	3.55347	0	1.05064	2.5508	0
908	P30685;P30491	2	>sp|P30685|1B35_HUMAN HLA class I histocompatibility antigen, B-35 alpha chain OS=Homo sapiens GN=HLA-B PE=1 SV=1	17	3	0	P30685	53.9	40.455	HLA-B	HLA-B	0	0.894502	4.55972	1.06522	0	1.80016	1.13314	0	0	2.10127	2.5508	0
1043	P45954-2;P45954	2	>sp|P45954-2|ACDSB_HUMAN Isoform 2 of Short/branched chain specific acyl-CoA dehydrogenase, mitochondrial OS=Homo sapiens GN=ACADSB	6	6	6	P45954-2	26.7	36.025	ACADSB	ACADSB	1.21039	0	1.82389	0	2.51152	1.80016	1.13314	1.18449	2.20472	0	1.2754	1.96929
1172	P53992;P53992-2	2	>sp|P53992|SC24C_HUMAN Protein transport protein Sec24C OS=Homo sapiens GN=SEC24C PE=1 SV=3	5	5	5	P53992	5.7	118.32	SEC24C	SEC24C	1.21039	1.789	2.73583	1.06522	0	0.900081	1.13314	0	2.20472	0	2.5508	1.96929
1338	Q00688	1	>sp|Q00688|FKBP3_HUMAN Peptidyl-prolyl cis-trans isomerase FKBP3 OS=Homo sapiens GN=FKBP3 PE=1 SV=1	8	8	8	Q00688	35.7	25.177	FKBP3	FKBP3	0	0	0.911943	2.13044	0	2.70024	1.13314	2.36898	2.20472	2.10127	1.2754	2.95394
1539	Q15126	1	>sp|Q15126|PMVK_HUMAN Phosphomevalonate kinase OS=Homo sapiens GN=PMVK PE=1 SV=3	8	8	8	Q15126	42.7	21.995	PMVK	PMVK	0	2.68351	1.82389	3.19566	0	1.80016	0	0	1.10236	3.15191	1.2754	1.96929
1605	Q16881-5;Q16881-2;Q16881-4;Q16881-3;Q16881-6;Q16881;Q16881-7	7	>sp|Q16881-5|TRXR1_HUMAN Isoform 5 of Thioredoxin reductase 1, cytoplasmic OS=Homo sapiens GN=TXNRD1	9	9	9	Q16881-5	27.1	54.753	TXNRD1	TXNRD1	1.21039	2.68351	2.73583	3.19566	0	3.60032	1.13314	0	2.20472	1.05064	0	0.984646
1802	Q8NBX0	1	>sp|Q8NBX0|SCPDL_HUMAN Saccharopine dehydrogenase-like oxidoreductase OS=Homo sapiens GN=SCCPDH PE=1 SV=1	7	7	7	Q8NBX0	22.8	47.151	SCCPDH	SCCPDH	1.21039	1.789	1.82389	2.13044	1.25576	0.900081	1.13314	1.18449	3.30707	1.05064	0	0.984646
1831	Q8TD19;REV__Q9P0M6	2	>sp|Q8TD19|NEK9_HUMAN Serine/threonine-protein kinase Nek9 OS=Homo sapiens GN=NEK9 PE=1 SV=2	10	10	10	Q8TD19	10.5	107.17	NEK9	NEK9	0	2.68351	1.82389	1.06522	0	1.80016	1.13314	1.18449	0	0	0	0.984646
1928	Q96FJ2	1	>sp|Q96FJ2|DYL2_HUMAN Dynein light chain 2, cytoplasmic OS=Homo sapiens GN=DYNLL2 PE=1 SV=1	3	3	2	Q96FJ2	25.8	10.35	DYNLL2	DYNLL2	2.42078	1.789	0.911943	2.13044	1.25576	0.900081	1.13314	2.36898	1.10236	3.15191	0	0
2224	Q9P2R7-2;Q9P2R7	2	>sp|Q9P2R7-2|SUCB1_HUMAN Isoform 2 of Succinyl-CoA ligase [ADP-forming] subunit beta, mitochondrial OS=Homo sapiens GN=SUCLA2	7	7	7	Q9P2R7-2	17.7	48.039	SUCLA2	SUCLA2	0	2.68351	1.82389	1.06522	2.51152	1.80016	2.26627	0	2.20472	0	1.2754	0.984646
2360	Q9Y512	1	>sp|Q9Y512|SAM50_HUMAN Sorting and assembly machinery component 50 homolog OS=Homo sapiens GN=SAMM50 PE=1 SV=3	4	4	4	Q9Y512	8.7	51.976	SAMM50	SAMM50	1.21039	1.789	0.911943	0	0	2.70024	1.13314	0	1.10236	1.05064	0	0.984646
75	O00534;O00534-3;O00534-2;O00534-4	4	>sp|O00534|VMA5A_HUMAN von Willebrand factor A domain-containing protein 5A OS=Homo sapiens GN=VWA5A PE=2 SV=2	10	10	10	O00534	15.1	86.488	VWA5A	VWA5A	0	2.68351	2.73583	0	0	0	0	1.18449	1.10236	1.05064	0	0
977	P36543-2;P36543;P36543-3;Q96A05	4	>sp|P36543-2|VATE1_HUMAN Isoform 2 of V-type proton ATPase subunit E 1 OS=Homo sapiens GN=ATP6V1E1	6	6	6	P36543-2	27.5	23.587	ATP6V1E1;ATP6V1E2	ATP6V1E1;ATP6V1E2	1.21039	0.894502	0.911943	1.06522	0	1.80016	1.13314	0	1.10236	1.05064	1.2754	1.96929
1022	P42338;O00329	2	>sp|P42338|PK3CB_HUMAN Phosphatidylinositol 4,5-bisphosphate 3-kinase catalytic subunit beta isoform OS=Homo sapiens GN=PIK3CB PE=1 SV=1	12	12	12	P42338	13.6	122.76	PIK3CB;PIK3CD	PIK3CB;PIK3CD	0	2.68351	1.82389	0	0	0	0	2.36898	0	1.05064	1.2754	2.95394
1132	P51571	1	>sp|P51571|SSRD_HUMAN Translocon-associated protein subunit delta OS=Homo sapiens GN=SSR4 PE=1 SV=1	5	5	5	P51571	36.4	18.998	SSR4	SSR4	2.42078	0.894502	0	1.06522	0	1.80016	1.13314	0	1.10236	1.05064	2.5508	2.95394
1246	P61604	1	>sp|P61604|CH10_HUMAN 10 kDa heat shock protein, mitochondrial OS=Homo sapiens GN=HSPE1 PE=1 SV=2	4	4	4	P61604	29.4	10.932	HSPE1	HSPE1	2.42078	0	0	1.06522	0	2.70024	2.26627	2.36898	4.40943	3.15191	0	0
1288	P63167	1	>sp|P63167|DYL1_HUMAN Dynein light chain 1, cytoplasmic OS=Homo sapiens GN=DYNLL1 PE=1 SV=1	3	2	2	P63167	27	10.366	DYNLL1	DYNLL1	1.21039	1.789	1.82389	2.13044	2.51152	1.80016	2.26627	2.36898	2.20472	2.10127	0	0
1340	Q00765;Q00765-2	2	>sp|Q00765|REEP5_HUMAN Receptor expression-enhancing protein 5 OS=Homo sapiens GN=REEP5 PE=1 SV=3	6	6	6	Q00765	24.9	21.493	REEP5	REEP5	1.21039	0	0.911943	1.06522	2.51152	0.900081	1.13314	1.18449	1.10236	2.10127	1.2754	1.96929
1408	Q12805-2;Q12805-4;Q12805-3;Q12805;Q12805-5	5	>sp|Q12805-2|FBLN3_HUMAN Isoform 2 of EGF-containing fibulin-like extracellular matrix protein 1 OS=Homo sapiens GN=EFEMP1	8	8	8	Q12805-2	19.8	53.722	EFEMP1	EFEMP1	1.21039	4.47251	1.82389	1.06522	0	1.80016	2.26627	1.18449	0	3.15191	1.2754	0.984646
1741	Q86UT6;Q86UT6-2	2	>sp|Q86UT6|NLRX1_HUMAN NLR family member X1 OS=Homo sapiens GN=NLRX1 PE=1 SV=1	7	7	7	Q86UT6	8	107.61	NLRX1	NLRX1	0	1.789	1.82389	1.06522	1.25576	0.900081	3.39941	1.18449	1.10236	1.05064	1.2754	2.95394
1791	Q8N5K1	1	>sp|Q8N5K1|CISD2_HUMAN CDGSH iron-sulfur domain-containing protein 2 OS=Homo sapiens GN=CISD2 PE=1 SV=1	6	6	6	Q8N5K1	42.2	15.278	CISD2	CISD2	0	0.894502	1.82389	1.06522	0	2.70024	0	1.18449	2.20472	2.10127	0	0.984646
1795	Q8N9U0-2;Q8N9U0	2	>sp|Q8N9U0-2|TAC2N_HUMAN Isoform 2 of Tandem C2 domains nuclear protein OS=Homo sapiens GN=TC2N	11	11	11	Q8N9U0-2	27.5	47.947	TC2N	TC2N	0	2.68351	0	3.19566	0	2.70024	0	0	2.20472	0	2.5508	3.93858
1850	Q8WXE9;Q8WXE9-3	2	>sp|Q8WXE9|STON2_HUMAN Stonin-2 OS=Homo sapiens GN=STON2 PE=1 SV=1	8	8	8	Q8WXE9	9.8	101.16	STON2	STON2	1.21039	0.894502	3.64777	1.06522	0	1.80016	1.13314	0	1.10236	1.05064	3.82619	2.95394
2073	Q9H0E2;Q9H0E2-2	2	>sp|Q9H0E2|TOLIP_HUMAN Toll-interacting protein OS=Homo sapiens GN=TOLLIP PE=1 SV=1	8	8	8	Q9H0E2	33.9	30.281	TOLLIP	TOLLIP	1.21039	2.68351	1.82389	2.13044	1.25576	2.70024	0	2.36898	0	2.10127	0	0.984646
2152	Q9NR46;Q9NR46-2	2	>sp|Q9NR46|SHLB2_HUMAN Endophilin-B2 OS=Homo sapiens GN=SH3GLB2 PE=1 SV=1	7	6	6	Q9NR46	19.7	43.973	SH3GLB2	SH3GLB2	1.21039	1.789	1.82389	1.06522	1.25576	1.80016	1.13314	1.18449	1.10236	2.10127	0	1.96929
62	O00232-2;O00232	2	>sp|O00232-2|PSD12_HUMAN Isoform 2 of 26S proteasome non-ATPase regulatory subunit 12 OS=Homo sapiens GN=PSMD12	7	7	7	O00232-2	14.7	50.578	PSMD12	PSMD12	1.21039	2.68351	2.73583	1.06522	1.25576	1.80016	1.13314	2.36898	1.10236	2.10127	1.2754	0.984646
67	O00391-2;O00391	2	>sp|O00391-2|QSOX1_HUMAN Isoform 2 of Sulfhydryl oxidase 1 OS=Homo sapiens GN=QSOX1	9	9	9	O00391-2	20.4	66.86	QSOX1	QSOX1	1.21039	0.894502	0.911943	1.06522	0	0.900081	1.13314	1.18449	1.10236	3.15191	1.2754	1.96929
728	P17612;P17612-2	2	>sp|P17612|KAPCA_HUMAN cAMP-dependent protein kinase catalytic subunit alpha OS=Homo sapiens GN=PRKACA PE=1 SV=2	16	7	7	P17612	28.2	40.589	PRKACA	PRKACA	1.21039	0.894502	1.82389	1.06522	0	4.50041	2.26627	1.18449	3.30707	0	0	5.90787
1081	P49247	1	>sp|P49247|RPIA_HUMAN Ribose-5-phosphate isomerase OS=Homo sapiens GN=RPIA PE=1 SV=3	4	4	4	P49247	17.4	33.269	RPIA	RPIA	0	1.789	0.911943	1.06522	0	2.70024	0	1.18449	2.20472	3.15191	1.2754	0.984646
1101	P49773	1	>sp|P49773|HINT1_HUMAN Histidine triad nucleotide-binding protein 1 OS=Homo sapiens GN=HINT1 PE=1 SV=2	5	5	5	P49773	71.4	13.802	HINT1	HINT1	2.42078	0	2.73583	2.13044	0	2.70024	1.13314	3.55347	0	3.15191	0	0.984646
1309	Q71DI3;Q16695;P84243;P68431;Q6NXT2	5	>sp|Q71DI3|H32_HUMAN Histone H3.2 OS=Homo sapiens GN=HIST2H3A PE=1 SV=3	5	5	5	Q71DI3	25	15.388	HIST2H3A;HIST3H3;H3F3A;HIST1H3A;H3F3C	HIST2H3A;HIST3H3;H3F3A;HIST1H3A;H3F3C	0	0	0.911943	1.06522	1.25576	4.50041	2.26627	1.18449	3.30707	1.05064	2.5508	0
1544	Q15185-4;Q15185;Q15185-3;Q15185-2	4	>sp|Q15185-4|TEBP_HUMAN Isoform 4 of Prostaglandin E synthase 3 OS=Homo sapiens GN=PTGES3	6	6	6	Q15185-4	43.9	16.476	PTGES3	PTGES3	0	0.894502	1.82389	1.06522	0	1.80016	1.13314	0	0	0	0	1.96929
1982	Q99460-2;Q99460	2	>sp|Q99460-2|PSMD1_HUMAN Isoform 2 of 26S proteasome non-ATPase regulatory subunit 1 OS=Homo sapiens GN=PSMD1	10	10	10	Q99460-2	15.8	102.26	PSMD1	PSMD1	2.42078	2.68351	0.911943	1.06522	0	2.70024	0	1.18449	1.10236	1.05064	1.2754	0.984646
227	O75695	1	>sp|O75695|XRP2_HUMAN Protein XRP2 OS=Homo sapiens GN=RP2 PE=1 SV=4	6	6	6	O75695	14.3	39.641	RP2	RP2	0	1.789	0.911943	2.13044	1.25576	0.900081	1.13314	1.18449	2.20472	1.05064	0	0.984646
336	P01597	1	>sp|P01597|KV105_HUMAN Ig kappa chain V-I region DEE OS=Homo sapiens PE=1 SV=1	1	1	1	P01597	10.2	11.418	IGKV1-39	IGKV1-39	0	1.789	1.82389	3.19566	2.51152	1.80016	1.13314	2.36898	1.10236	0	2.5508	0.984646
510	P06730;P06730-3;P06730-2	3	>sp|P06730|IF4E_HUMAN Eukaryotic translation initiation factor 4E OS=Homo sapiens GN=EIF4E PE=1 SV=2	4	4	4	P06730	18	25.097	EIF4E	EIF4E	1.21039	0.894502	0.911943	1.06522	0	0.900081	1.13314	1.18449	2.20472	1.05064	1.2754	1.96929
782	P22102;P22102-2	2	>sp|P22102|PUR2_HUMAN Trifunctional purine biosynthetic protein adenosine-3 OS=Homo sapiens GN=GART PE=1 SV=1	13	13	13	P22102	15.4	107.77	GART	GART	1.21039	0.894502	1.82389	0	1.25576	1.80016	0	0	1.10236	1.05064	1.2754	0.984646
827	P25787	1	>sp|P25787|PSA2_HUMAN Proteasome subunit alpha type-2 OS=Homo sapiens GN=PSMA2 PE=1 SV=2	6	6	6	P25787	33.3	25.898	PSMA2	PSMA2	1.21039	0.894502	0	1.06522	2.51152	1.80016	2.26627	1.18449	1.10236	2.10127	0	0
1274	P62834	1	>sp|P62834|RAP1A_HUMAN Ras-related protein Rap-1A OS=Homo sapiens GN=RAP1A PE=1 SV=1	15	2	2	P62834	69	20.987	RAP1A	RAP1A	0	0.894502	0.911943	1.06522	1.25576	1.80016	0	1.18449	1.10236	3.15191	2.5508	0.984646
1756	Q86YL5;Q86YL5-2	2	>sp|Q86YL5|TDRP_HUMAN Testis development-related protein OS=Homo sapiens GN=TDRP PE=1 SV=2	4	4	4	Q86YL5	43.8	20.402	TDRP	TDRP	0	0.894502	1.82389	1.06522	0	0.900081	0	1.18449	0	1.05064	0	0.984646
1781	Q8N1G4	1	>sp|Q8N1G4|LRC47_HUMAN Leucine-rich repeat-containing protein 47 OS=Homo sapiens GN=LRRC47 PE=1 SV=1	10	10	10	Q8N1G4	20.6	63.472	LRRC47	LRRC47	0	0.894502	1.82389	2.13044	2.51152	0.900081	1.13314	0	3.30707	0	0	0.984646
1835	Q8TEA8	1	>sp|Q8TEA8|DTD1_HUMAN D-tyrosyl-tRNA(Tyr) deacylase 1 OS=Homo sapiens GN=DTD1 PE=1 SV=2	3	3	3	Q8TEA8	26.3	23.423	DTD1	DTD1	1.21039	2.68351	1.82389	2.13044	1.25576	1.80016	0	1.18449	0	2.10127	0	0.984646
1911	Q96AX2;Q96AX2-4;Q96AX2-3;Q96AX2-2	4	>sp|Q96AX2|RAB37_HUMAN Ras-related protein Rab-37 OS=Homo sapiens GN=RAB37 PE=1 SV=3	8	8	8	Q96AX2	39	24.815	RAB37	RAB37	2.42078	1.789	0	2.13044	1.25576	1.80016	0	1.18449	1.10236	1.05064	1.2754	0.984646
2061	Q9C026-5;Q9C026;Q9C026-4	3	>sp|Q9C026-5|TRIM9_HUMAN Isoform 5 of E3 ubiquitin-protein ligase TRIM9 OS=Homo sapiens GN=TRIM9	2	2	2	Q9C026-5	3.5	61.346	TRIM9	TRIM9	1.21039	0.894502	1.82389	2.13044	1.25576	0.900081	0	2.36898	0	2.10127	0	0.984646
262	O95292;O95292-2	2	>sp|O95292|VAPB_HUMAN Vesicle-associated membrane protein-associated protein B/C OS=Homo sapiens GN=VAPB PE=1 SV=3	5	5	5	O95292	29.2	27.228	VAPB	VAPB	1.21039	0.894502	0.911943	0	1.25576	1.80016	0	1.18449	2.20472	1.05064	2.5508	1.96929
380	P01833	1	>sp|P01833|PIGR_HUMAN Polymeric immunoglobulin receptor OS=Homo sapiens GN=PIGR PE=1 SV=4	12	12	12	P01833	20.2	83.283	PIGR	PIGR	0	3.57801	4.55972	0	0	0.900081	4.53254	0	4.40943	0	0	0.984646
863	P28331-3;P28331-4;P28331-5;P28331;P28331-2	5	>sp|P28331-3|NDUS1_HUMAN Isoform 3 of NADH-ubiquinone oxidoreductase 75 kDa subunit, mitochondrial OS=Homo sapiens GN=NDUFS1	11	11	11	P28331-3	30.5	67.524	NDUFS1	NDUFS1	0	0.894502	1.82389	1.06522	0	1.80016	1.13314	0	3.30707	1.05064	1.2754	3.93858
936	P32019-3;P32019-2;P32019;P32019-4	4	>sp|P32019-3|I5P2_HUMAN Isoform 3 of Type II inositol 1,4,5-trisphosphate 5-phosphatase OS=Homo sapiens GN=INPP5B	7	7	7	P32019-3	12.6	85.62	INPP5B	INPP5B	1.21039	0.894502	2.73583	1.06522	0	0.900081	1.13314	0	1.10236	1.05064	1.2754	0.984646
1202	P55957;P55957-2;P55957-4	3	>sp|P55957|BID_HUMAN BH3-interacting domain death agonist OS=Homo sapiens GN=BID PE=1 SV=1	4	4	4	P55957	27.7	21.994	BID	BID	0	0	1.82389	1.06522	0	0.900081	2.26627	1.18449	3.30707	1.05064	2.5508	3.93858
1279	P62942	1	>sp|P62942|FKB1A_HUMAN Peptidyl-prolyl cis-trans isomerase FKBP1A OS=Homo sapiens GN=FKBP1A PE=1 SV=2	3	3	3	P62942	41.7	11.951	FKBP1A	FKBP1A	0	0	0	2.13044	2.51152	1.80016	4.53254	1.18449	2.20472	2.10127	0	0.984646
1307	P68400;Q8NEV1;P68400-2	3	>sp|P68400|CSK21_HUMAN Casein kinase II subunit alpha OS=Homo sapiens GN=CSNK2A1 PE=1 SV=1	6	6	6	P68400	24.3	45.143	CSNK2A1;CSNK2A3	CSNK2A1;CSNK2A3	1.21039	0.894502	2.73583	1.06522	0	0.900081	1.13314	1.18449	2.20472	2.10127	1.2754	0.984646
1752	Q86XR7-2;Q9Y3B3-2;Q9Y3B3	3	>sp|Q86XR7-2|TCAM2_HUMAN Isoform 2 of TIR domain-containing adapter molecule 2 OS=Homo sapiens GN=TICAM2	4	4	4	Q86XR7-2	11.6	46.172	TICAM2;TMED7	TICAM2;TMED7	0	2.68351	2.73583	1.06522	1.25576	1.80016	2.26627	0	2.20472	1.05064	2.5508	1.96929
1873	Q92747;Q92747-2	2	>sp|Q92747|ARC1A_HUMAN Actin-related protein 2/3 complex subunit 1A OS=Homo sapiens GN=ARPC1A PE=1 SV=2	7	6	6	Q92747	25.4	41.569	ARPC1A	ARPC1A	0	5.36701	2.73583	2.13044	0	1.80016	0	1.18449	0	1.05064	0	0.984646
1889	Q93008-1;Q93008;O00507;O00507-2	4	>sp|Q93008-1|USP9X_HUMAN Isoform 2 of Probable ubiquitin carboxyl-terminal hydrolase FAF-X OS=Homo sapiens GN=USP9X	18	18	18	Q93008-1	8.7	290.46	USP9X;USP9Y	USP9X;USP9Y	0	1.789	0.911943	2.13044	0	0.900081	0	0	3.30707	1.05064	0	0.984646
2275	Q9UKK9	1	>sp|Q9UKK9|NUDT5_HUMAN ADP-sugar pyrophosphatase OS=Homo sapiens GN=NUDT5 PE=1 SV=1	7	7	7	Q9UKK9	34.2	24.327	NUDT5	NUDT5	0	1.789	1.82389	1.06522	0	0.900081	3.39941	0	2.20472	1.05064	2.5508	2.95394
2333	Q9Y2Z0-2;Q9Y2Z0	2	>sp|Q9Y2Z0-2|SGT1_HUMAN Isoform 2 of Protein SGT1 homolog OS=Homo sapiens GN=SUGT1	5	5	5	Q9Y2Z0-2	19.8	37.804	SUGT1	SUGT1	0	1.789	1.82389	2.13044	0	0.900081	1.13314	0	1.10236	0	1.2754	0.984646
896	P30453;P30457	2	>sp|P30453|1A34_HUMAN HLA class I histocompatibility antigen, A-34 alpha chain OS=Homo sapiens GN=HLA-A PE=1 SV=1	20	4	0	P30453	54.2	41.054	HLA-A	HLA-A	0	3.57801	0	1.06522	1.25576	3.60032	1.13314	1.18449	2.20472	2.10127	0	2.95394
1026	P42704	1	>sp|P42704|LPPRC_HUMAN Leucine-rich PPR motif-containing protein, mitochondrial OS=Homo sapiens GN=LRPPRC PE=1 SV=3	10	10	10	P42704	7.5	157.9	LRPPRC	LRPPRC	0	1.789	1.82389	1.06522	0	2.70024	0	0	1.10236	1.05064	0	2.95394
1140	P51809;P51809-3;P51809-2	3	>sp|P51809|VAMP7_HUMAN Vesicle-associated membrane protein 7 OS=Homo sapiens GN=VAMP7 PE=1 SV=3	8	8	8	P51809	41.8	24.935	VAMP7	VAMP7	0	0.894502	0	2.13044	2.51152	0.900081	0	1.18449	0	1.05064	1.2754	0.984646
1162	P53582	1	>sp|P53582|MAP11_HUMAN Methionine aminopeptidase 1 OS=Homo sapiens GN=METAP1 PE=1 SV=2	9	9	9	P53582	38.1	43.215	METAP1	METAP1	0	1.789	0.911943	0	1.25576	2.70024	0	0	0	1.05064	0	0.984646
1646	Q5T447	1	>sp|Q5T447|HECD3_HUMAN E3 ubiquitin-protein ligase HECTD3 OS=Homo sapiens GN=HECTD3 PE=1 SV=1	5	5	5	Q5T447	8.7	97.112	HECTD3	HECTD3	0	1.789	0.911943	0	0	1.80016	1.13314	1.18449	2.20472	1.05064	1.2754	2.95394
1655	Q5VWZ2;Q5VWZ2-2	2	>sp|Q5VWZ2|LYPL1_HUMAN Lysophospholipase-like protein 1 OS=Homo sapiens GN=LYPLAL1 PE=1 SV=3	4	4	4	Q5VWZ2	24.9	26.316	LYPLAL1	LYPLAL1	1.21039	0.894502	0.911943	0	0	2.70024	1.13314	1.18449	2.20472	1.05064	1.2754	1.96929
1697	Q6YHK3-4;Q6YHK3;Q6YHK3-3;Q6YHK3-2	4	>sp|Q6YHK3-4|CD109_HUMAN Isoform 4 of CD109 antigen OS=Homo sapiens GN=CD109	7	7	7	Q6YHK3-4	5.5	159.69	CD109	CD109	1.21039	1.789	0.911943	2.13044	1.25576	0.900081	2.26627	2.36898	2.20472	1.05064	0	2.95394
2315	Q9Y265;Q9Y265-2	2	>sp|Q9Y265|RUVB1_HUMAN RuvB-like 1 OS=Homo sapiens GN=RUVBL1 PE=1 SV=1	7	7	7	Q9Y265	22.8	50.227	RUVBL1	RUVBL1	0	1.789	1.82389	0	0	0.900081	1.13314	1.18449	2.20472	2.10127	0	2.95394
111	O15078;O15078-2	2	>sp|O15078|CE290_HUMAN Centrosomal protein of 290 kDa OS=Homo sapiens GN=CEP290 PE=1 SV=2	2	2	2	O15078	0.6	290.38	CEP290	CEP290	1.21039	0.894502	0	2.13044	1.25576	0.900081	2.26627	1.18449	2.20472	2.10127	0	0
628	P11171-7;P11171-2;P11171;P11171-4;P11171-3;P11171-5;P11171-6	7	>sp|P11171-7|41_HUMAN Isoform 7 of Protein 4.1 OS=Homo sapiens GN=EPB41	8	8	7	P11171-7	10.6	81.234	EPB41	EPB41	0	3.57801	2.73583	1.06522	0	1.80016	0	0	0	1.05064	1.2754	2.95394
832	P26196	1	>sp|P26196|DDX6_HUMAN Probable ATP-dependent RNA helicase DDX6 OS=Homo sapiens GN=DDX6 PE=1 SV=2	8	8	8	P26196	21.7	54.416	DDX6	DDX6	0	1.789	1.82389	0	0	1.80016	1.13314	0	2.20472	3.15191	0	1.96929
1070	P48509	1	>sp|P48509|CD151_HUMAN CD151 antigen OS=Homo sapiens GN=CD151 PE=1 SV=3	5	5	5	P48509	13.8	28.295	CD151	CD151	0	1.789	0.911943	1.06522	1.25576	1.80016	1.13314	2.36898	1.10236	1.05064	1.2754	0.984646
1287	P63151;P63151-2;Q66LE6;Q00005-6;Q00005;Q00005-2;Q00005-3;Q00005-4;Q00005-5;Q00005-7	10	>sp|P63151|2ABA_HUMAN Serine/threonine-protein phosphatase 2A 55 kDa regulatory subunit B alpha isoform OS=Homo sapiens GN=PPP2R2A PE=1 SV=1	6	6	6	P63151	17.7	51.691	PPP2R2A;PPP2R2D;PPP2R2B	PPP2R2A;PPP2R2D;PPP2R2B	0	1.789	3.64777	1.06522	0	0	1.13314	0	1.10236	1.05064	2.5508	0.984646
1629	Q58FF8	1	>sp|Q58FF8|H90B2_HUMAN Putative heat shock protein HSP 90-beta 2 OS=Homo sapiens GN=HSP90AB2P PE=1 SV=2	13	2	2	Q58FF8	23.1	44.348	HSP90AB2P	HSP90AB2P	1.21039	1.789	0.911943	2.13044	2.51152	2.70024	2.26627	0	2.20472	0	2.5508	0.984646
2006	Q99961;Q99961-3;Q99961-2;Q99962	4	>sp|Q99961|SH3G1_HUMAN Endophilin-A2 OS=Homo sapiens GN=SH3GL1 PE=1 SV=1	9	9	9	Q99961	25	41.489	SH3GL1;SH3GL2	SH3GL1;SH3GL2	0	2.68351	1.82389	0	0	2.70024	0	0	0	3.15191	0	1.96929
2039	Q9BWM7	1	>sp|Q9BWM7|SFXN3_HUMAN Sideroflexin-3 OS=Homo sapiens GN=SFXN3 PE=1 SV=2	10	10	10	Q9BWM7	38.8	35.978	SFXN3	SFXN3	1.21039	0.894502	0.911943	3.19566	0	2.70024	1.13314	0	1.10236	1.05064	1.2754	0.984646
263	O95299;O95299-2	2	>sp|O95299|NDUAA_HUMAN NADH dehydrogenase [ubiquinone] 1 alpha subcomplex subunit 10, mitochondrial OS=Homo sapiens GN=NDUFA10 PE=1 SV=1	6	6	6	O95299	18.3	40.75	NDUFA10	NDUFA10	0	0.894502	1.82389	1.06522	1.25576	2.70024	1.13314	0	0	0	0	1.96929
409	P02741;P02741-2	2	>sp|P02741|CRP_HUMAN C-reactive protein OS=Homo sapiens GN=CRP PE=1 SV=1	11	11	11	P02741	36.2	25.038	CRP	CRP	0	0	0	0	0	0.900081	2.26627	0	1.10236	0	0	6.89252
533	P07602;P07602-2;P07602-3	3	>sp|P07602|SAP_HUMAN Prosaposin OS=Homo sapiens GN=PSAP PE=1 SV=2	7	7	7	P07602	14.9	58.112	PSAP	PSAP	1.21039	0	0.911943	1.06522	0	1.80016	1.13314	0	2.20472	1.05064	0	1.96929
732	P17980	1	>sp|P17980|PRS6A_HUMAN 26S protease regulatory subunit 6A OS=Homo sapiens GN=PSMC3 PE=1 SV=3	11	11	11	P17980	33.3	49.203	PSMC3	PSMC3	0	1.789	0.911943	1.06522	0	1.80016	3.39941	0	1.10236	1.05064	1.2754	1.96929
738	P18135;P18136	2	>sp|P18135|KV312_HUMAN Ig kappa chain V-III region HAH OS=Homo sapiens PE=2 SV=1	6	2	0	P18135	47.3	14.073	IGKV3-20	IGKV3-20	1.21039	1.789	0	1.06522	1.25576	0.900081	1.13314	2.36898	3.30707	2.10127	1.2754	1.96929
763	P20645	1	>sp|P20645|MPRD_HUMAN Cation-dependent mannose-6-phosphate receptor OS=Homo sapiens GN=M6PR PE=1 SV=1	3	3	3	P20645	17	30.993	M6PR	M6PR	0	0.894502	0.911943	3.19566	1.25576	0.900081	1.13314	1.18449	2.20472	2.10127	0	0.984646
883	P30046;P30046-2;A6NHG4	3	>sp|P30046|DOPD_HUMAN D-dopachrome decarboxylase OS=Homo sapiens GN=DDT PE=1 SV=3	4	4	4	P30046	36.4	12.712	DDT;DDTL	DDT;DDTL	0	0.894502	0.911943	2.13044	2.51152	0.900081	3.39941	2.36898	2.20472	1.05064	0	0
905	P30480	1	>sp|P30480|1B42_HUMAN HLA class I histocompatibility antigen, B-42 alpha chain OS=Homo sapiens GN=HLA-B PE=1 SV=1	19	3	0	P30480	51.1	40.332	HLA-B	HLA-B	2.42078	0.894502	0	1.06522	0	2.70024	1.13314	1.18449	1.10236	1.05064	0	0
948	P34913;P34913-3;P34913-2	3	>sp|P34913|HYES_HUMAN Bifunctional epoxide hydrolase 2 OS=Homo sapiens GN=EPHX2 PE=1 SV=2	6	6	6	P34913	17.7	62.615	EPHX2	EPHX2	1.21039	0.894502	3.64777	0	0	2.70024	2.26627	1.18449	1.10236	1.05064	0	0.984646
1216	P60228	1	>sp|P60228|EIF3E_HUMAN Eukaryotic translation initiation factor 3 subunit E OS=Homo sapiens GN=EIF3E PE=1 SV=1	8	8	8	P60228	19.8	52.22	EIF3E	EIF3E	0	0	1.82389	1.06522	0	1.80016	1.13314	0	1.10236	1.05064	1.2754	0.984646
1466	Q13748;Q13748-2;Q6PEY2	3	>sp|Q13748|TBA3C_HUMAN Tubulin alpha-3C/D chain OS=Homo sapiens GN=TUBA3C PE=1 SV=3	30	2	0	Q13748	67.3	49.959	TUBA3C;TUBA3E	TUBA3C;TUBA3E	0	2.68351	1.82389	0	0	1.80016	2.26627	1.18449	0	1.05064	1.2754	1.96929
1906	Q96A65;Q96A65-2	2	>sp|Q96A65|EXOC4_HUMAN Exocyst complex component 4 OS=Homo sapiens GN=EXOC4 PE=1 SV=1	10	10	10	Q96A65	12.5	110.5	EXOC4	EXOC4	0	1.789	1.82389	0	0	1.80016	1.13314	0	2.20472	0	1.2754	2.95394
2141	Q9NQC3-3;Q9NQC3-6	2	>sp|Q9NQC3-3|RTN4_HUMAN Isoform 3 of Reticulon-4 OS=Homo sapiens GN=RTN4	7	2	2	Q9NQC3-3	35.2	22.395	RTN4	RTN4	0	1.789	2.73583	0	0	0.900081	3.39941	0	3.30707	0	1.2754	1.96929
2349	Q9Y3Q8;Q9Y3Q8-2	2	>sp|Q9Y3Q8|T22D4_HUMAN TSC22 domain family protein 4 OS=Homo sapiens GN=TSC22D4 PE=1 SV=2	4	4	4	Q9Y3Q8	14.9	41.026	TSC22D4	TSC22D4	0	1.789	0.911943	0	1.25576	0.900081	0	0	1.10236	1.05064	2.5508	0.984646
2390	Q9Y6W5;Q9Y6W5-2	2	>sp|Q9Y6W5|WASF2_HUMAN Wiskott-Aldrich syndrome protein family member 2 OS=Homo sapiens GN=WASF2 PE=1 SV=3	6	6	6	Q9Y6W5	13.1	54.283	WASF2	WASF2	1.21039	0.894502	1.82389	1.06522	0	0.900081	1.13314	1.18449	1.10236	1.05064	1.2754	0
136	O15533-2;O15533;O15533-3;O15533-4	4	>sp|O15533-2|TPSN_HUMAN Isoform 2 of Tapasin OS=Homo sapiens GN=TAPBP	5	5	5	O15533-2	12.9	43.885	TAPBP	TAPBP	0	1.789	0.911943	1.06522	0	1.80016	1.13314	0	0	2.10127	1.2754	0.984646
145	O43312;O43312-5;O43312-4;O43312-2;Q765P7-2;Q765P7	6	>sp|O43312|MTSS1_HUMAN Metastasis suppressor protein 1 OS=Homo sapiens GN=MTSS1 PE=1 SV=2	8	8	8	O43312	16	82.25	MTSS1;MTSS1L	MTSS1;MTSS1L	1.21039	0.894502	1.82389	2.13044	0	1.80016	0	1.18449	1.10236	2.10127	0	0.984646
211	O75347;O75347-2	2	>sp|O75347|TBCA_HUMAN Tubulin-specific chaperone A OS=Homo sapiens GN=TBCA PE=1 SV=3	4	4	4	O75347	35.2	12.855	TBCA	TBCA	1.21039	0.894502	0.911943	1.06522	1.25576	2.70024	0	2.36898	2.20472	2.10127	0	0.984646
331	P01133-2;P01133-3;P01133	3	>sp|P01133-2|EGF_HUMAN Isoform 2 of Pro-epidermal growth factor OS=Homo sapiens GN=EGF	7	7	7	P01133-2	6.9	129.25	EGF	EGF	0	2.68351	1.82389	1.06522	1.25576	0	1.13314	0	2.20472	2.10127	1.2754	0.984646
676	P13807-2;P13807	2	>sp|P13807-2|GYS1_HUMAN Isoform 2 of Glycogen [starch] synthase, muscle OS=Homo sapiens GN=GYS1	8	8	8	P13807-2	15.8	76.482	GYS1	GYS1	0	0.894502	0	1.06522	1.25576	1.80016	0	0	0	0	1.2754	1.96929
736	P18084	1	>sp|P18084|ITB5_HUMAN Integrin beta-5 OS=Homo sapiens GN=ITGB5 PE=1 SV=1	6	6	6	P18084	12.4	88.053	ITGB5	ITGB5	1.21039	0.894502	0	1.06522	1.25576	1.80016	0	2.36898	2.20472	2.10127	1.2754	1.96929
818	P24666;P24666-4;P24666-3;P24666-2	4	>sp|P24666|PPAC_HUMAN Low molecular weight phosphotyrosine protein phosphatase OS=Homo sapiens GN=ACP1 PE=1 SV=3	5	5	5	P24666	39.2	18.042	ACP1	ACP1	1.21039	0.894502	0.911943	0	0	1.80016	3.39941	0	2.20472	0	1.2754	3.93858
842	P26927;Q2TV78;Q2TV78-2	3	>sp|P26927|HGFL_HUMAN Hepatocyte growth factor-like protein OS=Homo sapiens GN=MST1 PE=1 SV=2	9	9	9	P26927	15.8	80.319	MST1;MST1L	MST1;MST1L	1.21039	0.894502	0	0	2.51152	0.900081	1.13314	1.18449	0	1.05064	3.82619	0
1171	P53990-2;P53990-3;P53990;P53990-4;P53990-5;P53990-6	6	>sp|P53990-2|IST1_HUMAN Isoform 2 of IST1 homolog OS=Homo sapiens GN=IST1	5	5	5	P53990-2	14	36.622	IST1	IST1	0	2.68351	2.73583	2.13044	0	0.900081	0	0	2.20472	1.05064	2.5508	0.984646
1248	P61626	1	>sp|P61626|LYSC_HUMAN Lysozyme C OS=Homo sapiens GN=LYZ PE=1 SV=1	7	7	7	P61626	56.8	16.537	LYZ	LYZ	0	0.894502	0	0	1.25576	2.70024	2.26627	0	2.20472	0	1.2754	0.984646
1366	Q04759-3;Q04759-2;Q04759	3	>sp|Q04759-3|KPCT_HUMAN Isoform 3 of Protein kinase C theta type OS=Homo sapiens GN=PRKCQ	7	6	6	Q04759-3	10.5	67.56	PRKCQ	PRKCQ	1.21039	0.894502	1.82389	0	0	0.900081	1.13314	1.18449	0	1.05064	1.2754	1.96929
1416	Q12974;Q12974-4;Q12974-2;Q12974-3;Q93096	5	>sp|Q12974|TP4A2_HUMAN Protein tyrosine phosphatase type IVA 2 OS=Homo sapiens GN=PTP4A2 PE=1 SV=1	7	7	7	Q12974	50.9	19.127	PTP4A2;PTP4A1	PTP4A2;PTP4A1	0	0.894502	1.82389	1.06522	0	0.900081	1.13314	0	1.10236	2.10127	1.2754	0.984646
1428	Q13131;Q13131-2;P54646	3	>sp|Q13131|AAPK1_HUMAN 5-AMP-activated protein kinase catalytic subunit alpha-1 OS=Homo sapiens GN=PRKAA1 PE=1 SV=4	10	10	10	Q13131	24.7	64.009	PRKAA1;PRKAA2	PRKAA1;PRKAA2	0	2.68351	2.73583	2.13044	1.25576	0.900081	2.26627	1.18449	1.10236	0	1.2754	0
1564	Q15582	1	>sp|Q15582|BGH3_HUMAN Transforming growth factor-beta-induced protein ig-h3 OS=Homo sapiens GN=TGFBI PE=1 SV=1	10	10	10	Q15582	16.8	74.68	TGFBI	TGFBI	2.42078	2.68351	0	0	0	0.900081	1.13314	5.92245	2.20472	1.05064	3.82619	0
2003	Q99829	1	>sp|Q99829|CPNE1_HUMAN Copine-1 OS=Homo sapiens GN=CPNE1 PE=1 SV=1	8	8	8	Q99829	15.6	59.058	CPNE1	CPNE1	0	2.68351	0.911943	0	0	2.70024	0	1.18449	1.10236	1.05064	0	0.984646
2355	Q9Y4G6	1	>sp|Q9Y4G6|TLN2_HUMAN Talin-2 OS=Homo sapiens GN=TLN2 PE=1 SV=4	30	2	2	Q9Y4G6	7.8	271.61	TLN2	TLN2	0	0.894502	0.911943	2.13044	1.25576	0.900081	1.13314	1.18449	1.10236	2.10127	1.2754	2.95394
183	O60488-2;O60488	2	>sp|O60488-2|ACSL4_HUMAN Isoform Short of Long-chain-fatty-acid--CoA ligase 4 OS=Homo sapiens GN=ACSL4	8	8	7	O60488-2	16.3	74.435	ACSL4	ACSL4	2.42078	0.894502	0.911943	0	0	0.900081	0	1.18449	0	0	0	0.984646
274	O95630;O95630-2	2	>sp|O95630|STABP_HUMAN STAM-binding protein OS=Homo sapiens GN=STAMBP PE=1 SV=1	5	5	5	O95630	13.4	48.076	STAMBP	STAMBP	0	0.894502	0	1.06522	0	0.900081	0	0	2.20472	2.10127	0	2.95394
277	O95721	1	>sp|O95721|SNP29_HUMAN Synaptosomal-associated protein 29 OS=Homo sapiens GN=SNAP29 PE=1 SV=1	6	6	6	O95721	30.6	28.97	SNAP29	SNAP29	0	0.894502	1.82389	1.06522	0	1.80016	1.13314	0	1.10236	1.05064	1.2754	0.984646
438	P04070;P04070-2	2	>sp|P04070|PROC_HUMAN Vitamin K-dependent protein C OS=Homo sapiens GN=PROC PE=1 SV=1	5	5	5	P04070	14.1	52.071	PROC	PROC	3.63117	1.789	0.911943	1.06522	0	0	4.53254	2.36898	0	0	2.5508	1.96929
483	P05164-2;P05164;P05164-3	3	>sp|P05164-2|PERM_HUMAN Isoform H14 of Myeloperoxidase OS=Homo sapiens GN=MPO	15	15	14	P05164-2	24.5	73.853	MPO	MPO	0	0	0	0	1.25576	2.70024	2.26627	0	1.10236	0	1.2754	0
662	P13501	1	>sp|P13501|CCL5_HUMAN C-C motif chemokine 5 OS=Homo sapiens GN=CCL5 PE=1 SV=3	3	3	3	P13501	25.3	9.9896	CCL5	CCL5	1.21039	0.894502	0.911943	0	2.51152	1.80016	1.13314	1.18449	2.20472	2.10127	0	0
664	P13639	1	>sp|P13639|EF2_HUMAN Elongation factor 2 OS=Homo sapiens GN=EEF2 PE=1 SV=4	15	15	15	P13639	20.2	95.337	EEF2	EEF2	0	0.894502	1.82389	0	0	3.60032	2.26627	0	1.10236	0	1.2754	2.95394
1041	P43686-2;P43686	2	>sp|P43686-2|PRS6B_HUMAN Isoform 2 of 26S protease regulatory subunit 6B OS=Homo sapiens GN=PSMC4	8	8	8	P43686-2	26.1	43.507	PSMC4	PSMC4	0	0.894502	1.82389	1.06522	0	2.70024	1.13314	1.18449	1.10236	1.05064	0	0.984646
1203	P56134-4;P56134-3;P56134-2;P56134	4	>sp|P56134-4|ATPK_HUMAN Isoform 4 of ATP synthase subunit f, mitochondrial OS=Homo sapiens GN=ATP5J2	2	2	2	P56134-4	49	5.7407	ATP5J2	ATP5J2	1.21039	0.894502	0.911943	2.13044	1.25576	2.70024	1.13314	2.36898	1.10236	2.10127	0	0.984646
1296	P67812-4;P67812;P67812-3;P67812-2	4	>sp|P67812-4|SC11A_HUMAN Isoform 4 of Signal peptidase complex catalytic subunit SEC11A OS=Homo sapiens GN=SEC11A	3	3	3	P67812-4	17.7	18.988	SEC11A	SEC11A	1.21039	0	2.73583	0	0	1.80016	2.26627	0	2.20472	1.05064	0	0.984646
1407	Q12765-3;Q12765;Q12765-2	3	>sp|Q12765-3|SCRN1_HUMAN Isoform 3 of Secernin-1 OS=Homo sapiens GN=SCRN1	2	2	2	Q12765-3	8.4	38.863	SCRN1	SCRN1	1.21039	1.789	1.82389	2.13044	1.25576	0.900081	1.13314	1.18449	1.10236	0	1.2754	1.96929
1411	Q12904;Q12904-2	2	>sp|Q12904|AIMP1_HUMAN Aminoacyl tRNA synthase complex-interacting multifunctional protein 1 OS=Homo sapiens GN=AIMP1 PE=1 SV=2	6	6	6	Q12904	32.1	34.352	AIMP1	AIMP1	0	0.894502	0.911943	0	0	2.70024	1.13314	0	1.10236	2.10127	0	1.96929
1468	Q13813-3;Q13813;Q13813-2	3	>sp|Q13813-3|SPTN1_HUMAN Isoform 3 of Spectrin alpha chain, non-erythrocytic 1 OS=Homo sapiens GN=SPTAN1	14	14	14	Q13813-3	7.6	282.28	SPTAN1	SPTAN1	1.21039	1.789	1.82389	1.06522	1.25576	0.900081	1.13314	0	0	1.05064	5.10159	0.984646
1622	Q4G0F5;O75436-2;O75436	3	>sp|Q4G0F5|VP26B_HUMAN Vacuolar protein sorting-associated protein 26B OS=Homo sapiens GN=VPS26B PE=1 SV=2	6	6	6	Q4G0F5	21.4	39.154	VPS26B;VPS26A	VPS26B;VPS26A	0	0.894502	1.82389	1.06522	0	0.900081	2.26627	1.18449	1.10236	1.05064	0	1.96929
1740	Q86UP2-2;Q86UP2-3;Q86UP2-4;Q86UP2	4	>sp|Q86UP2-2|KTN1_HUMAN Isoform 2 of Kinectin OS=Homo sapiens GN=KTN1	12	12	12	Q86UP2-2	12.8	149.61	KTN1	KTN1	0	2.68351	1.82389	0	1.25576	0.900081	0	0	0	1.05064	1.2754	0
1770	Q8IY33-4;Q8IY33;Q8N3F8	3	>sp|Q8IY33-4|MILK2_HUMAN Isoform 4 of MICAL-like protein 2 OS=Homo sapiens GN=MICALL2	2	2	2	Q8IY33-4	4.2	59.483	MICALL2;MICALL1	MICALL2;MICALL1	1.21039	0.894502	0.911943	1.06522	1.25576	0.900081	1.13314	1.18449	1.10236	1.05064	1.2754	0.984646
2211	Q9P035	1	>sp|Q9P035|HACD3_HUMAN Very-long-chain (3R)-3-hydroxyacyl-CoA dehydratase 3 OS=Homo sapiens GN=HACD3 PE=1 SV=2	3	3	3	Q9P035	5.2	43.159	HACD3	HACD3	2.42078	0	0	0	5.02305	1.80016	0	2.36898	1.10236	0	0	3.93858
2244	Q9UHA4;Q9UHA4-2	2	>sp|Q9UHA4|LTOR3_HUMAN Ragulator complex protein LAMTOR3 OS=Homo sapiens GN=LAMTOR3 PE=1 SV=1	4	4	4	Q9UHA4	49.2	13.623	LAMTOR3	LAMTOR3	0	0.894502	0.911943	1.06522	1.25576	0.900081	3.39941	1.18449	1.10236	1.05064	0	0
2354	Q9Y4E8;Q9Y4E8-2;Q9Y4E8-3;Q9Y4E8-4	4	>sp|Q9Y4E8|UBP15_HUMAN Ubiquitin carboxyl-terminal hydrolase 15 OS=Homo sapiens GN=USP15 PE=1 SV=3	13	13	12	Q9Y4E8	13.3	112.42	USP15	USP15	1.21039	1.789	1.82389	0	0	0.900081	1.13314	0	2.20472	0	0	0
228	O75718	1	>sp|O75718|CRTAP_HUMAN Cartilage-associated protein OS=Homo sapiens GN=CRTAP PE=1 SV=1	4	4	4	O75718	8.5	46.561	CRTAP	CRTAP	1.21039	0.894502	0.911943	1.06522	0	0.900081	1.13314	1.18449	0	2.10127	1.2754	0.984646
431	P02794	1	>sp|P02794|FRIH_HUMAN Ferritin heavy chain OS=Homo sapiens GN=FTH1 PE=1 SV=2	5	5	5	P02794	38.3	21.225	FTH1	FTH1	0	0	0.911943	1.06522	0	1.80016	1.13314	0	1.10236	1.05064	1.2754	3.93858
558	P08559-3;P08559;P08559-2;P08559-4;P29803	5	>sp|P08559-3|ODPA_HUMAN Isoform 3 of Pyruvate dehydrogenase E1 component subunit alpha, somatic form, mitochondrial OS=Homo sapiens GN=PDHA1	9	9	9	P08559-3	27.3	40.188	PDHA1;PDHA2	PDHA1;PDHA2	0	0	1.82389	0	1.25576	1.80016	0	1.18449	1.10236	2.10127	0	0.984646
581	P09493-2	1	>sp|P09493-2|TPM1_HUMAN Isoform 2 of Tropomyosin alpha-1 chain OS=Homo sapiens GN=TPM1	28	3	0	P09493-2	72.4	26.68	TPM1	TPM1	1.21039	1.789	0	1.06522	0	0.900081	1.13314	1.18449	1.10236	1.05064	0	1.96929
740	P18428	1	>sp|P18428|LBP_HUMAN Lipopolysaccharide-binding protein OS=Homo sapiens GN=LBP PE=1 SV=3	7	7	7	P18428	10.4	53.383	LBP	LBP	1.21039	0	1.82389	0	2.51152	0	3.39941	0	0	0	3.82619	3.93858
834	P26440;P26440-2	2	>sp|P26440|IVD_HUMAN Isovaleryl-CoA dehydrogenase, mitochondrial OS=Homo sapiens GN=IVD PE=1 SV=1	7	7	7	P26440	18.2	46.319	IVD	IVD	0	2.68351	2.73583	1.06522	0	1.80016	1.13314	0	1.10236	1.05064	0	0
933	P31947-2;P31947	2	>sp|P31947-2|1433S_HUMAN Isoform 2 of 14-3-3 protein sigma OS=Homo sapiens GN=SFN	5	1	1	P31947-2	18.5	24.336	SFN	SFN	1.21039	0.894502	0.911943	1.06522	1.25576	0.900081	1.13314	1.18449	1.10236	1.05064	1.2754	1.96929
1029	P42892-3;P42892-2;P42892-4;P42892	4	>sp|P42892-3|ECE1_HUMAN Isoform C of Endothelin-converting enzyme 1 OS=Homo sapiens GN=ECE1	7	7	7	P42892-3	13.9	85.561	ECE1	ECE1	0	0.894502	0.911943	2.13044	1.25576	3.60032	1.13314	1.18449	4.40943	1.05064	0	0.984646
1079	P49137;P49137-2	2	>sp|P49137|MAPK2_HUMAN MAP kinase-activated protein kinase 2 OS=Homo sapiens GN=MAPKAPK2 PE=1 SV=1	5	5	3	P49137	15.2	45.567	MAPKAPK2	MAPKAPK2	1.21039	0.894502	0	1.06522	0	1.80016	0	1.18449	2.20472	1.05064	1.2754	2.95394
1184	P55056	1	>sp|P55056|APOC4_HUMAN Apolipoprotein C-IV OS=Homo sapiens GN=APOC4 PE=1 SV=1	3	3	3	P55056	23.6	14.553	APOC4	APOC4	1.21039	0.894502	1.82389	1.06522	1.25576	0.900081	3.39941	2.36898	0	0	0	0.984646
1339	Q00722-3;Q00722-2;Q00722;Q9NQ66-2;Q9NQ66	5	>sp|Q00722-3|PLCB2_HUMAN Isoform 3 of 1-phosphatidylinositol 4,5-bisphosphate phosphodiesterase beta-2 OS=Homo sapiens GN=PLCB2	12	12	12	Q00722-3	14.3	132.51	PLCB2;PLCB1	PLCB2;PLCB1	0	1.789	2.73583	4.26088	0	0	0	0	1.10236	0	1.2754	1.96929
1478	Q14103-3;Q14103;Q14103-4;Q14103-2;O14979-3;O14979-2;O14979	7	>sp|Q14103-3|HNRPD_HUMAN Isoform 3 of Heterogeneous nuclear ribonucleoprotein D0 OS=Homo sapiens GN=HNRNPD	7	7	7	Q14103-3	29.7	32.834	HNRNPD;HNRNPDL	HNRNPD;HNRNPDL	1.21039	0.894502	0	0	0	4.50041	1.13314	1.18449	2.20472	1.05064	0	0.984646
1501	Q14392	1	>sp|Q14392|LRC32_HUMAN Leucine-rich repeat-containing protein 32 OS=Homo sapiens GN=LRRC32 PE=1 SV=1	2	2	2	Q14392	3.8	71.978	LRRC32	LRRC32	1.21039	1.789	0.911943	2.13044	1.25576	0.900081	0	1.18449	1.10236	1.05064	1.2754	0.984646
1628	Q562R1	1	>sp|Q562R1|ACTBL_HUMAN Beta-actin-like protein 2 OS=Homo sapiens GN=ACTBL2 PE=1 SV=2	18	4	4	Q562R1	41.8	42.003	ACTBL2	ACTBL2	0	0	0	1.06522	0	0	2.26627	2.36898	2.20472	1.05064	1.2754	0.984646
1821	Q8TBC4-2;Q8TBC4	2	>sp|Q8TBC4-2|UBA3_HUMAN Isoform 2 of NEDD8-activating enzyme E1 catalytic subunit OS=Homo sapiens GN=UBA3	7	7	7	Q8TBC4-2	22.7	50.072	UBA3	UBA3	1.21039	0	2.73583	0	0	2.70024	0	0	0	0	0	0
1883	Q92930	1	>sp|Q92930|RAB8B_HUMAN Ras-related protein Rab-8B OS=Homo sapiens GN=RAB8B PE=1 SV=2	7	3	3	Q92930	39.1	23.584	RAB8B	RAB8B	0	0.894502	1.82389	0	0	0.900081	0	2.36898	1.10236	2.10127	1.2754	0
1986	Q99523;Q99523-2	2	>sp|Q99523|SORT_HUMAN Sortilin OS=Homo sapiens GN=SORT1 PE=1 SV=3	7	7	7	Q99523	10.1	92.067	SORT1	SORT1	1.21039	1.789	0.911943	0	1.25576	0.900081	0	0	3.30707	1.05064	1.2754	0
2033	Q9BV40	1	>sp|Q9BV40|VAMP8_HUMAN Vesicle-associated membrane protein 8 OS=Homo sapiens GN=VAMP8 PE=1 SV=1	3	3	3	Q9BV40	36	11.438	VAMP8	VAMP8	0	0.894502	0.911943	2.13044	1.25576	1.80016	2.26627	1.18449	2.20472	1.05064	0	0
2179	Q9NV96-3;Q9NV96-2;Q9NV96;Q3MIR4	4	>sp|Q9NV96-3|CC50A_HUMAN Isoform 3 of Cell cycle control protein 50A OS=Homo sapiens GN=TMEM30A	4	4	4	Q9NV96-3	13.2	27.728	TMEM30A;TMEM30B	TMEM30A;TMEM30B	2.42078	0.894502	0.911943	2.13044	1.25576	1.80016	1.13314	1.18449	1.10236	2.10127	1.2754	0
2181	Q9NVG8;Q9NVG8-2;Q9NVG8-3	3	>sp|Q9NVG8|TBC13_HUMAN TBC1 domain family member 13 OS=Homo sapiens GN=TBC1D13 PE=1 SV=3	13	13	13	Q9NVG8	34.5	46.553	TBC1D13	TBC1D13	0	0.894502	0	0	0	3.60032	1.13314	1.18449	1.10236	0	2.5508	1.96929
2292	Q9UN37	1	>sp|Q9UN37|VPS4A_HUMAN Vacuolar protein sorting-associated protein 4A OS=Homo sapiens GN=VPS4A PE=1 SV=1	8	4	4	Q9UN37	20.8	48.897	VPS4A	VPS4A	1.21039	0.894502	0.911943	1.06522	1.25576	0.900081	1.13314	1.18449	1.10236	1.05064	1.2754	0.984646
0	A0AVT1;A0AVT1-2;A0AVT1-4;A0AVT1-3	4	>sp|A0AVT1|UBA6_HUMAN Ubiquitin-like modifier-activating enzyme 6 OS=Homo sapiens GN=UBA6 PE=1 SV=1	8	8	8	A0AVT1	9.6	117.97	UBA6	UBA6	1.21039	1.789	0.911943	0	0	1.80016	0	0	1.10236	1.05064	0	2.95394
253	O94925-3;O94925;O94925-2	3	>sp|O94925-3|GLSK_HUMAN Isoform 3 of Glutaminase kidney isoform, mitochondrial OS=Homo sapiens GN=GLS	7	7	7	O94925-3	18.9	65.459	GLS	GLS	1.21039	0.894502	0.911943	0	0	1.80016	0	0	0	0	0	0
444	P04156-2;P04156	2	>sp|P04156-2|PRIO_HUMAN Isoform 2 of Major prion protein OS=Homo sapiens GN=PRNP	3	3	3	P04156-2	13.8	26.885	PRNP	PRNP	1.21039	0.894502	0.911943	1.06522	1.25576	0.900081	1.13314	1.18449	2.20472	1.05064	0	0.984646
526	P07355;P07355-2;A6NMY6	3	>sp|P07355|ANXA2_HUMAN Annexin A2 OS=Homo sapiens GN=ANXA2 PE=1 SV=2	12	12	12	P07355	43.4	38.604	ANXA2;ANXA2P2	ANXA2;ANXA2P2	0	0	0	0	0	6.30057	3.39941	0	1.10236	3.15191	1.2754	0
569	P08865	1	>sp|P08865|RSSA_HUMAN 40S ribosomal protein SA OS=Homo sapiens GN=RPSA PE=1 SV=4	7	7	7	P08865	32.2	32.854	RPSA	RPSA	0	0	3.64777	0	0	2.70024	1.13314	0	3.30707	0	0	0.984646
609	P10301	1	>sp|P10301|RRAS_HUMAN Ras-related protein R-Ras OS=Homo sapiens GN=RRAS PE=1 SV=1	4	4	4	P10301	25.7	23.48	RRAS	RRAS	2.42078	0	1.82389	1.06522	0	0.900081	0	0	1.10236	2.10127	0	1.96929
644	P11908;P11908-2	2	>sp|P11908|PRPS2_HUMAN Ribose-phosphate pyrophosphokinase 2 OS=Homo sapiens GN=PRPS2 PE=1 SV=2	6	2	2	P11908	23.6	34.769	PRPS2	PRPS2	1.21039	0.894502	0.911943	1.06522	0	1.80016	1.13314	1.18449	1.10236	1.05064	0	0.984646
656	P12955;P12955-3;P12955-2	3	>sp|P12955|PEPD_HUMAN Xaa-Pro dipeptidase OS=Homo sapiens GN=PEPD PE=1 SV=3	8	8	8	P12955	16.8	54.548	PEPD	PEPD	0	2.68351	2.73583	0	1.25576	0.900081	1.13314	1.18449	0	2.10127	0	0
696	P15121	1	>sp|P15121|ALDR_HUMAN Aldose reductase OS=Homo sapiens GN=AKR1B1 PE=1 SV=3	7	7	7	P15121	35.8	35.853	AKR1B1	AKR1B1	0	0	1.82389	2.13044	0	0	1.13314	1.18449	0	0	1.2754	0.984646
841	P26885	1	>sp|P26885|FKBP2_HUMAN Peptidyl-prolyl cis-trans isomerase FKBP2 OS=Homo sapiens GN=FKBP2 PE=1 SV=2	4	4	4	P26885	33.1	15.649	FKBP2	FKBP2	1.21039	0	1.82389	1.06522	1.25576	0.900081	1.13314	1.18449	0	2.10127	1.2754	0
1052	P46939;P46939-2;P46939-4;P46939-3	4	>sp|P46939|UTRO_HUMAN Utrophin OS=Homo sapiens GN=UTRN PE=1 SV=2	16	16	15	P46939	5.7	394.46	UTRN	UTRN	0	4.47251	1.82389	0	1.25576	0.900081	0	0	0	0	0	1.96929
1448	Q13492-4;Q13492-3;Q13492-2;Q13492-5;Q13492;O60641-3;O60641-4;O60641	8	>sp|Q13492-4|PICAL_HUMAN Isoform 4 of Phosphatidylinositol-binding clathrin assembly protein OS=Homo sapiens GN=PICALM	6	6	6	Q13492-4	14.3	59.918	PICALM;SNAP91	PICALM;SNAP91	0	1.789	3.64777	1.06522	0	1.80016	1.13314	0	0	2.10127	0	0.984646
1576	Q15836;P63027;P23763-2;P23763-3;P23763	5	>sp|Q15836|VAMP3_HUMAN Vesicle-associated membrane protein 3 OS=Homo sapiens GN=VAMP3 PE=1 SV=3	4	4	4	Q15836	40	11.309	VAMP3;VAMP2;VAMP1	VAMP3;VAMP2;VAMP1	0	0	0.911943	2.13044	0	2.70024	1.13314	1.18449	1.10236	1.05064	0	0.984646
1786	Q8N490-4;Q8N490-3;Q8N490	3	>sp|Q8N490-4|PNKD_HUMAN Isoform 4 of Probable hydrolase PNKD OS=Homo sapiens GN=PNKD	5	5	5	Q8N490-4	24	36.848	PNKD	PNKD	1.21039	0.894502	0.911943	0	1.25576	1.80016	2.26627	1.18449	1.10236	0	2.5508	0.984646
1815	Q8NFV4;Q8NFV4-4;Q8NFV4-6;Q8NFV4-3;Q8NFV4-2;Q8NFV4-5	6	>sp|Q8NFV4|ABHDB_HUMAN Alpha/beta hydrolase domain-containing protein 11 OS=Homo sapiens GN=ABHD11 PE=2 SV=1	8	8	8	Q8NFV4	40.3	34.69	ABHD11	ABHD11	1.21039	0	0.911943	2.13044	1.25576	1.80016	1.13314	1.18449	1.10236	0	1.2754	0.984646
2097	Q9H425;Q9H425-3;Q9H425-2	3	>sp|Q9H425|CA198_HUMAN Uncharacterized protein C1orf198 OS=Homo sapiens GN=C1orf198 PE=1 SV=1	7	7	7	Q9H425	28.1	36.346	C1orf198	C1orf198	0	1.789	0.911943	1.06522	0	2.70024	1.13314	0	0	0	0	0.984646
2230	Q9UBQ0;Q9UBQ0-2	2	>sp|Q9UBQ0|VPS29_HUMAN Vacuolar protein sorting-associated protein 29 OS=Homo sapiens GN=VPS29 PE=1 SV=1	6	6	6	Q9UBQ0	37.4	20.505	VPS29	VPS29	0	0	0.911943	1.06522	0	3.60032	0	0	0	1.05064	0	1.96929
2290	Q9UMY4-2;Q9UMY4;Q9UMY4-3	3	>sp|Q9UMY4-2|SNX12_HUMAN Isoform 2 of Sorting nexin-12 OS=Homo sapiens GN=SNX12	7	5	5	Q9UMY4-2	35.2	18.884	SNX12	SNX12	0	0.894502	1.82389	1.06522	0	1.80016	2.26627	0	1.10236	1.05064	0	0.984646
78	O00629	1	>sp|O00629|IMA3_HUMAN Importin subunit alpha-3 OS=Homo sapiens GN=KPNA4 PE=1 SV=1	7	7	5	O00629	18.8	57.886	KPNA4	KPNA4	0	0.894502	1.82389	1.06522	0	2.70024	1.13314	0	2.20472	1.05064	2.5508	0.984646
123	O15231-2;O15231-5;O15231-4;O15231-7;O15231;O15231-3;O15231-8;O15231-6;O15231-9	9	>sp|O15231-2|ZN185_HUMAN Isoform 2 of Zinc finger protein 185 OS=Homo sapiens GN=ZNF185	10	10	10	O15231-2	30.5	48.62	ZNF185	ZNF185	0	0.894502	0	0	0	1.80016	1.13314	0	1.10236	3.15191	1.2754	0.984646
223	O75608-2;O75608	2	>sp|O75608-2|LYPA1_HUMAN Isoform 2 of Acyl-protein thioesterase 1 OS=Homo sapiens GN=LYPLA1	5	5	5	O75608-2	36	22.875	LYPLA1	LYPLA1	0	0	0.911943	1.06522	1.25576	1.80016	0	1.18449	0	0	0	1.96929
293	P00352;P05091	2	>sp|P00352|AL1A1_HUMAN Retinal dehydrogenase 1 OS=Homo sapiens GN=ALDH1A1 PE=1 SV=2	7	7	7	P00352	17.6	54.861	ALDH1A1;ALDH2	ALDH1A1;ALDH2	0	1.789	1.82389	1.06522	0	1.80016	1.13314	1.18449	0	1.05064	0	0.984646
346	P01611	1	>sp|P01611|KV119_HUMAN Ig kappa chain V-I region Wes OS=Homo sapiens PE=1 SV=1	2	2	2	P01611	31.5	11.608	IGKV1D-12	IGKV1D-12	1.21039	0	0	3.19566	3.76729	0	1.13314	1.18449	0	1.05064	3.82619	0
426	P02786	1	>sp|P02786|TFR1_HUMAN Transferrin receptor protein 1 OS=Homo sapiens GN=TFRC PE=1 SV=2	12	12	12	P02786	18.7	84.87	TFRC	TFRC	0	0.894502	0	0	0	0.900081	0	0	0	0	0	2.95394
452	P04211	1	>sp|P04211|LV001_HUMAN Ig lambda chain V region 4A OS=Homo sapiens PE=4 SV=1	3	3	3	P04211	21.4	12.38	IGLV7-43	IGLV7-43	2.42078	0.894502	0.911943	1.06522	1.25576	0.900081	1.13314	2.36898	0	1.05064	0	0
608	P10155-3;P10155-5;P10155-4;P10155;P10155-2	5	>sp|P10155-3|RO60_HUMAN Isoform 3 of 60 kDa SS-A/Ro ribonucleoprotein OS=Homo sapiens GN=TROVE2	5	5	5	P10155-3	10.6	58.482	TROVE2	TROVE2	0	3.57801	1.82389	1.06522	0	1.80016	0	0	1.10236	0	1.2754	0.984646
651	P12318-2;P12318;P31995;P31995-2;P31995-4;P31995-3;P31994-2;P31994-3;P31994	9	>sp|P12318-2|FCG2A_HUMAN Isoform 2 of Low affinity immunoglobulin gamma Fc region receptor II-a OS=Homo sapiens GN=FCGR2A	4	4	4	P12318-2	16.5	34.929	FCGR2A;FCGR2C;FCGR2B	FCGR2A;FCGR2C;FCGR2B	2.42078	0	0	0	0	1.80016	1.13314	0	0	1.05064	0	0
751	P19784	1	>sp|P19784|CSK22_HUMAN Casein kinase II subunit alpha OS=Homo sapiens GN=CSNK2A2 PE=1 SV=1	5	5	5	P19784	20.3	41.213	CSNK2A2	CSNK2A2	1.21039	1.789	0.911943	1.06522	1.25576	0	0	0	0	1.05064	1.2754	0.984646
777	P21912	1	>sp|P21912|SDHB_HUMAN Succinate dehydrogenase [ubiquinone] iron-sulfur subunit, mitochondrial OS=Homo sapiens GN=SDHB PE=1 SV=3	5	5	5	P21912	23.2	31.629	SDHB	SDHB	0	0.894502	1.82389	0	0	0.900081	2.26627	0	2.20472	0	1.2754	0.984646
1299	P67936-2;Q2TAC2-2;Q2TAC2	3	>sp|P67936-2|TPM4_HUMAN Isoform 2 of Tropomyosin alpha-4 chain OS=Homo sapiens GN=TPM4	38	5	5	P67936-2	71.5	32.722	TPM4;CCDC57	TPM4;CCDC57	0	1.789	1.82389	2.13044	0	0.900081	1.13314	0	1.10236	0	0	0
1422	Q13057;Q13057-2	2	>sp|Q13057|COASY_HUMAN Bifunctional coenzyme A synthase OS=Homo sapiens GN=COASY PE=1 SV=4	4	4	4	Q13057	10.6	62.328	COASY	COASY	1.21039	0.894502	2.73583	1.06522	1.25576	0.900081	0	0	0	1.05064	0	1.96929
1461	Q13617;Q13617-2	2	>sp|Q13617|CUL2_HUMAN Cullin-2 OS=Homo sapiens GN=CUL2 PE=1 SV=2	10	10	10	Q13617	17.4	86.982	CUL2	CUL2	0	0.894502	0.911943	0	0	0.900081	1.13314	0	2.20472	1.05064	1.2754	3.93858
1483	Q14155-6;Q14155-1;Q14155-5;Q14155-2;Q14155-3;Q14155;Q15052-2;Q15052	8	>sp|Q14155-6|ARHG7_HUMAN Isoform 6 of Rho guanine nucleotide exchange factor 7 OS=Homo sapiens GN=ARHGEF7	8	8	8	Q14155-6	15.8	70.449	ARHGEF7;ARHGEF6	ARHGEF7;ARHGEF6	0	1.789	0.911943	1.06522	1.25576	0.900081	0	0	0	1.05064	1.2754	2.95394
1634	Q5JSP0-2;Q5JSP0-3;Q5JSP0	3	>sp|Q5JSP0-2|FGD3_HUMAN Isoform 2 of FYVE, RhoGEF and PH domain-containing protein 3 OS=Homo sapiens GN=FGD3	5	5	5	Q5JSP0-2	9.3	68.793	FGD3	FGD3	0	2.68351	1.82389	1.06522	0	0.900081	1.13314	1.18449	1.10236	1.05064	1.2754	0.984646
1653	Q5VW32-2;Q5VW32	2	>sp|Q5VW32-2|BROX_HUMAN Isoform 2 of BRO1 domain-containing protein BROX OS=Homo sapiens GN=BROX	5	5	5	Q5VW32-2	21.1	42.871	BROX	BROX	1.21039	0.894502	0.911943	0	1.25576	1.80016	0	1.18449	1.10236	1.05064	0	0.984646
1681	Q6P3X3	1	>sp|Q6P3X3|TTC27_HUMAN Tetratricopeptide repeat protein 27 OS=Homo sapiens GN=TTC27 PE=1 SV=1	5	5	5	Q6P3X3	6.2	96.631	TTC27	TTC27	0	2.68351	0.911943	2.13044	0	1.80016	0	1.18449	0	0	0	0
1818	Q8TAT6;Q8TAT6-2	2	>sp|Q8TAT6|NPL4_HUMAN Nuclear protein localization protein 4 homolog OS=Homo sapiens GN=NPLOC4 PE=1 SV=3	10	10	10	Q8TAT6	15.5	68.119	NPLOC4	NPLOC4	1.21039	2.68351	1.82389	0	0	0.900081	1.13314	0	2.20472	0	1.2754	0
1892	Q93050-1;Q93050;Q93050-3;Q13488-2;Q13488;Q9HBG4	6	>sp|Q93050-1|VPP1_HUMAN Isoform 2 of V-type proton ATPase 116 kDa subunit a isoform 1 OS=Homo sapiens GN=ATP6V0A1	4	4	3	Q93050-1	4.7	95.755	ATP6V0A1;TCIRG1;ATP6V0A4	ATP6V0A1;TCIRG1;ATP6V0A4	1.21039	0.894502	0.911943	1.06522	1.25576	1.80016	1.13314	0	1.10236	1.05064	2.5508	0.984646
2043	Q9BX68	1	>sp|Q9BX68|HINT2_HUMAN Histidine triad nucleotide-binding protein 2, mitochondrial OS=Homo sapiens GN=HINT2 PE=1 SV=1	4	4	4	Q9BX68	41.7	17.162	HINT2	HINT2	1.21039	0.894502	0	1.06522	1.25576	1.80016	1.13314	2.36898	1.10236	2.10127	0	0
2120	Q9HAV0	1	>sp|Q9HAV0|GBB4_HUMAN Guanine nucleotide-binding protein subunit beta-4 OS=Homo sapiens GN=GNB4 PE=1 SV=3	10	5	5	Q9HAV0	37.9	37.567	GNB4	GNB4	1.21039	1.789	1.82389	0	0	0.900081	1.13314	1.18449	1.10236	1.05064	1.2754	2.95394
2209	Q9NZP8	1	>sp|Q9NZP8|C1RL_HUMAN Complement C1r subcomponent-like protein OS=Homo sapiens GN=C1RL PE=1 SV=2	4	3	3	Q9NZP8	10.3	53.498	C1RL	C1RL	2.42078	0	0	2.13044	2.51152	0.900081	1.13314	2.36898	1.10236	2.10127	1.2754	0.984646
2279	Q9UKY7-2;Q9UKY7	2	>sp|Q9UKY7-2|CDV3_HUMAN Isoform 2 of Protein CDV3 homolog OS=Homo sapiens GN=CDV3	4	4	3	Q9UKY7-2	25.4	22.079	CDV3	CDV3	0	2.68351	0	1.06522	2.51152	2.70024	0	0	0	1.05064	1.2754	0.984646
241	O75954	1	>sp|O75954|TSN9_HUMAN Tetraspanin-9 OS=Homo sapiens GN=TSPAN9 PE=1 SV=1	4	4	4	O75954	16.7	26.779	TSPAN9	TSPAN9	0	1.789	2.73583	0	0	0	0	0	1.10236	0	0	1.96929
821	P25098;P35626	2	>sp|P25098|ARBK1_HUMAN Beta-adrenergic receptor kinase 1 OS=Homo sapiens GN=ADRBK1 PE=1 SV=2	5	5	5	P25098	7.4	79.573	ADRBK1;ADRBK2	GRK2;GRK3	0	0.894502	1.82389	0	0	2.70024	2.26627	0	2.20472	0	1.2754	0.984646
982	P36873;P36873-2	2	>sp|P36873|PP1G_HUMAN Serine/threonine-protein phosphatase PP1-gamma catalytic subunit OS=Homo sapiens GN=PPP1CC PE=1 SV=1	14	2	2	P36873	39.3	36.983	PPP1CC	PPP1CC	0	1.789	0.911943	1.06522	0	0.900081	0	0	3.30707	0	0	1.96929
1050	P46734-2;P46734;P46734-3	3	>sp|P46734-2|MP2K3_HUMAN Isoform 1 of Dual specificity mitogen-activated protein kinase kinase 3 OS=Homo sapiens GN=MAP2K3	5	5	5	P46734-2	18.9	36.172	MAP2K3	MAP2K3	0	1.789	0.911943	1.06522	0	1.80016	0	0	0	1.05064	0	0.984646
1051	P46736-4;P46736-2;P46736-3;P46736	4	>sp|P46736-4|BRCC3_HUMAN Isoform 4 of Lys-63-specific deubiquitinase BRCC36 OS=Homo sapiens GN=BRCC3	1	1	1	P46736-4	7.4	23.457	BRCC3	BRCC3	1.21039	0.894502	0.911943	1.06522	0	0.900081	1.13314	1.18449	1.10236	1.05064	1.2754	0.984646
1250	P61923;P61923-4;P61923-5;P61923-2;P61923-3	5	>sp|P61923|COPZ1_HUMAN Coatomer subunit zeta-1 OS=Homo sapiens GN=COPZ1 PE=1 SV=1	3	3	3	P61923	24.9	20.198	COPZ1	COPZ1	1.21039	0.894502	0.911943	0	2.51152	0.900081	1.13314	0	1.10236	1.05064	1.2754	1.96929
1265	P62328	1	>sp|P62328|TYB4_HUMAN Thymosin beta-4 OS=Homo sapiens GN=TMSB4X PE=1 SV=2	7	7	6	P62328	86.4	5.0526	TMSB4X	TMSB4X	0	0	0	0	0	0.900081	1.13314	0	0	0	1.2754	1.96929
1436	Q13217	1	>sp|Q13217|DNJC3_HUMAN DnaJ homolog subfamily C member 3 OS=Homo sapiens GN=DNAJC3 PE=1 SV=1	6	6	6	Q13217	16.7	57.579	DNAJC3	DNAJC3	0	4.47251	2.73583	1.06522	0	1.80016	0	0	2.20472	1.05064	0	0
1748	Q86WR7;Q86WR7-2	2	>sp|Q86WR7|PRSR2_HUMAN Proline and serine-rich protein 2 OS=Homo sapiens GN=PROSER2 PE=1 SV=2	7	7	7	Q86WR7	19.5	45.801	PROSER2	PROSER2	1.21039	1.789	0.911943	0	1.25576	0.900081	0	0	1.10236	1.05064	0	1.96929
1931	Q96FZ7	1	>sp|Q96FZ7|CHMP6_HUMAN Charged multivesicular body protein 6 OS=Homo sapiens GN=CHMP6 PE=1 SV=3	5	5	5	Q96FZ7	26.9	23.485	CHMP6	CHMP6	1.21039	0.894502	1.82389	2.13044	0	1.80016	1.13314	1.18449	1.10236	2.10127	0	1.96929
2037	Q9BW04-2;Q9BW04	2	>sp|Q9BW04-2|SARG_HUMAN Isoform 2 of Specifically androgen-regulated gene protein OS=Homo sapiens GN=SARG	6	6	6	Q9BW04-2	31.8	37.523	SARG	C1orf116	1.21039	0	0	2.13044	1.25576	0.900081	0	1.18449	0	1.05064	0	0
2133	Q9HD45	1	>sp|Q9HD45|TM9S3_HUMAN Transmembrane 9 superfamily member 3 OS=Homo sapiens GN=TM9SF3 PE=1 SV=2	5	5	5	Q9HD45	11.4	67.887	TM9SF3	TM9SF3	0	1.789	1.82389	1.06522	0	0.900081	2.26627	0	1.10236	1.05064	1.2754	0.984646
117	O60684;O15131;P52294	3	>sp|O60684|IMA7_HUMAN Importin subunit alpha-7 OS=Homo sapiens GN=KPNA6 PE=1 SV=1	3	3	3	O60684	4.9	60.029	KPNA6;KPNA5;KPNA1	KPNA6;KPNA5;KPNA1	2.42078	0.894502	0.911943	0	1.25576	0.900081	0	1.18449	0	1.05064	0	0.984646
330	P01116-2;P01116;P01112-2;P01112	4	>sp|P01116-2|RASK_HUMAN Isoform 2B of GTPase KRas OS=Homo sapiens GN=KRAS	6	6	3	P01116-2	41	21.424	KRAS;HRAS	KRAS;HRAS	0	0	0.911943	0	0	1.80016	0	0	0	2.10127	0	1.96929
428	P02788;P02788-2	2	>sp|P02788|TRFL_HUMAN Lactotransferrin OS=Homo sapiens GN=LTF PE=1 SV=6	14	14	13	P02788	26.3	78.181	LTF	LTF	1.21039	1.789	0	0	1.25576	0	0	0	0	0	2.5508	0
540	P07947;P06239;P09769;P06239-3	4	>sp|P07947|YES_HUMAN Tyrosine-protein kinase Yes OS=Homo sapiens GN=YES1 PE=1 SV=3	16	8	5	P07947	26.7	60.801	YES1;LCK;FGR	YES1;LCK;FGR	0	0.894502	0.911943	1.06522	0	0.900081	1.13314	0	0	0	0	0.984646
570	P08962-3;P08962-2;P08962	3	>sp|P08962-3|CD63_HUMAN Isoform 3 of CD63 antigen OS=Homo sapiens GN=CD63	3	3	2	P08962-3	12.8	17.271	CD63	CD63	0	0	0	2.13044	0	1.80016	1.13314	2.36898	1.10236	2.10127	0	1.96929
654	P12814-3;P12814-2;P12814-4	3	>sp|P12814-3|ACTN1_HUMAN Isoform 3 of Alpha-actinin-1 OS=Homo sapiens GN=ACTN1	86	1	1	P12814-3	82.7	105.57	ACTN1	ACTN1	0	1.789	1.82389	0	0	2.70024	0	0	0	2.10127	0	1.96929
1093	P49619-3;P49619;P49619-2	3	>sp|P49619-3|DGKG_HUMAN Isoform 3 of Diacylglycerol kinase gamma OS=Homo sapiens GN=DGKG	5	5	5	P49619-3	7.7	84.572	DGKG	DGKG	0	0.894502	2.73583	0	0	1.80016	2.26627	0	1.10236	1.05064	1.2754	1.96929
1359	Q03518	1	>sp|Q03518|TAP1_HUMAN Antigen peptide transporter 1 OS=Homo sapiens GN=TAP1 PE=1 SV=2	7	7	7	Q03518	15.6	87.217	TAP1	TAP1	2.42078	0	0.911943	2.13044	0	0.900081	1.13314	0	1.10236	1.05064	0	0
1409	Q12846;Q12846-2	2	>sp|Q12846|STX4_HUMAN Syntaxin-4 OS=Homo sapiens GN=STX4 PE=1 SV=2	7	7	7	Q12846	26.3	34.18	STX4	STX4	0	0.894502	1.82389	1.06522	1.25576	1.80016	0	0	1.10236	1.05064	2.5508	0.984646
1541	Q15165-3;Q15165-1;Q15165	3	>sp|Q15165-3|PON2_HUMAN Isoform 3 of Serum paraoxonase/arylesterase 2 OS=Homo sapiens GN=PON2	3	3	3	Q15165-3	14.3	37.996	PON2	PON2	0	0.894502	0.911943	0	0	1.80016	1.13314	1.18449	1.10236	1.05064	0	0.984646
1624	Q4L180-2;Q4L180;Q4L180-4;Q4L180-6;Q4L180-5;Q4L180-3;Q4L180-7	7	>sp|Q4L180-2|FIL1L_HUMAN Isoform 2 of Filamin A-interacting protein 1-like OS=Homo sapiens GN=FILIP1L	2	2	2	Q4L180-2	2.3	130.17	FILIP1L	FILIP1L	0	0.894502	0.911943	1.06522	1.25576	0.900081	1.13314	1.18449	1.10236	1.05064	1.2754	0
1833	Q8TDX7;Q8TDX7-2	2	>sp|Q8TDX7|NEK7_HUMAN Serine/threonine-protein kinase Nek7 OS=Homo sapiens GN=NEK7 PE=1 SV=1	7	7	7	Q8TDX7	34.1	34.551	NEK7	NEK7	0	0.894502	0.911943	1.06522	0	3.60032	0	0	1.10236	1.05064	0	0
1887	Q92973-2;Q92973;Q92973-3	3	>sp|Q92973-2|TNPO1_HUMAN Isoform 2 of Transportin-1 OS=Homo sapiens GN=TNPO1	11	11	9	Q92973-2	14.7	101.31	TNPO1	TNPO1	0	0	0	0	0	1.80016	2.26627	0	2.20472	0	0	3.93858
1971	Q96SB3	1	>sp|Q96SB3|NEB2_HUMAN Neurabin-2 OS=Homo sapiens GN=PPP1R9B PE=1 SV=2	3	3	3	Q96SB3	6.4	89.191	PPP1R9B	PPP1R9B	0	2.68351	0.911943	1.06522	0	0.900081	1.13314	0	1.10236	1.05064	0	0.984646
2118	Q9HAB8-2;Q9HAB8	2	>sp|Q9HAB8-2|PPCS_HUMAN Isoform 2 of Phosphopantothenate--cysteine ligase OS=Homo sapiens GN=PPCS	6	6	6	Q9HAB8-2	37.7	15.645	PPCS	PPCS	0	0	0	1.06522	0	1.80016	1.13314	0	1.10236	1.05064	1.2754	0.984646
2128	Q9HCM2;Q9HCM2-4;O75051	3	>sp|Q9HCM2|PLXA4_HUMAN Plexin-A4 OS=Homo sapiens GN=PLXNA4 PE=1 SV=4	5	5	5	Q9HCM2	2.7	212.45	PLXNA4;PLXNA2	PLXNA4;PLXNA2	0	0.894502	0.911943	2.13044	1.25576	0.900081	1.13314	0	2.20472	0	3.82619	0.984646
2143	Q9NQR4	1	>sp|Q9NQR4|NIT2_HUMAN Omega-amidase NIT2 OS=Homo sapiens GN=NIT2 PE=1 SV=1	5	5	5	Q9NQR4	18.1	30.608	NIT2	NIT2	0	0	0.911943	0	0	0.900081	1.13314	2.36898	1.10236	0	2.5508	1.96929
155	O43583	1	>sp|O43583|DENR_HUMAN Density-regulated protein OS=Homo sapiens GN=DENR PE=1 SV=2	3	3	3	O43583	22.7	22.092	DENR	DENR	0	1.789	1.82389	0	1.25576	0.900081	0	0	0	1.05064	0	0
259	O95197-3;O95197-4;O95197-7;O95197-2;O95197;O95197-6;O95197-5	7	>sp|O95197-3|RTN3_HUMAN Isoform 3 of Reticulon-3 OS=Homo sapiens GN=RTN3	3	3	3	O95197-3	11.9	25.609	RTN3	RTN3	0	0	0	0	0	1.80016	2.26627	0	3.30707	1.05064	3.82619	2.95394
350	P01616	1	>sp|P01616|KV203_HUMAN Ig kappa chain V-II region MIL OS=Homo sapiens PE=1 SV=1	1	1	1	P01616	21.4	10.825	IGKV2D-28	IGKV2D-28	2.42078	0.894502	0.911943	0	2.51152	1.80016	0	1.18449	0	1.05064	1.2754	0.984646
360	P01708;CON__ENSEMBL:ENSBTAP00000014147;CON__Q1RMN8;P06317;P01710;P01707;P06887;P01721	8	>sp|P01708|LV205_HUMAN Ig lambda chain V-II region BUR OS=Homo sapiens PE=1 SV=1	4	3	3	P01708	27.5	11.506	IGLV2-11	IGLV2-11	2.42078	0	0	1.06522	0	1.80016	2.26627	1.18449	0	1.05064	1.2754	0.984646
516	P06756-3;P06756-2;P06756	3	>sp|P06756-3|ITAV_HUMAN Isoform 3 of Integrin alpha-V OS=Homo sapiens GN=ITGAV	6	6	6	P06756-3	5.8	111.13	ITGAV	ITGAV	1.21039	0	0.911943	1.06522	1.25576	1.80016	0	1.18449	0	1.05064	0	0
611	P10321	1	>sp|P10321|1C07_HUMAN HLA class I histocompatibility antigen, Cw-7 alpha chain OS=Homo sapiens GN=HLA-C PE=1 SV=3	13	1	1	P10321	41.5	40.648	HLA-C	HLA-C	1.21039	0	0	0	1.25576	2.70024	2.26627	1.18449	0	1.05064	0	0.984646
812	P23786	1	>sp|P23786|CPT2_HUMAN Carnitine O-palmitoyltransferase 2, mitochondrial OS=Homo sapiens GN=CPT2 PE=1 SV=2	5	5	5	P23786	9	73.776	CPT2	CPT2	0	0.894502	2.73583	0	0	2.70024	0	0	1.10236	3.15191	0	0.984646
1015	P42025	1	>sp|P42025|ACTY_HUMAN Beta-centractin OS=Homo sapiens GN=ACTR1B PE=1 SV=1	9	3	3	P42025	32.4	42.293	ACTR1B	ACTR1B	0	0.894502	0.911943	1.06522	0	0.900081	1.13314	1.18449	1.10236	0	1.2754	1.96929
1227	P61018;P61018-2	2	>sp|P61018|RAB4B_HUMAN Ras-related protein Rab-4B OS=Homo sapiens GN=RAB4B PE=1 SV=1	5	4	4	P61018	32.4	23.586	RAB4B	RAB4B	0	0.894502	0.911943	0	0	1.80016	0	1.18449	0	1.05064	0	0.984646
1417	Q12982;Q12982-2;Q86WG3;Q86WG3-3	4	>sp|Q12982|BNIP2_HUMAN BCL2/adenovirus E1B 19 kDa protein-interacting protein 2 OS=Homo sapiens GN=BNIP2 PE=1 SV=1	5	5	5	Q12982	13.4	36.017	BNIP2;ATCAY	BNIP2;ATCAY	2.42078	2.68351	0.911943	0	0	0.900081	0	0	1.10236	0	0	0.984646
1496	Q14258	1	>sp|Q14258|TRI25_HUMAN E3 ubiquitin/ISG15 ligase TRIM25 OS=Homo sapiens GN=TRIM25 PE=1 SV=2	10	10	10	Q14258	19.4	70.973	TRIM25	TRIM25	0	0	2.73583	1.06522	1.25576	0.900081	1.13314	0	1.10236	0	1.2754	1.96929
1677	Q6P1M0;Q6P1M0-2	2	>sp|Q6P1M0|S27A4_HUMAN Long-chain fatty acid transport protein 4 OS=Homo sapiens GN=SLC27A4 PE=1 SV=1	5	5	5	Q6P1M0	9.8	72.063	SLC27A4	SLC27A4	1.21039	0	1.82389	0	1.25576	1.80016	0	1.18449	0	1.05064	0	0
1680	Q6P3W7	1	>sp|Q6P3W7|SCYL2_HUMAN SCY1-like protein 2 OS=Homo sapiens GN=SCYL2 PE=1 SV=1	9	9	9	Q6P3W7	12.3	103.71	SCYL2	SCYL2	0	0	0.911943	1.06522	0	3.60032	0	0	0	1.05064	0	0.984646
1881	Q92900-2;Q92900	2	>sp|Q92900-2|RENT1_HUMAN Isoform 2 of Regulator of nonsense transcripts 1 OS=Homo sapiens GN=UPF1	12	12	12	Q92900-2	14.8	123.03	UPF1	UPF1	0	0.894502	1.82389	1.06522	0	0.900081	1.13314	0	0	1.05064	0	1.96929
2263	Q9UJ68-2;Q9UJ68-3;Q9UJ68-4;Q9UJ68-5;Q9UJ68	5	>sp|Q9UJ68-2|MSRA_HUMAN Isoform 2 of Mitochondrial peptide methionine sulfoxide reductase OS=Homo sapiens GN=MSRA	5	5	5	Q9UJ68-2	41.4	18.963	MSRA	MSRA	1.21039	0.894502	0.911943	0	0	0.900081	0	1.18449	0	1.05064	1.2754	1.96929
2283	Q9ULC4-2;Q9ULC4;Q9ULC4-3	3	>sp|Q9ULC4-2|MCTS1_HUMAN Isoform 2 of Malignant T-cell-amplified sequence 1 OS=Homo sapiens GN=MCTS1	3	3	3	Q9ULC4-2	20.1	19.228	MCTS1	MCTS1	1.21039	0	0	0	0	1.80016	0	2.36898	1.10236	3.15191	0	0
2339	Q9Y385	1	>sp|Q9Y385|UB2J1_HUMAN Ubiquitin-conjugating enzyme E2 J1 OS=Homo sapiens GN=UBE2J1 PE=1 SV=2	7	7	7	Q9Y385	38.4	35.198	UBE2J1	UBE2J1	0	1.789	0	1.06522	0	0	1.13314	1.18449	0	0	1.2754	0
44	Q13765;E9PAV3-2;E9PAV3;Q9BZK3	4	>sp|Q13765|NACA_HUMAN Nascent polypeptide-associated complex subunit alpha OS=Homo sapiens GN=NACA PE=1 SV=1	2	2	2	Q13765	12.6	23.384	NACA;NACAP1	NACA;NACAP1	0	1.789	0.911943	1.06522	0	1.80016	2.26627	0	2.20472	0	0	0.984646
63	O00233;O00233-2;O00233-3	3	>sp|O00233|PSMD9_HUMAN 26S proteasome non-ATPase regulatory subunit 9 OS=Homo sapiens GN=PSMD9 PE=1 SV=3	4	4	4	O00233	19.3	24.682	PSMD9	PSMD9	0	0.894502	2.73583	1.06522	0	0.900081	1.13314	0	0	0	1.2754	0.984646
110	O15067	1	>sp|O15067|PUR4_HUMAN Phosphoribosylformylglycinamidine synthase OS=Homo sapiens GN=PFAS PE=1 SV=4	4	4	4	O15067	3.8	144.73	PFAS	PFAS	0	1.789	0.911943	1.06522	0	2.70024	1.13314	0	1.10236	2.10127	1.2754	0
116	O15127	1	>sp|O15127|SCAM2_HUMAN Secretory carrier-associated membrane protein 2 OS=Homo sapiens GN=SCAMP2 PE=1 SV=2	3	3	3	O15127	10	36.648	SCAMP2	SCAMP2	1.21039	0.894502	0.911943	1.06522	0	0.900081	0	1.18449	0	0	0	0.984646
194	O60762	1	>sp|O60762|DPM1_HUMAN Dolichol-phosphate mannosyltransferase subunit 1 OS=Homo sapiens GN=DPM1 PE=1 SV=1	7	7	7	O60762	27.7	29.634	DPM1	DPM1	0	0	0.911943	0	0	1.80016	1.13314	1.18449	1.10236	1.05064	2.5508	0.984646
261	O95260-2;O95260	2	>sp|O95260-2|ATE1_HUMAN Isoform ATE1-2 of Arginyl-tRNA--protein transferase 1 OS=Homo sapiens GN=ATE1	9	9	9	O95260-2	20.7	59.031	ATE1	ATE1	0	1.789	0.911943	1.06522	0	0.900081	0	0	0	1.05064	0	0
365	P01763	1	>sp|P01763|HV302_HUMAN Ig heavy chain V-III region WEA OS=Homo sapiens PE=1 SV=1	3	1	1	P01763	25.4	12.141	IGHV3-48	IGHV3-48	0	0.894502	0.911943	0	0	0.900081	0	2.36898	0	1.05064	0	0.984646
369	P01767	1	>sp|P01767|HV306_HUMAN Ig heavy chain V-III region BUT OS=Homo sapiens PE=1 SV=1	3	1	1	P01767	32.2	11.906	IGHV3-53	IGHV3-53	1.21039	0	1.82389	3.19566	3.76729	0	0	0	0	1.05064	0	0.984646
615	P10606	1	>sp|P10606|COX5B_HUMAN Cytochrome c oxidase subunit 5B, mitochondrial OS=Homo sapiens GN=COX5B PE=1 SV=2	2	2	2	P10606	9.3	13.696	COX5B	COX5B	1.21039	0.894502	0.911943	2.13044	1.25576	2.70024	2.26627	1.18449	2.20472	2.10127	0	0
646	P12074	1	>sp|P12074|CX6A1_HUMAN Cytochrome c oxidase subunit 6A1, mitochondrial OS=Homo sapiens GN=COX6A1 PE=1 SV=4	2	2	2	P12074	43.1	12.155	COX6A1	COX6A1	0	0	0	1.06522	2.51152	0.900081	0	0	0	0	0	0
716	P16278-3;P16278;P16278-2	3	>sp|P16278-3|BGAL_HUMAN Isoform 3 of Beta-galactosidase OS=Homo sapiens GN=GLB1	6	6	6	P16278-3	9.9	72.75	GLB1	GLB1	0	1.789	0.911943	0	0	1.80016	0	1.18449	0	0	0	0.984646
784	P22307-6;P22307-2;P22307-4;P22307-7;P22307-8;P22307;P22307-5	7	>sp|P22307-6|NLTP_HUMAN Isoform 6 of Non-specific lipid-transfer protein OS=Homo sapiens GN=SCP2	3	3	3	P22307-6	25.7	15.079	SCP2	SCP2	0	0.894502	0.911943	1.06522	1.25576	0.900081	1.13314	1.18449	1.10236	1.05064	1.2754	0
1173	P54108;P54108-2;P54108-3	3	>sp|P54108|CRIS3_HUMAN Cysteine-rich secretory protein 3 OS=Homo sapiens GN=CRISP3 PE=1 SV=1	2	2	2	P54108	6.9	27.63	CRISP3	CRISP3	2.42078	0	1.82389	2.13044	1.25576	0.900081	0	1.18449	0	1.05064	0	0
1283	P63092-3;P63092-2;P63092;P63092-4;Q5JWF2-2;Q5JWF2	6	>sp|P63092-3|GNAS2_HUMAN Isoform 3 of Guanine nucleotide-binding protein G(s) subunit alpha isoforms short OS=Homo sapiens GN=GNAS	4	3	3	P63092-3	10.3	44.179	GNAS	GNAS	1.21039	0.894502	0.911943	1.06522	1.25576	0.900081	0	1.18449	0	1.05064	1.2754	0.984646
1352	Q02218-2;Q02218;Q02218-3;Q9ULD0-3;Q9ULD0-2;Q9ULD0	6	>sp|Q02218-2|ODO1_HUMAN Isoform 2 of 2-oxoglutarate dehydrogenase, mitochondrial OS=Homo sapiens GN=OGDH	11	11	11	Q02218-2	13.4	115.51	OGDH;OGDHL	OGDH;OGDHL	1.21039	1.789	0.911943	0	0	1.80016	0	0	0	0	0	2.95394
1360	Q03519;Q03519-2	2	>sp|Q03519|TAP2_HUMAN Antigen peptide transporter 2 OS=Homo sapiens GN=TAP2 PE=1 SV=1	7	7	7	Q03519	12.7	75.663	TAP2	TAP2	0	2.68351	0	0	0	1.80016	1.13314	1.18449	0	0	1.2754	0
1595	Q16706	1	>sp|Q16706|MA2A1_HUMAN Alpha-mannosidase 2 OS=Homo sapiens GN=MAN2A1 PE=1 SV=2	8	8	8	Q16706	9.6	131.14	MAN2A1	MAN2A1	1.21039	0.894502	1.82389	0	0	1.80016	0	1.18449	0	1.05064	0	0
1659	Q5W0V3-2;Q5W0V3	2	>sp|Q5W0V3-2|F16B1_HUMAN Isoform 2 of Protein FAM160B1 OS=Homo sapiens GN=FAM160B1	7	7	7	Q5W0V3-2	14.5	83.734	FAM160B1	FAM160B1	0	0.894502	1.82389	0	1.25576	1.80016	0	0	1.10236	0	0	1.96929
1725	Q7Z2W4;Q7Z2W4-2;Q7Z2W4-3;Q7Z2W4-4;Q7Z2W4-5	5	>sp|Q7Z2W4|ZCCHV_HUMAN Zinc finger CCCH-type antiviral protein 1 OS=Homo sapiens GN=ZC3HAV1 PE=1 SV=3	8	8	7	Q7Z2W4	11.2	101.43	ZC3HAV1	ZC3HAV1	0	1.789	1.82389	1.06522	0	0.900081	0	0	1.10236	1.05064	0	0.984646
1910	Q96AX1	1	>sp|Q96AX1|VP33A_HUMAN Vacuolar protein sorting-associated protein 33A OS=Homo sapiens GN=VPS33A PE=1 SV=1	2	2	2	Q96AX1	3	67.61	VPS33A	VPS33A	0	1.789	1.82389	0	0	0.900081	0	0	1.10236	1.05064	1.2754	1.96929
1970	Q96S97	1	>sp|Q96S97|MYADM_HUMAN Myeloid-associated differentiation marker OS=Homo sapiens GN=MYADM PE=1 SV=2	3	3	3	Q96S97	14	35.273	MYADM	MYADM	1.21039	0.894502	0	1.06522	1.25576	0	1.13314	1.18449	1.10236	0	1.2754	0.984646
2055	Q9BZF1-3;Q9BZF1-2;Q9BZF1	3	>sp|Q9BZF1-3|OSBL8_HUMAN Isoform 3 of Oxysterol-binding protein-related protein 8 OS=Homo sapiens GN=OSBPL8	5	5	5	Q9BZF1-3	8.3	96.955	OSBPL8	OSBPL8	0	0.894502	1.82389	0	0	0.900081	0	0	0	1.05064	0	0.984646
2297	Q9UNS2-2;Q9UNS2	2	>sp|Q9UNS2-2|CSN3_HUMAN Isoform 2 of COP9 signalosome complex subunit 3 OS=Homo sapiens GN=COPS3	5	5	5	Q9UNS2-2	21.3	45.726	COPS3	COPS3	0	0.894502	1.82389	1.06522	0	0.900081	1.13314	0	1.10236	1.05064	1.2754	0.984646
249	O94886	1	>sp|O94886|CSCL1_HUMAN CSC1-like protein 1 OS=Homo sapiens GN=TMEM63A PE=1 SV=3	7	7	7	O94886	9.2	92.125	TMEM63A	TMEM63A	0	0	0.911943	2.13044	2.51152	0.900081	0	0	0	2.10127	0	1.96929
464	P04438;P01814	2	>sp|P04438|HV208_HUMAN Ig heavy chain V-II region SESS OS=Homo sapiens PE=2 SV=1	2	2	1	P04438	10.2	16.323	IGHV2-70	IGHV2-70	1.21039	0	0.911943	2.13044	1.25576	0	0	2.36898	0	1.05064	0	0.984646
507	P06702	1	>sp|P06702|S10A9_HUMAN Protein S100-A9 OS=Homo sapiens GN=S100A9 PE=1 SV=1	7	7	7	P06702	71.1	13.242	S100A9	S100A9	0	0	0	0	1.25576	2.70024	0	1.18449	2.20472	0	5.10159	0
591	P09669	1	>sp|P09669|COX6C_HUMAN Cytochrome c oxidase subunit 6C OS=Homo sapiens GN=COX6C PE=1 SV=2	4	4	4	P09669	37.3	8.7813	COX6C	COX6C	1.21039	0.894502	0.911943	1.06522	0	1.80016	1.13314	1.18449	2.20472	0	0	0
663	P13598	1	>sp|P13598|ICAM2_HUMAN Intercellular adhesion molecule 2 OS=Homo sapiens GN=ICAM2 PE=1 SV=2	5	5	5	P13598	20	30.654	ICAM2	ICAM2	0	0	0	2.13044	1.25576	0.900081	0	4.73796	2.20472	2.10127	0	0.984646
767	P20851-2;P20851	2	>sp|P20851-2|C4BPB_HUMAN Isoform 2 of C4b-binding protein beta chain OS=Homo sapiens GN=C4BPB	5	5	5	P20851-2	23.9	28.286	C4BPB	C4BPB	1.21039	0	0	1.06522	1.25576	1.80016	1.13314	1.18449	0	0	1.2754	0
798	P23142-4	1	>sp|P23142-4|FBLN1_HUMAN Isoform C of Fibulin-1 OS=Homo sapiens GN=FBLN1	8	3	3	P23142-4	13.2	74.433	FBLN1	FBLN1	2.42078	0.894502	0	2.13044	1.25576	0	1.13314	1.18449	0	1.05064	1.2754	0.984646
810	P23588;P23588-2	2	>sp|P23588|IF4B_HUMAN Eukaryotic translation initiation factor 4B OS=Homo sapiens GN=EIF4B PE=1 SV=2	10	10	10	P23588	19	69.15	EIF4B	EIF4B	0	0	0	0	0	3.60032	0	0	0	0	0	0.984646
859	P28070	1	>sp|P28070|PSB4_HUMAN Proteasome subunit beta type-4 OS=Homo sapiens GN=PSMB4 PE=1 SV=4	3	3	3	P28070	16.3	29.204	PSMB4	PSMB4	0	0	0.911943	0	1.25576	1.80016	1.13314	1.18449	1.10236	0	0	2.95394
910	P30508;Q07000;Q29960-2;Q29960	4	>sp|P30508|1C12_HUMAN HLA class I histocompatibility antigen, Cw-12 alpha chain OS=Homo sapiens GN=HLA-C PE=1 SV=2	16	5	0	P30508	52.2	40.885	HLA-C	HLA-C	0	3.57801	0.911943	0	0	1.80016	2.26627	1.18449	2.20472	2.10127	0	0
945	P34810-2;P34810-3;P34810	3	>sp|P34810-2|CD68_HUMAN Isoform Short of Macrosialin OS=Homo sapiens GN=CD68	2	2	2	P34810-2	18.2	31.738	CD68	CD68	1.21039	0.894502	0	1.06522	0	0.900081	1.13314	1.18449	1.10236	1.05064	0	0.984646
1231	P62837-2;P62837;P61077;P61077-2;P61077-3;Q9Y2X8;P51668	7	>sp|P62837-2|UB2D2_HUMAN Isoform 2 of Ubiquitin-conjugating enzyme E2 D2 OS=Homo sapiens GN=UBE2D2	2	2	2	P62837-2	24.6	13.635	UBE2D2;UBE2D3;UBE2D4;UBE2D1	UBE2D2;UBE2D3;UBE2D4;UBE2D1	1.21039	0.894502	0.911943	0	1.25576	0.900081	0	1.18449	0	1.05064	0	0.984646
1325	P84095	1	>sp|P84095|RHOG_HUMAN Rho-related GTP-binding protein RhoG OS=Homo sapiens GN=RHOG PE=1 SV=1	7	6	6	P84095	51.8	21.308	RHOG	RHOG	0	0.894502	0	0	1.25576	0.900081	1.13314	0	0	0	0	0
1419	Q13033-2;Q13033	2	>sp|Q13033-2|STRN3_HUMAN Isoform Alpha of Striatin-3 OS=Homo sapiens GN=STRN3	6	5	5	Q13033-2	10.1	77.744	STRN3	STRN3	0	2.68351	1.82389	0	0	0.900081	0	0	2.20472	0	0	0
1498	Q14315-2;Q14315	2	>sp|Q14315-2|FLNC_HUMAN Isoform 2 of Filamin-C OS=Homo sapiens GN=FLNC	17	2	2	Q14315-2	5.4	287.28	FLNC	FLNC	0	0.894502	0	2.13044	1.25576	2.70024	2.26627	1.18449	1.10236	2.10127	0	0.984646
1558	Q15435-2;Q15435;Q15435-5;Q15435-4;Q15435-3	5	>sp|Q15435-2|PP1R7_HUMAN Isoform 2 of Protein phosphatase 1 regulatory subunit 7 OS=Homo sapiens GN=PPP1R7	7	7	7	Q15435-2	23.3	36.837	PPP1R7	PPP1R7	0	0	1.82389	0	0	0.900081	0	0	0	1.05064	0	1.96929
1747	Q86WI1	1	>sp|Q86WI1|PKHL1_HUMAN Fibrocystin-L OS=Homo sapiens GN=PKHD1L1 PE=2 SV=2	14	14	13	Q86WI1	4.4	465.73	PKHD1L1	PKHD1L1	0	0.894502	0	0	0	4.50041	0	0	0	4.20254	0	0.984646
1814	Q8NFC6	1	>sp|Q8NFC6|BD1L1_HUMAN Biorientation of chromosomes in cell division protein 1-like 1 OS=Homo sapiens GN=BOD1L1 PE=1 SV=2	2	2	2	Q8NFC6	0.9	330.46	BOD1L1	BOD1L1	2.42078	1.789	2.73583	0	0	0	0	0	0	0	0	0
2177	Q9NUY8-2;Q9NUY8	2	>sp|Q9NUY8-2|TBC23_HUMAN Isoform 2 of TBC1 domain family member 23 OS=Homo sapiens GN=TBC1D23	3	3	3	Q9NUY8-2	6	76.5	TBC1D23	TBC1D23	0	0.894502	1.82389	0	0	1.80016	1.13314	0	0	1.05064	0	1.96929
2182	Q9NVI7-2;Q9NVI7;Q9NVI7-3;Q5T2N8;Q5T9A4-3;Q5T9A4;Q5T9A4-2	7	>sp|Q9NVI7-2|ATD3A_HUMAN Isoform 2 of ATPase family AAA domain-containing protein 3A OS=Homo sapiens GN=ATAD3A	8	8	8	Q9NVI7-2	15.9	66.217	ATAD3A;ATAD3C;ATAD3B	ATAD3A;ATAD3C;ATAD3B	0	1.789	2.73583	1.06522	0	0	1.13314	0	1.10236	1.05064	1.2754	1.96929
2216	Q9P1F3	1	>sp|Q9P1F3|ABRAL_HUMAN Costars family protein ABRACL OS=Homo sapiens GN=ABRACL PE=1 SV=1	2	2	2	Q9P1F3	30.9	9.0564	ABRACL	ABRACL	1.21039	0.894502	0.911943	1.06522	2.51152	2.70024	1.13314	1.18449	0	2.10127	0	0
2270	Q9UK41;Q9UK41-2	2	>sp|Q9UK41|VPS28_HUMAN Vacuolar protein sorting-associated protein 28 homolog OS=Homo sapiens GN=VPS28 PE=1 SV=1	4	4	4	Q9UK41	30.3	25.425	VPS28	VPS28	0	0	0.911943	0	1.25576	0	1.13314	0	1.10236	2.10127	1.2754	0
2327	Q9Y2L6-2;Q9Y2L6	2	>sp|Q9Y2L6-2|FRM4B_HUMAN Isoform 2 of FERM domain-containing protein 4B OS=Homo sapiens GN=FRMD4B	5	5	5	Q9Y2L6-2	6.1	111.63	FRMD4B	FRMD4B	0	1.789	0	1.06522	0	0.900081	1.13314	0	4.40943	1.05064	1.2754	0
2348	Q9Y3P9;Q9Y3P9-2;Q9Y3P9-3;B7ZAP0;Q9Y3P9-4;Q5R372-7;Q5R372-8;Q5R372-6;Q5R372-5;Q5R372-4;Q5R372;Q5R372-3	12	>sp|Q9Y3P9|RBGP1_HUMAN Rab GTPase-activating protein 1 OS=Homo sapiens GN=RABGAP1 PE=1 SV=3	10	10	10	Q9Y3P9	10	121.74	RABGAP1;RABGAP1L	RABGAP1;RABGAP1L	0	2.68351	1.82389	0	0	0.900081	0	0	1.10236	1.05064	1.2754	1.96929
121	O15173;O15173-2	2	>sp|O15173|PGRC2_HUMAN Membrane-associated progesterone receptor component 2 OS=Homo sapiens GN=PGRMC2 PE=1 SV=1	6	5	5	O15173	26.5	23.818	PGRMC2	PGRMC2	0	1.789	0.911943	0	1.25576	1.80016	0	0	1.10236	0	0	1.96929
272	O95571	1	>sp|O95571|ETHE1_HUMAN Persulfide dioxygenase ETHE1, mitochondrial OS=Homo sapiens GN=ETHE1 PE=1 SV=2	4	4	4	O95571	22.4	27.873	ETHE1	ETHE1	0	0.894502	0	1.06522	0	0.900081	0	0	0	1.05064	1.2754	1.96929
725	P17174;P17174-2	2	>sp|P17174|AATC_HUMAN Aspartate aminotransferase, cytoplasmic OS=Homo sapiens GN=GOT1 PE=1 SV=3	6	6	6	P17174	21.3	46.247	GOT1	GOT1	0	0.894502	0.911943	0	0	0.900081	0	0	1.10236	1.05064	0	0
742	P18564-2;P18564	2	>sp|P18564-2|ITB6_HUMAN Isoform 2 of Integrin beta-6 OS=Homo sapiens GN=ITGB6	1	1	1	P18564-2	1.3	74.957	ITGB6	ITGB6	1.21039	0.894502	0.911943	1.06522	1.25576	0.900081	1.13314	1.18449	1.10236	1.05064	1.2754	0.984646
788	P22626;P22626-2	2	>sp|P22626|ROA2_HUMAN Heterogeneous nuclear ribonucleoproteins A2/B1 OS=Homo sapiens GN=HNRNPA2B1 PE=1 SV=2	9	9	9	P22626	26.6	37.429	HNRNPA2B1	HNRNPA2B1	0	0.894502	0.911943	0	0	2.70024	1.13314	0	2.20472	0	0	0
849	P27708	1	>sp|P27708|PYR1_HUMAN CAD protein OS=Homo sapiens GN=CAD PE=1 SV=3	7	7	7	P27708	3.6	242.98	CAD	CAD	0	1.789	1.82389	1.06522	0	1.80016	0	1.18449	0	0	0	0
865	P28676	1	>sp|P28676|GRAN_HUMAN Grancalcin OS=Homo sapiens GN=GCA PE=1 SV=2	3	3	3	P28676	14.3	24.01	GCA	GCA	0	0.894502	0.911943	1.06522	1.25576	0.900081	0	1.18449	1.10236	1.05064	1.2754	0
869	P29218;P29218-3;P29218-2	3	>sp|P29218|IMPA1_HUMAN Inositol monophosphatase 1 OS=Homo sapiens GN=IMPA1 PE=1 SV=1	6	6	6	P29218	29.2	30.188	IMPA1	IMPA1	0	0	0.911943	3.19566	0	0.900081	1.13314	0	1.10236	0	1.2754	0.984646
1155	P52788;P52788-2	2	>sp|P52788|SPSY_HUMAN Spermine synthase OS=Homo sapiens GN=SMS PE=1 SV=2	5	5	5	P52788	16.9	41.268	SMS	SMS	0	2.68351	0	0	0	0.900081	0	0	1.10236	1.05064	1.2754	1.96929
1253	P61970	1	>sp|P61970|NTF2_HUMAN Nuclear transport factor 2 OS=Homo sapiens GN=NUTF2 PE=1 SV=1	4	4	4	P61970	35.4	14.478	NUTF2	NUTF2	0	0	0	1.06522	0	1.80016	2.26627	1.18449	1.10236	1.05064	0	0
1467	Q13790	1	>sp|Q13790|APOF_HUMAN Apolipoprotein F OS=Homo sapiens GN=APOF PE=1 SV=2	2	2	2	Q13790	8.3	35.399	APOF	APOF	1.21039	0.894502	0.911943	1.06522	1.25576	0.900081	1.13314	1.18449	0	1.05064	0	0
1549	Q15363	1	>sp|Q15363|TMED2_HUMAN Transmembrane emp24 domain-containing protein 2 OS=Homo sapiens GN=TMED2 PE=1 SV=1	3	3	3	Q15363	16.9	22.761	TMED2	TMED2	0	0	2.73583	0	0	0	1.13314	0	0	0	1.2754	0.984646
1806	Q8NCW5-2;Q8NCW5	2	>sp|Q8NCW5-2|NNRE_HUMAN Isoform 2 of NAD(P)H-hydrate epimerase OS=Homo sapiens GN=APOA1BP	5	5	5	Q8NCW5-2	33	20.43	APOA1BP	NAXE	0	0	0.911943	1.06522	0	0.900081	0	0	0	0	0	1.96929
1817	Q8NG11-2;Q8NG11;Q8NG11-3	3	>sp|Q8NG11-2|TSN14_HUMAN Isoform 2 of Tetraspanin-14 OS=Homo sapiens GN=TSPAN14	3	3	3	Q8NG11-2	15	28.876	TSPAN14	TSPAN14	0	0.894502	0	0	1.25576	0.900081	0	1.18449	0	1.05064	0	0
1828	Q8TCJ2	1	>sp|Q8TCJ2|STT3B_HUMAN Dolichyl-diphosphooligosaccharide--protein glycosyltransferase subunit STT3B OS=Homo sapiens GN=STT3B PE=1 SV=1	6	6	6	Q8TCJ2	7.5	93.673	STT3B	STT3B	0	0.894502	0	0	0	0	1.13314	1.18449	1.10236	0	0	1.96929
1864	Q92598-2;Q92598-3;Q92598	3	>sp|Q92598-2|HS105_HUMAN Isoform Beta of Heat shock protein 105 kDa OS=Homo sapiens GN=HSPH1	10	7	1	Q92598-2	13.9	92.115	HSPH1	HSPH1	1.21039	0	1.82389	0	0	0.900081	1.13314	0	1.10236	0	1.2754	0.984646
1897	Q969H8	1	>sp|Q969H8|MYDGF_HUMAN Myeloid-derived growth factor OS=Homo sapiens GN=MYDGF PE=1 SV=1	3	3	3	Q969H8	20.8	18.795	MYDGF	MYDGF	1.21039	0.894502	1.82389	0	0	0	1.13314	1.18449	1.10236	0	2.5508	1.96929
1934	Q96GG9	1	>sp|Q96GG9|DCNL1_HUMAN DCN1-like protein 1 OS=Homo sapiens GN=DCUN1D1 PE=1 SV=1	3	3	3	Q96GG9	16.2	30.124	DCUN1D1	DCUN1D1	0	1.789	0.911943	1.06522	0	0.900081	1.13314	0	1.10236	1.05064	0	0.984646
2104	Q9H6Q3-4;Q9H6Q3-2;Q9H6Q3-3;Q9H6Q3	4	>sp|Q9H6Q3-4|SLAP2_HUMAN Isoform 4 of Src-like-adapter 2 OS=Homo sapiens GN=SLA2	4	4	4	Q9H6Q3-4	33.3	20.38	SLA2	SLA2	0	0.894502	0.911943	0	0	0	0	0	0	2.10127	0	2.95394
2106	Q9H7D0;Q9H7D0-2	2	>sp|Q9H7D0|DOCK5_HUMAN Dedicator of cytokinesis protein 5 OS=Homo sapiens GN=DOCK5 PE=1 SV=3	5	5	5	Q9H7D0	3.2	215.31	DOCK5	DOCK5	0	0	0	0	0	0	0	1.18449	2.20472	0	2.5508	0.984646
2107	Q9H7J1	1	>sp|Q9H7J1|PPR3E_HUMAN Protein phosphatase 1 regulatory subunit 3E OS=Homo sapiens GN=PPP1R3E PE=1 SV=2	3	3	3	Q9H7J1	19.4	30.643	PPP1R3E	PPP1R3E	0	1.789	2.73583	0	0	0.900081	2.26627	0	1.10236	1.05064	0	0.984646
2158	Q9NRL3;Q9NRL3-3;Q9NRL3-2	3	>sp|Q9NRL3|STRN4_HUMAN Striatin-4 OS=Homo sapiens GN=STRN4 PE=1 SV=2	9	8	8	Q9NRL3	18.1	80.595	STRN4	STRN4	1.21039	0.894502	2.73583	0	0	0.900081	0	0	2.20472	0	0	1.96929
2173	Q9NUB1-4;Q9NUB1-2;Q9NUB1;Q9NUB1-3	4	>sp|Q9NUB1-4|ACS2L_HUMAN Isoform 4 of Acetyl-coenzyme A synthetase 2-like, mitochondrial OS=Homo sapiens GN=ACSS1	7	7	7	Q9NUB1-4	14.4	62.687	ACSS1	ACSS1	0	1.789	2.73583	0	1.25576	0	1.13314	0	0	1.05064	0	0.984646
2374	Q9Y619	1	>sp|Q9Y619|ORNT1_HUMAN Mitochondrial ornithine transporter 1 OS=Homo sapiens GN=SLC25A15 PE=1 SV=1	6	6	6	Q9Y619	21.9	32.736	SLC25A15	SLC25A15	0	0	0	0	0	2.70024	0	0	0	0	0	1.96929
76	O00571-2;O00571;O15523-3	3	>sp|O00571-2|DDX3X_HUMAN Isoform 2 of ATP-dependent RNA helicase DDX3X OS=Homo sapiens GN=DDX3X	9	9	2	O00571-2	19	71.354	DDX3X;DDX3Y	DDX3X;DDX3Y	0	1.789	0	1.06522	1.25576	0.900081	0	0	2.20472	1.05064	0	0
168	O43776;O43776-2	2	>sp|O43776|SYNC_HUMAN Asparagine--tRNA ligase, cytoplasmic OS=Homo sapiens GN=NARS PE=1 SV=1	6	6	6	O43776	14.1	62.942	NARS	NARS	0	1.789	3.64777	0	0	1.80016	1.13314	1.18449	0	1.05064	0	0.984646
247	O94826	1	>sp|O94826|TOM70_HUMAN Mitochondrial import receptor subunit TOM70 OS=Homo sapiens GN=TOMM70A PE=1 SV=1	5	5	5	O94826	6.9	67.454	TOMM70A	TOMM70	0	0.894502	0.911943	0	0	1.80016	2.26627	0	1.10236	1.05064	1.2754	1.96929
508	P06703	1	>sp|P06703|S10A6_HUMAN Protein S100-A6 OS=Homo sapiens GN=S100A6 PE=1 SV=1	2	2	2	P06703	16.7	10.18	S100A6	S100A6	1.21039	0.894502	0.911943	1.06522	1.25576	0.900081	0	1.18449	1.10236	1.05064	1.2754	0
572	P09110;P09110-2	2	>sp|P09110|THIK_HUMAN 3-ketoacyl-CoA thiolase, peroxisomal OS=Homo sapiens GN=ACAA1 PE=1 SV=2	5	5	5	P09110	24.3	44.292	ACAA1	ACAA1	0	0.894502	0	1.06522	0	0	1.13314	0	1.10236	0	1.2754	1.96929
634	P11233	1	>sp|P11233|RALA_HUMAN Ras-related protein Ral-A OS=Homo sapiens GN=RALA PE=1 SV=1	6	3	3	P11233	28.6	23.567	RALA	RALA	0	1.789	1.82389	1.06522	1.25576	0	1.13314	0	0	0	1.2754	0.984646
686	P14550	1	>sp|P14550|AK1A1_HUMAN Alcohol dehydrogenase [NADP(+)] OS=Homo sapiens GN=AKR1A1 PE=1 SV=3	9	9	9	P14550	43.4	36.573	AKR1A1	AKR1A1	0	0	2.73583	0	0	0.900081	3.39941	0	2.20472	0	2.5508	1.96929
704	P15529-15;P15529-9;P15529-7;P15529-12;P15529-14;P15529-8;P15529-4;P15529-6;P15529-11;P15529-13;P15529-3;P15529-5;P15529-10;P15529;P15529-2;P15529-16	16	>sp|P15529-15|MCP_HUMAN Isoform K of Membrane cofactor protein OS=Homo sapiens GN=CD46	3	3	3	P15529-15	9.2	39.313	CD46	CD46	1.21039	0	1.82389	2.13044	0	0	1.13314	1.18449	1.10236	1.05064	0	0.984646
749	P19634;P19634-2	2	>sp|P19634|SL9A1_HUMAN Sodium/hydrogen exchanger 1 OS=Homo sapiens GN=SLC9A1 PE=1 SV=2	4	4	4	P19634	10.3	90.762	SLC9A1	SLC9A1	0	0.894502	0.911943	1.06522	0	0.900081	1.13314	1.18449	2.20472	3.15191	0	1.96929
759	P20338	1	>sp|P20338|RAB4A_HUMAN Ras-related protein Rab-4A OS=Homo sapiens GN=RAB4A PE=1 SV=3	6	6	5	P20338	37.2	24.389	RAB4A	RAB4A	0	1.789	0.911943	0	0	0	2.26627	0	0	0	1.2754	1.96929
886	P30084	1	>sp|P30084|ECHM_HUMAN Enoyl-CoA hydratase, mitochondrial OS=Homo sapiens GN=ECHS1 PE=1 SV=4	5	5	5	P30084	23.8	31.387	ECHS1	ECHS1	0	0	1.82389	0	1.25576	0.900081	1.13314	0	2.20472	0	0	0
988	P36980-2;P36980	2	>sp|P36980-2|FHR2_HUMAN Isoform Short of Complement factor H-related protein 2 OS=Homo sapiens GN=CFHR2	8	3	3	P36980-2	51.4	27.896	CFHR2	CFHR2	2.42078	0	0	0	1.25576	0	1.13314	1.18449	0	1.05064	0	0.984646
1060	P47985;P0C7P4	2	>sp|P47985|UCRI_HUMAN Cytochrome b-c1 complex subunit Rieske, mitochondrial OS=Homo sapiens GN=UQCRFS1 PE=1 SV=2	5	5	5	P47985	24.5	29.668	UQCRFS1;UQCRFS1P1	UQCRFS1;UQCRFS1P1	0	0.894502	2.73583	1.06522	0	1.80016	0	0	0	1.05064	1.2754	0
1080	P49189-2;P49189	2	>sp|P49189-2|AL9A1_HUMAN Isoform 2 of 4-trimethylaminobutyraldehyde dehydrogenase OS=Homo sapiens GN=ALDH9A1	4	4	4	P49189-2	11.3	46.454	ALDH9A1	ALDH9A1	0	0.894502	0	0	0	0.900081	0	1.18449	3.30707	1.05064	0	0
1262	P62256-2;P62256	2	>sp|P62256-2|UBE2H_HUMAN Isoform 2 of Ubiquitin-conjugating enzyme E2 H OS=Homo sapiens GN=UBE2H	4	4	4	P62256-2	27.6	17.174	UBE2H	UBE2H	1.21039	0.894502	0.911943	0	0	1.80016	0	1.18449	1.10236	1.05064	0	0
1371	Q04941;Q04941-2	2	>sp|Q04941|PLP2_HUMAN Proteolipid protein 2 OS=Homo sapiens GN=PLP2 PE=1 SV=1	2	2	2	Q04941	18.4	16.691	PLP2	PLP2	1.21039	0	0	0	1.25576	0.900081	1.13314	0	0	1.05064	1.2754	0
1383	Q07021	1	>sp|Q07021|C1QBP_HUMAN Complement component 1 Q subcomponent-binding protein, mitochondrial OS=Homo sapiens GN=C1QBP PE=1 SV=1	3	3	3	Q07021	23.8	31.362	C1QBP	C1QBP	0	1.789	0.911943	0	0	0.900081	0	0	0	1.05064	0	0
1524	Q14C86-3;Q14C86-4;Q14C86-5;Q14C86-2;Q14C86;Q14C86-6	6	>sp|Q14C86-3|GAPD1_HUMAN Isoform 3 of GTPase-activating protein and VPS9 domain-containing protein 1 OS=Homo sapiens GN=GAPVD1	6	6	6	Q14C86-3	5.6	159.75	GAPVD1	GAPVD1	0	2.68351	0.911943	0	0	0	0	0	1.10236	0	1.2754	1.96929
1739	Q86UF1	1	>sp|Q86UF1|TSN33_HUMAN Tetraspanin-33 OS=Homo sapiens GN=TSPAN33 PE=2 SV=1	2	2	2	Q86UF1	6.7	31.538	TSPAN33	TSPAN33	0	1.789	1.82389	1.06522	0	0.900081	0	1.18449	1.10236	1.05064	0	0
1774	Q8IYT4-2;Q8IYT4	2	>sp|Q8IYT4-2|KATL2_HUMAN Isoform 2 of Katanin p60 ATPase-containing subunit A-like 2 OS=Homo sapiens GN=KATNAL2	1	1	1	Q8IYT4-2	2.6	52.781	KATNAL2	KATNAL2	0	0.894502	0	0	1.25576	0.900081	1.13314	1.18449	0	1.05064	1.2754	0.984646
1813	Q8NF50-4;Q8NF50-3;Q8NF50-2;Q8NF50	4	>sp|Q8NF50-4|DOCK8_HUMAN Isoform 4 of Dedicator of cytokinesis protein 8 OS=Homo sapiens GN=DOCK8	10	10	10	Q8NF50-4	6.5	227.47	DOCK8	DOCK8	0	0.894502	0	0	0	1.80016	1.13314	0	1.10236	0	0	0
1944	Q96JB5;Q96JB5-4;Q96JB5-2;Q96JB5-3	4	>sp|Q96JB5|CK5P3_HUMAN CDK5 regulatory subunit-associated protein 3 OS=Homo sapiens GN=CDK5RAP3 PE=1 SV=2	5	5	5	Q96JB5	9.3	56.92	CDK5RAP3	CDK5RAP3	0	0	0.911943	0	0	0	1.13314	0	2.20472	2.10127	1.2754	0.984646
1978	Q99436;Q99436-2	2	>sp|Q99436|PSB7_HUMAN Proteasome subunit beta type-7 OS=Homo sapiens GN=PSMB7 PE=1 SV=1	4	4	4	Q99436	26	29.965	PSMB7	PSMB7	0	0	1.82389	0	1.25576	0.900081	1.13314	1.18449	1.10236	0	0	0
2054	Q9BZ72-2;Q9BZ72;Q9BZ72-3	3	>sp|Q9BZ72-2|PITM2_HUMAN Isoform 2 of Membrane-associated phosphatidylinositol transfer protein 2 OS=Homo sapiens GN=PITPNM2	7	7	7	Q9BZ72-2	6	148.49	PITPNM2	PITPNM2	0	1.789	0.911943	0	0	0	0	0	2.20472	0	0	0.984646
2103	Q9H4X1-2;Q9H4X1	2	>sp|Q9H4X1-2|RGCC_HUMAN Isoform 2 of Regulator of cell cycle RGCC OS=Homo sapiens GN=RGCC	3	3	3	Q9H4X1-2	47	12.924	RGCC	RGCC	0	0	0.911943	0	0	1.80016	0	1.18449	0	1.05064	1.2754	0.984646
2363	Q9Y5K6	1	>sp|Q9Y5K6|CD2AP_HUMAN CD2-associated protein OS=Homo sapiens GN=CD2AP PE=1 SV=1	8	8	8	Q9Y5K6	19.4	71.45	CD2AP	CD2AP	0	0.894502	0	0	0	1.80016	0	0	0	0	0	2.95394
154	O43561-4;O43561-2;O43561-5;O43561;O43561-3	5	>sp|O43561-4|LAT_HUMAN Isoform 4 of Linker for activation of T-cells family member 1 OS=Homo sapiens GN=LAT	2	2	2	O43561-4	13.4	24.829	LAT	LAT	0	0.894502	0	0	0	0.900081	1.13314	1.18449	2.20472	1.05064	1.2754	0.984646
246	O94804	1	>sp|O94804|STK10_HUMAN Serine/threonine-protein kinase 10 OS=Homo sapiens GN=STK10 PE=1 SV=1	7	6	6	O94804	8.6	112.13	STK10	STK10	0	1.789	1.82389	0	0	0	0	0	1.10236	0	1.2754	0.984646
500	P06312;P06313;P06314	3	>sp|P06312|KV401_HUMAN Ig kappa chain V-IV region (Fragment) OS=Homo sapiens GN=IGKV4-1 PE=4 SV=1	6	1	0	P06312	35.5	13.38	IGKV4-1	IGKV4-1	1.21039	0.894502	0.911943	1.06522	1.25576	0.900081	0	1.18449	0	1.05064	0	0
588	P09543-2;P09543	2	>sp|P09543-2|CN37_HUMAN Isoform CNPI of 2,3-cyclic-nucleotide 3-phosphodiesterase OS=Homo sapiens GN=CNP	8	8	8	P09543-2	18.7	45.098	CNP	CNP	0	0.894502	0.911943	0	0	2.70024	0	0	0	0	0	1.96929
678	P14174	1	>sp|P14174|MIF_HUMAN Macrophage migration inhibitory factor OS=Homo sapiens GN=MIF PE=1 SV=4	2	2	2	P14174	17.4	12.476	MIF	MIF	0	0	0	0	1.25576	0.900081	1.13314	1.18449	2.20472	2.10127	0	0
839	P26640;P26640-2	2	>sp|P26640|SYVC_HUMAN Valine--tRNA ligase OS=Homo sapiens GN=VARS PE=1 SV=4	10	10	10	P26640	10.2	140.47	VARS	VARS	0	1.789	1.82389	0	0	0.900081	0	0	0	0	0	0.984646
1009	P41091;Q2VIR3;Q2VIR3-2	3	>sp|P41091|IF2G_HUMAN Eukaryotic translation initiation factor 2 subunit 3 OS=Homo sapiens GN=EIF2S3 PE=1 SV=3	9	9	9	P41091	26.5	51.109	EIF2S3;EIF2S3L	EIF2S3;EIF2S3L	0	0	0	0	0	1.80016	0	0	1.10236	1.05064	0	0.984646
1103	P49841;P49841-2;P49840	3	>sp|P49841|GSK3B_HUMAN Glycogen synthase kinase-3 beta OS=Homo sapiens GN=GSK3B PE=1 SV=2	7	7	7	P49841	28.6	46.744	GSK3B;GSK3A	GSK3B;GSK3A	0	0.894502	0.911943	2.13044	0	0.900081	0	0	0	0	0	1.96929
1150	P52333-2;P52333;P52333-4	3	>sp|P52333-2|JAK3_HUMAN Isoform 1 of Tyrosine-protein kinase JAK3 OS=Homo sapiens GN=JAK3	10	10	10	P52333-2	12.5	121.27	JAK3	JAK3	0	0.894502	0	0	0	0.900081	1.13314	0	0	0	0	0
1183	P55036;P55036-2	2	>sp|P55036|PSMD4_HUMAN 26S proteasome non-ATPase regulatory subunit 4 OS=Homo sapiens GN=PSMD4 PE=1 SV=1	3	3	3	P55036	10.6	40.736	PSMD4	PSMD4	1.21039	0.894502	0.911943	1.06522	1.25576	0.900081	0	0	1.10236	0	1.2754	1.96929
1199	P55809;P55809-2	2	>sp|P55809|SCOT1_HUMAN Succinyl-CoA:3-ketoacid coenzyme A transferase 1, mitochondrial OS=Homo sapiens GN=OXCT1 PE=1 SV=1	6	6	6	P55809	14.8	56.157	OXCT1	OXCT1	0	0	1.82389	0	0	1.80016	0	0	1.10236	0	1.2754	1.96929
1259	P62191;P62191-2	2	>sp|P62191|PRS4_HUMAN 26S protease regulatory subunit 4 OS=Homo sapiens GN=PSMC1 PE=1 SV=1	6	6	6	P62191	19.1	49.184	PSMC1	PSMC1	1.21039	1.789	0.911943	0	0	0.900081	1.13314	0	0	0	0	0
1324	P84085	1	>sp|P84085|ARF5_HUMAN ADP-ribosylation factor 5 OS=Homo sapiens GN=ARF5 PE=1 SV=2	7	3	3	P84085	40.6	20.529	ARF5	ARF5	1.21039	1.789	0.911943	0	1.25576	0	1.13314	1.18449	0	1.05064	0	0.984646
1437	Q13283;Q13283-2	2	>sp|Q13283|G3BP1_HUMAN Ras GTPase-activating protein-binding protein 1 OS=Homo sapiens GN=G3BP1 PE=1 SV=1	3	3	3	Q13283	7.3	52.164	G3BP1	G3BP1	0	0.894502	0.911943	1.06522	0	0.900081	0	1.18449	1.10236	1.05064	0	0.984646
1505	Q14571;Q14571-2	2	>sp|Q14571|ITPR2_HUMAN Inositol 1,4,5-trisphosphate receptor type 2 OS=Homo sapiens GN=ITPR2 PE=1 SV=2	12	7	7	Q14571	4.5	308.06	ITPR2	ITPR2	1.21039	1.789	0.911943	0	0	0.900081	0	0	1.10236	1.05064	0	1.96929
1537	Q15118;Q15118-2	2	>sp|Q15118|PDK1_HUMAN [Pyruvate dehydrogenase (acetyl-transferring)] kinase isozyme 1, mitochondrial OS=Homo sapiens GN=PDK1 PE=1 SV=1	8	8	8	Q15118	26.6	49.244	PDK1	PDK1	0	0	0	0	0	0	0	0	0	0	0	3.93858
1593	Q16644;Q96PN8;O43930;P51817	4	>sp|Q16644|MAPK3_HUMAN MAP kinase-activated protein kinase 3 OS=Homo sapiens GN=MAPKAPK3 PE=1 SV=1	5	3	3	Q16644	19.9	42.987	MAPKAPK3;TSSK3;PRKY;PRKX	MAPKAPK3;TSSK3;PRKY;PRKX	0	0.894502	0	0	1.25576	0.900081	0	0	0	1.05064	0	0
1675	Q6NUK1-2;Q6NUK1	2	>sp|Q6NUK1-2|SCMC1_HUMAN Isoform 2 of Calcium-binding mitochondrial carrier protein SCaMC-1 OS=Homo sapiens GN=SLC25A24	5	5	5	Q6NUK1-2	9.8	51.354	SLC25A24	SLC25A24	1.21039	1.789	1.82389	0	0	0.900081	1.13314	1.18449	0	1.05064	0	0
1679	Q6P387-2;Q6P387	2	>sp|Q6P387-2|CP046_HUMAN Isoform 2 of Uncharacterized protein C16orf46 OS=Homo sapiens GN=C16orf46	1	1	1	Q6P387-2	2.6	42.764	C16orf46	C16orf46	2.42078	0.894502	0.911943	1.06522	2.51152	0.900081	0	0	0	2.10127	0	0.984646
1703	Q6ZUT6-2;Q6ZUT6-4;Q6ZUT6	3	>sp|Q6ZUT6-2|CO052_HUMAN Isoform 2 of Uncharacterized protein C15orf52 OS=Homo sapiens GN=C15orf52	1	1	1	Q6ZUT6-2	3.1	34.763	C15orf52	C15orf52	0	0	0.911943	1.06522	1.25576	0.900081	1.13314	0	1.10236	1.05064	1.2754	0.984646
1704	Q6ZUX7	1	>sp|Q6ZUX7|LHPL2_HUMAN Lipoma HMGIC fusion partner-like 2 protein OS=Homo sapiens GN=LHFPL2 PE=2 SV=2	2	2	2	Q6ZUX7	14.9	24.486	LHFPL2	LHFPL2	0	0	0	0	1.25576	1.80016	1.13314	1.18449	0	1.05064	1.2754	0.984646
1721	Q7L5N1	1	>sp|Q7L5N1|CSN6_HUMAN COP9 signalosome complex subunit 6 OS=Homo sapiens GN=COPS6 PE=1 SV=1	6	6	6	Q7L5N1	28.4	36.163	COPS6	COPS6	0	0	0	0	0	1.80016	0	0	0	1.05064	0	0
1733	Q7Z6Z7-2;Q7Z6Z7-3;Q7Z6Z7	3	>sp|Q7Z6Z7-2|HUWE1_HUMAN Isoform 2 of E3 ubiquitin-protein ligase HUWE1 OS=Homo sapiens GN=HUWE1	11	11	11	Q7Z6Z7-2	3.5	480.19	HUWE1	HUWE1	1.21039	1.789	0	1.06522	0	0.900081	0	0	0	0	0	0.984646
1807	Q8NDB2-3;Q8NDB2-2;Q8NDB2;Q8NDB2-4	4	>sp|Q8NDB2-3|BANK1_HUMAN Isoform 3 of B-cell scaffold protein with ankyrin repeats OS=Homo sapiens GN=BANK1	8	8	8	Q8NDB2-3	12.2	86.459	BANK1	BANK1	0	1.789	0.911943	1.06522	0	1.80016	0	0	1.10236	1.05064	1.2754	0.984646
1856	Q92499;Q92499-3;Q92499-2	3	>sp|Q92499|DDX1_HUMAN ATP-dependent RNA helicase DDX1 OS=Homo sapiens GN=DDX1 PE=1 SV=2	6	6	6	Q92499	10	82.431	DDX1	DDX1	1.21039	1.789	2.73583	0	0	0.900081	0	0	0	0	0	0.984646
2027	Q9BTE1;Q9BTE1-3;Q9BTE1-2	3	>sp|Q9BTE1|DCTN5_HUMAN Dynactin subunit 5 OS=Homo sapiens GN=DCTN5 PE=1 SV=1	2	2	2	Q9BTE1	9.9	20.126	DCTN5	DCTN5	0	0.894502	0.911943	1.06522	1.25576	0.900081	0	0	0	1.05064	0	0.984646
2060	Q9BZV1-2;Q9BZV1	2	>sp|Q9BZV1-2|UBXN6_HUMAN Isoform 2 of UBX domain-containing protein 6 OS=Homo sapiens GN=UBXN6	4	4	4	Q9BZV1-2	14.4	43.808	UBXN6	UBXN6	0	0.894502	1.82389	0	0	0.900081	0	0	0	1.05064	0	2.95394
2114	Q9H8Y8;Q9H8Y8-3;Q9H8Y8-2	3	>sp|Q9H8Y8|GORS2_HUMAN Golgi reassembly-stacking protein 2 OS=Homo sapiens GN=GORASP2 PE=1 SV=3	3	3	3	Q9H8Y8	9.1	47.145	GORASP2	GORASP2	0	1.789	0.911943	0	0	0.900081	1.13314	0	2.20472	1.05064	0	1.96929
2193	Q9NX76	1	>sp|Q9NX76|CKLF6_HUMAN CKLF-like MARVEL transmembrane domain-containing protein 6 OS=Homo sapiens GN=CMTM6 PE=1 SV=1	2	2	2	Q9NX76	11.5	20.419	CMTM6	CMTM6	0	0	0.911943	2.13044	1.25576	0	1.13314	1.18449	1.10236	1.05064	1.2754	0.984646
2344	Q9Y3E0	1	>sp|Q9Y3E0|GOT1B_HUMAN Vesicle transport protein GOT1B OS=Homo sapiens GN=GOLT1B PE=1 SV=1	1	1	1	Q9Y3E0	10.9	15.425	GOLT1B	GOLT1B	1.21039	0.894502	0.911943	0	0	0	1.13314	0	0	1.05064	0	0.984646
2345	Q9Y3E5	1	>sp|Q9Y3E5|PTH2_HUMAN Peptidyl-tRNA hydrolase 2, mitochondrial OS=Homo sapiens GN=PTRH2 PE=1 SV=1	1	1	1	Q9Y3E5	8.4	19.193	PTRH2	PTRH2	1.21039	0.894502	0.911943	1.06522	0	0.900081	1.13314	0	0	1.05064	0	0.984646
50	O00154-6;O00154-4;O00154-7;O00154;O00154-2;O00154-3;O00154-5	7	>sp|O00154-6|BACH_HUMAN Isoform 6 of Cytosolic acyl coenzyme A thioester hydrolase OS=Homo sapiens GN=ACOT7	7	7	7	O00154-6	27.1	36.567	ACOT7	ACOT7	0	0	0.911943	1.06522	0	1.80016	0	0	0	1.05064	1.2754	1.96929
73	O00487	1	>sp|O00487|PSDE_HUMAN 26S proteasome non-ATPase regulatory subunit 14 OS=Homo sapiens GN=PSMD14 PE=1 SV=1	5	5	5	O00487	23.5	34.577	PSMD14	PSMD14	0	0	1.82389	0	0	0.900081	1.13314	1.18449	0	1.05064	0	0
169	O43813	1	>sp|O43813|LANC1_HUMAN LanC-like protein 1 OS=Homo sapiens GN=LANCL1 PE=1 SV=1	3	3	3	O43813	12.5	45.283	LANCL1	LANCL1	0	0	1.82389	2.13044	0	1.80016	1.13314	0	0	1.05064	0	0.984646
230	O75821	1	>sp|O75821|EIF3G_HUMAN Eukaryotic translation initiation factor 3 subunit G OS=Homo sapiens GN=EIF3G PE=1 SV=2	1	1	1	O75821	2.8	35.611	EIF3G	EIF3G	0	0.894502	0	0	1.25576	0.900081	0	1.18449	0	1.05064	0	0.984646
312	P00746	1	>sp|P00746|CFAD_HUMAN Complement factor D OS=Homo sapiens GN=CFD PE=1 SV=5	4	4	4	P00746	30.4	27.033	CFD	CFD	1.21039	0	0	1.06522	1.25576	0.900081	1.13314	2.36898	0	2.10127	1.2754	0
354	P01621	1	>sp|P01621|KV303_HUMAN Ig kappa chain V-III region NG9 (Fragment) OS=Homo sapiens PE=2 SV=1	4	2	2	P01621	54	10.729	IGKV3-20	IGKV3-20	1.21039	0	0	0	0	0.900081	1.13314	2.36898	1.10236	0	2.5508	1.96929
458	P04278;P04278-4;P04278-2;P04278-3;P04278-5	5	>sp|P04278|SHBG_HUMAN Sex hormone-binding globulin OS=Homo sapiens GN=SHBG PE=1 SV=2	6	6	6	P04278	25.6	43.779	SHBG	SHBG	3.63117	0.894502	0.911943	0	0	0.900081	0	2.36898	0	0	0	1.96929
460	P04424-2;P04424;P04424-3	3	>sp|P04424-2|ARLY_HUMAN Isoform 2 of Argininosuccinate lyase OS=Homo sapiens GN=ASL	9	9	9	P04424-2	20	49.509	ASL	ASL	0	1.789	2.73583	0	0	0.900081	1.13314	0	0	0	0	0
671	P13747	1	>sp|P13747|HLAE_HUMAN HLA class I histocompatibility antigen, alpha chain E OS=Homo sapiens GN=HLA-E PE=1 SV=3	9	6	6	P13747	31.8	40.156	HLA-E	HLA-E	0	0	0	2.13044	0	0.900081	0	0	2.20472	0	0	2.95394
925	P31749-2;P31749	2	>sp|P31749-2|AKT1_HUMAN Isoform 2 of RAC-alpha serine/threonine-protein kinase OS=Homo sapiens GN=AKT1	4	3	2	P31749-2	10	48.346	AKT1	AKT1	0	0.894502	0.911943	0	0	1.80016	1.13314	0	0	1.05064	0	0.984646
930	P31943;P55795	2	>sp|P31943|HNRH1_HUMAN Heterogeneous nuclear ribonucleoprotein H OS=Homo sapiens GN=HNRNPH1 PE=1 SV=4	3	3	1	P31943	9.6	49.229	HNRNPH1;HNRNPH2	HNRNPH1;HNRNPH2	0	0.894502	0.911943	0	0	0.900081	2.26627	0	0	1.05064	0	0
1019	P42229;P42229-2	2	>sp|P42229|STA5A_HUMAN Signal transducer and activator of transcription 5A OS=Homo sapiens GN=STAT5A PE=1 SV=1	19	4	4	P42229	25.6	90.646	STAT5A	STAT5A	2.42078	0.894502	0.911943	1.06522	0	0.900081	0	0	1.10236	1.05064	0	0.984646
1032	P43155-3;P43155-2;P43155	3	>sp|P43155-3|CACP_HUMAN Isoform 3 of Carnitine O-acetyltransferase OS=Homo sapiens GN=CRAT	5	5	5	P43155-3	10.5	61.87	CRAT	CRAT	0	0.894502	1.82389	1.06522	1.25576	0.900081	1.13314	0	1.10236	1.05064	1.2754	0.984646
1129	P51512-2;P51512	2	>sp|P51512-2|MMP16_HUMAN Isoform Short of Matrix metalloproteinase-16 OS=Homo sapiens GN=MMP16	1	1	1	P51512-2	2	52.514	MMP16	MMP16	2.42078	0	0	1.06522	1.25576	0.900081	0	1.18449	0	1.05064	1.2754	0
1204	P56192;P56192-2	2	>sp|P56192|SYMC_HUMAN Methionine--tRNA ligase, cytoplasmic OS=Homo sapiens GN=MARS PE=1 SV=2	7	7	7	P56192	11	101.11	MARS	MARS	0	0	0.911943	0	0	1.80016	1.13314	0	1.10236	0	0	0.984646
1559	Q15436;Q15436-2;Q15437	3	>sp|Q15436|SC23A_HUMAN Protein transport protein Sec23A OS=Homo sapiens GN=SEC23A PE=1 SV=2	9	9	9	Q15436	16.1	86.16	SEC23A;SEC23B	SEC23A;SEC23B	0	1.789	1.82389	0	1.25576	0	1.13314	0	0	1.05064	0	0.984646
1691	Q6UWL2-3;Q6UWL2;Q6UWL2-2	3	>sp|Q6UWL2-3|SUSD1_HUMAN Isoform 3 of Sushi domain-containing protein 1 OS=Homo sapiens GN=SUSD1	5	5	5	Q6UWL2-3	6.7	82.964	SUSD1	SUSD1	0	0	0	3.19566	2.51152	1.80016	1.13314	2.36898	0	1.05064	0	0
1871	Q92734-2;Q92734;Q92734-4;Q92734-3	4	>sp|Q92734-2|TFG_HUMAN Isoform 2 of Protein TFG OS=Homo sapiens GN=TFG	5	5	5	Q92734-2	21	43.02	TFG	TFG	0	1.789	0.911943	0	0	0	0	0	0	1.05064	0	0.984646
1967	Q96RI0	1	>sp|Q96RI0|PAR4_HUMAN Proteinase-activated receptor 4 OS=Homo sapiens GN=F2RL3 PE=1 SV=3	2	2	2	Q96RI0	5.2	41.133	F2RL3	F2RL3	1.21039	0.894502	0.911943	1.06522	1.25576	1.80016	1.13314	1.18449	0	0	0	0.984646
2032	Q9BUP3;Q9BUP3-3;Q9BUP3-2	3	>sp|Q9BUP3|HTAI2_HUMAN Oxidoreductase HTATIP2 OS=Homo sapiens GN=HTATIP2 PE=1 SV=2	4	4	4	Q9BUP3	15.7	27.049	HTATIP2	HTATIP2	0	1.789	0.911943	1.06522	0	0.900081	0	0	1.10236	0	0	1.96929
2071	Q9GZZ9;Q9GZZ9-2	2	>sp|Q9GZZ9|UBA5_HUMAN Ubiquitin-like modifier-activating enzyme 5 OS=Homo sapiens GN=UBA5 PE=1 SV=1	3	3	3	Q9GZZ9	12.4	44.863	UBA5	UBA5	0	1.789	0.911943	0	0	0	2.26627	1.18449	0	1.05064	0	0.984646
2078	Q9H0W9-2;Q9H0W9;Q9H0W9-4;Q9H0W9-3	4	>sp|Q9H0W9-2|CK054_HUMAN Isoform 2 of Ester hydrolase C11orf54 OS=Homo sapiens GN=C11orf54	6	6	6	Q9H0W9-2	30.4	33.098	C11orf54	C11orf54	1.21039	0.894502	0.911943	0	0	1.80016	0	0	0	1.05064	0	0
2248	Q9UHD8-4;Q9UHD8-9;Q9UHD8-3;Q9UHD8-8;Q9UHD8-7;Q9UHD8-2;Q9UHD8-5;Q9UHD8	8	>sp|Q9UHD8-4|SEPT9_HUMAN Isoform 4 of Septin-9 OS=Homo sapiens GN=SEPT9	4	4	4	Q9UHD8-4	15.2	38.518	SEPT9	SEPT9	0	0.894502	0.911943	0	1.25576	2.70024	0	0	0	2.10127	2.5508	0.984646
2335	Q9Y315	1	>sp|Q9Y315|DEOC_HUMAN Deoxyribose-phosphate aldolase OS=Homo sapiens GN=DERA PE=1 SV=2	10	10	10	Q9Y315	35.8	35.23	DERA	DERA	1.21039	0	0	0	0	1.80016	0	0	0	0	0	0.984646
5	A2RRP1-2;A2RRP1	2	>sp|A2RRP1-2|NBAS_HUMAN Isoform 2 of Neuroblastoma-amplified sequence OS=Homo sapiens GN=NBAS	4	4	4	A2RRP1-2	2	254.81	NBAS	NBAS	0	0.894502	0.911943	0	0	0	0	0	0	1.05064	1.2754	0.984646
199	O60888-3;O60888;O60888-2	3	>sp|O60888-3|CUTA_HUMAN Isoform C of Protein CutA OS=Homo sapiens GN=CUTA	1	1	1	O60888-3	9	16.832	CUTA	CUTA	0	0	0	1.06522	1.25576	0.900081	0	1.18449	1.10236	1.05064	1.2754	0.984646
209	O75323;O75323-2	2	>sp|O75323|NIPS2_HUMAN Protein NipSnap homolog 2 OS=Homo sapiens GN=GBAS PE=1 SV=1	5	5	5	O75323	21	33.742	GBAS	GBAS	0	0.894502	0.911943	0	1.25576	1.80016	1.13314	0	0	0	1.2754	2.95394
374	P01773	1	>sp|P01773|HV312_HUMAN Ig heavy chain V-III region BUR OS=Homo sapiens PE=1 SV=1	1	1	1	P01773	9.2	12.265	IGHV3-30	IGHV3-30	1.21039	0.894502	0.911943	1.06522	1.25576	0.900081	0	0	0	0	1.2754	0.984646
551	P08236-3;P08236-2;P08236	3	>sp|P08236-3|BGLR_HUMAN Isoform 3 of Beta-glucuronidase OS=Homo sapiens GN=GUSB	3	3	3	P08236-3	5.1	58.345	GUSB	GUSB	0	0	0.911943	0	0	0	2.26627	0	0	1.05064	1.2754	0
575	P09327;P09327-2;O75366-2;O75366	4	>sp|P09327|VILI_HUMAN Villin-1 OS=Homo sapiens GN=VIL1 PE=1 SV=4	10	10	10	P09327	14.6	92.694	VIL1;AVIL	VIL1;AVIL	0	0.894502	0.911943	0	0	0	0	0	1.10236	1.05064	0	0
619	P10646;P10646-2	2	>sp|P10646|TFPI1_HUMAN Tissue factor pathway inhibitor OS=Homo sapiens GN=TFPI PE=1 SV=1	4	4	4	P10646	17.1	35.015	TFPI	TFPI	0	0	0	0	0	1.80016	0	1.18449	0	1.05064	0	0
771	P21283	1	>sp|P21283|VATC1_HUMAN V-type proton ATPase subunit C 1 OS=Homo sapiens GN=ATP6V1C1 PE=1 SV=4	4	4	4	P21283	8.9	43.941	ATP6V1C1	ATP6V1C1	0	0	0.911943	2.13044	0	1.80016	0	0	0	1.05064	1.2754	0.984646
914	P30622-2;P30622-1;P30622	3	>sp|P30622-2|CLIP1_HUMAN Isoform 3 of CAP-Gly domain-containing linker protein 1 OS=Homo sapiens GN=CLIP1	10	10	8	P30622-2	9.3	156.78	CLIP1	CLIP1	0	0	1.82389	1.06522	0	0	0	1.18449	0	0	0	0.984646
1141	P51812	1	>sp|P51812|KS6A3_HUMAN Ribosomal protein S6 kinase alpha-3 OS=Homo sapiens GN=RPS6KA3 PE=1 SV=1	9	9	4	P51812	16.8	83.735	RPS6KA3	RPS6KA3	0	0.894502	0	0	0	0	1.13314	0	0	1.05064	0	0
1153	P52594-2;P52594-3;P52594;P52594-4	4	>sp|P52594-2|AGFG1_HUMAN Isoform 2 of Arf-GAP domain and FG repeat-containing protein 1 OS=Homo sapiens GN=AGFG1	3	3	3	P52594-2	9.4	54.181	AGFG1	AGFG1	0	0	0	1.06522	0	0.900081	0	0	1.10236	1.05064	0	0.984646
1257	P62140	1	>sp|P62140|PP1B_HUMAN Serine/threonine-protein phosphatase PP1-beta catalytic subunit OS=Homo sapiens GN=PPP1CB PE=1 SV=3	15	4	4	P62140	40.7	37.186	PPP1CB	PPP1CB	0	1.789	0.911943	0	0	0.900081	0	0	1.10236	2.10127	1.2754	1.96929
1319	P80303-2;P80303	2	>sp|P80303-2|NUCB2_HUMAN Isoform 2 of Nucleobindin-2 OS=Homo sapiens GN=NUCB2	1	1	1	P80303-2	2.1	50.2	NUCB2	NUCB2	1.21039	0.894502	0	1.06522	0	0.900081	1.13314	1.18449	0	1.05064	1.2754	0
1446	Q13459-2;Q13459	2	>sp|Q13459-2|MYO9B_HUMAN Isoform Short of Unconventional myosin-IXb OS=Homo sapiens GN=MYO9B	7	7	7	Q13459-2	5.3	229.14	MYO9B	MYO9B	0	1.789	0	0	0	0.900081	2.26627	0	1.10236	0	1.2754	0.984646
1571	Q15771;Q15771-2	2	>sp|Q15771|RAB30_HUMAN Ras-related protein Rab-30 OS=Homo sapiens GN=RAB30 PE=1 SV=2	3	3	3	Q15771	13.3	23.058	RAB30	RAB30	0	0.894502	0.911943	3.19566	0	0.900081	0	0	0	1.05064	1.2754	0.984646
1630	Q5H9R7-6;Q5H9R7-2;Q5H9R7;Q5H9R7-5;Q5H9R7-3;Q5H9R7-4	6	>sp|Q5H9R7-6|PP6R3_HUMAN Isoform 6 of Serine/threonine-protein phosphatase 6 regulatory subunit 3 OS=Homo sapiens GN=PPP6R3	4	4	4	Q5H9R7-6	7.5	94.444	PPP6R3	PPP6R3	0	0.894502	0	0	0	1.80016	2.26627	0	1.10236	1.05064	1.2754	0.984646
1891	Q93034	1	>sp|Q93034|CUL5_HUMAN Cullin-5 OS=Homo sapiens GN=CUL5 PE=1 SV=4	6	6	6	Q93034	10.8	90.954	CUL5	CUL5	0	0.894502	1.82389	0	0	0.900081	0	0	0	0	0	0.984646
1901	Q969X5-2;Q969X5	2	>sp|Q969X5-2|ERGI1_HUMAN Isoform 2 of Endoplasmic reticulum-Golgi intermediate compartment protein 1 OS=Homo sapiens GN=ERGIC1	5	5	5	Q969X5-2	32.8	22.16	ERGIC1	ERGIC1	1.21039	1.789	0	1.06522	0	1.80016	0	1.18449	1.10236	1.05064	0	0.984646
1927	Q96F07-2;Q96F07	2	>sp|Q96F07-2|CYFP2_HUMAN Isoform 2 of Cytoplasmic FMR1-interacting protein 2 OS=Homo sapiens GN=CYFIP2	22	3	3	Q96F07-2	16.2	145.67	CYFIP2	CYFIP2	0	0.894502	0	1.06522	0	0	1.13314	0	3.30707	1.05064	1.2754	2.95394
1976	Q99418-2;Q99418;Q15438-3;Q15438-2;Q15438;O43739-2;O43739	7	>sp|Q99418-2|CYH2_HUMAN Isoform 2 of Cytohesin-2 OS=Homo sapiens GN=CYTH2	5	5	5	Q99418-2	16.5	46.489	CYTH2;CYTH1;CYTH3	CYTH2;CYTH1;CYTH3	0	0	1.82389	1.06522	0	0.900081	0	0	1.10236	1.05064	0	0
1999	Q99747;Q99747-2	2	>sp|Q99747|SNAG_HUMAN Gamma-soluble NSF attachment protein OS=Homo sapiens GN=NAPG PE=1 SV=1	8	8	8	Q99747	28.2	34.746	NAPG	NAPG	1.21039	0	0.911943	0	0	0.900081	1.13314	1.18449	0	0	0	0
2035	Q9BVC6	1	>sp|Q9BVC6|TM109_HUMAN Transmembrane protein 109 OS=Homo sapiens GN=TMEM109 PE=1 SV=1	1	1	1	Q9BVC6	4.9	26.21	TMEM109	TMEM109	0	1.789	0.911943	1.06522	0	0	0	1.18449	1.10236	0	2.5508	0.984646
2064	Q9C0H2-2;Q9C0H2;Q9C0H2-3;Q9C0H2-4	4	>sp|Q9C0H2-2|TTYH3_HUMAN Isoform 2 of Protein tweety homolog 3 OS=Homo sapiens GN=TTYH3	4	4	4	Q9C0H2-2	9.8	54.139	TTYH3	TTYH3	0	0.894502	0	1.06522	1.25576	0.900081	0	1.18449	1.10236	0	0	0.984646
2108	Q9H7M9	1	>sp|Q9H7M9|GI24_HUMAN Platelet receptor Gi24 OS=Homo sapiens GN=C10orf54 PE=1 SV=3	3	3	3	Q9H7M9	8.4	33.908	C10orf54	C10orf54	0	0.894502	0.911943	1.06522	1.25576	0.900081	1.13314	0	2.20472	0	0	1.96929
2111	Q9H8H3	1	>sp|Q9H8H3|MET7A_HUMAN Methyltransferase-like protein 7A OS=Homo sapiens GN=METTL7A PE=1 SV=1	5	5	5	Q9H8H3	29.5	28.319	METTL7A	METTL7A	0	0	0	0	0	2.70024	1.13314	0	1.10236	0	1.2754	0.984646
2225	Q9P2T1;Q9P2T1-2;Q9P2T1-3	3	>sp|Q9P2T1|GMPR2_HUMAN GMP reductase 2 OS=Homo sapiens GN=GMPR2 PE=1 SV=1	6	3	3	Q9P2T1	14.1	37.874	GMPR2	GMPR2	1.21039	0	1.82389	1.06522	0	0	0	0	0	2.10127	0	0
2356	Q9Y4I1-2;Q9Y4I1;Q9Y4I1-3;Q9ULV0-2;Q9ULV0	5	>sp|Q9Y4I1-2|MYO5A_HUMAN Isoform 2 of Unconventional myosin-Va OS=Homo sapiens GN=MYO5A	6	6	6	Q9Y4I1-2	3.6	212.27	MYO5A;MYO5B	MYO5A;MYO5B	0	1.789	0	0	0	0.900081	1.13314	0	0	1.05064	1.2754	0.984646
232	O75832;O75832-2	2	>sp|O75832|PSD10_HUMAN 26S proteasome non-ATPase regulatory subunit 10 OS=Homo sapiens GN=PSMD10 PE=1 SV=1	5	5	5	O75832	30.5	24.428	PSMD10	PSMD10	1.21039	0.894502	0.911943	0	0	0.900081	0	0	0	1.05064	0	0.984646
244	O76003	1	>sp|O76003|GLRX3_HUMAN Glutaredoxin-3 OS=Homo sapiens GN=GLRX3 PE=1 SV=2	4	4	4	O76003	17	37.432	GLRX3	GLRX3	0	0.894502	0	0	0	1.80016	0	0	0	1.05064	0	0
290	O96000;O96000-2	2	>sp|O96000|NDUBA_HUMAN NADH dehydrogenase [ubiquinone] 1 beta subcomplex subunit 10 OS=Homo sapiens GN=NDUFB10 PE=1 SV=3	3	3	3	O96000	20.9	20.776	NDUFB10	NDUFB10	0	0.894502	0	0	0	0.900081	1.13314	0	1.10236	0	1.2754	2.95394
371	P01769	1	>sp|P01769|HV308_HUMAN Ig heavy chain V-III region GA OS=Homo sapiens PE=1 SV=1	1	1	1	P01769	15.6	11.706	IGHV3-30	IGHV3-30	0	1.789	1.82389	0	1.25576	0	0	0	0	1.05064	0	0
534	P07686	1	>sp|P07686|HEXB_HUMAN Beta-hexosaminidase subunit beta OS=Homo sapiens GN=HEXB PE=1 SV=3	2	2	2	P07686	6.7	63.111	HEXB	HEXB	0	0.894502	0.911943	0	0	2.70024	1.13314	0	0	0	1.2754	0.984646
576	P09382	1	>sp|P09382|LEG1_HUMAN Galectin-1 OS=Homo sapiens GN=LGALS1 PE=1 SV=2	4	4	4	P09382	30.4	14.716	LGALS1	LGALS1	0	0	0.911943	1.06522	0	0.900081	1.13314	1.18449	1.10236	0	0	0
601	P0CG06	1	>sp|P0CG06|LAC3_HUMAN Ig lambda-3 chain C regions OS=Homo sapiens GN=IGLC3 PE=1 SV=1	12	2	2	P0CG06	89.6	11.237	IGLC3	IGLC3	1.21039	0.894502	0	0	1.25576	1.80016	0	1.18449	0	0	0	0
697	P15144	1	>sp|P15144|AMPN_HUMAN Aminopeptidase N OS=Homo sapiens GN=ANPEP PE=1 SV=4	9	9	9	P15144	12.4	109.54	ANPEP	ANPEP	1.21039	0.894502	6.3836	0	0	0	2.26627	0	0	0	0	0
706	P15814	1	>sp|P15814|IGLL1_HUMAN Immunoglobulin lambda-like polypeptide 1 OS=Homo sapiens GN=IGLL1 PE=1 SV=1	2	2	2	P15814	14.1	22.963	IGLL1	IGLL1	1.21039	0	0	0	1.25576	0.900081	0	2.36898	1.10236	0	0	0
813	P23919-2;P23919	2	>sp|P23919-2|KTHY_HUMAN Isoform 2 of Thymidylate kinase OS=Homo sapiens GN=DTYMK	5	5	5	P23919-2	26.1	21.064	DTYMK	DTYMK	0	0.894502	0	1.06522	0	0.900081	0	0	0	0	0	0.984646
1433	Q13188;Q13188-2	2	>sp|Q13188|STK3_HUMAN Serine/threonine-protein kinase 3 OS=Homo sapiens GN=STK3 PE=1 SV=2	8	4	4	Q13188	18.1	56.3	STK3	STK3	0	1.789	0	0	0	0.900081	0	0	1.10236	0	1.2754	1.96929
1440	Q13347	1	>sp|Q13347|EIF3I_HUMAN Eukaryotic translation initiation factor 3 subunit I OS=Homo sapiens GN=EIF3I PE=1 SV=1	4	4	4	Q13347	16	36.501	EIF3I	EIF3I	0	0.894502	1.82389	1.06522	0	0.900081	0	1.18449	0	1.05064	0	0.984646
1445	Q13451;Q13451-2	2	>sp|Q13451|FKBP5_HUMAN Peptidyl-prolyl cis-trans isomerase FKBP5 OS=Homo sapiens GN=FKBP5 PE=1 SV=2	6	6	6	Q13451	18.4	51.212	FKBP5	FKBP5	0	0.894502	0	0	0	1.80016	0	0	0	0	0	0
1453	Q13526	1	>sp|Q13526|PIN1_HUMAN Peptidyl-prolyl cis-trans isomerase NIMA-interacting 1 OS=Homo sapiens GN=PIN1 PE=1 SV=1	5	5	5	Q13526	44.2	18.243	PIN1	PIN1	0	0.894502	0	1.06522	0	0.900081	1.13314	0	1.10236	0	0	0.984646
1600	Q16795	1	>sp|Q16795|NDUA9_HUMAN NADH dehydrogenase [ubiquinone] 1 alpha subcomplex subunit 9, mitochondrial OS=Homo sapiens GN=NDUFA9 PE=1 SV=2	5	5	5	Q16795	16.7	42.509	NDUFA9	NDUFA9	1.21039	0	0	1.06522	0	0.900081	0	0	0	1.05064	1.2754	0
1720	Q7L5D6;Q7L5D6-2	2	>sp|Q7L5D6|GET4_HUMAN Golgi to ER traffic protein 4 homolog OS=Homo sapiens GN=GET4 PE=1 SV=1	3	3	3	Q7L5D6	10.4	36.504	GET4	GET4	0	0	1.82389	0	0	0.900081	1.13314	0	0	0	0	0.984646
1765	Q8IWA5-3;Q8IWA5;Q8IWA5-2	3	>sp|Q8IWA5-3|CTL2_HUMAN Isoform 3 of Choline transporter-like protein 2 OS=Homo sapiens GN=SLC44A2	8	8	8	Q8IWA5-3	11.6	79.845	SLC44A2	SLC44A2	0	0.894502	0	0	0	0	0	0	0	1.05064	2.5508	1.96929
1788	Q8N4L2	1	>sp|Q8N4L2|TM55A_HUMAN Type 2 phosphatidylinositol 4,5-bisphosphate 4-phosphatase OS=Homo sapiens GN=TMEM55A PE=1 SV=1	4	4	4	Q8N4L2	26.8	28.081	TMEM55A	TMEM55A	0	1.789	0	0	0	0	0	0	1.10236	0	0	0
1794	Q8N766-4;Q8N766-3;Q8N766-2;Q8N766	4	>sp|Q8N766-4|EMC1_HUMAN Isoform 4 of ER membrane protein complex subunit 1 OS=Homo sapiens GN=EMC1	2	2	2	Q8N766-4	3.7	109.42	EMC1	EMC1	0	0.894502	0.911943	0	0	0.900081	1.13314	0	0	1.05064	1.2754	0.984646
1855	Q8WZ42-3;Q8WZ42-10;Q8WZ42-9;Q8WZ42-5;Q8WZ42-11;Q8WZ42-4;Q8WZ42-7;Q8WZ42-2;Q8WZ42;Q8WZ42-8;Q8WZ42-13;Q8WZ42-12	12	>sp|Q8WZ42-3|TITIN_HUMAN Isoform 3 of Titin OS=Homo sapiens GN=TTN	2	2	2	Q8WZ42-3	0.2	2992.9	TTN	TTN	0	0	0	1.06522	1.25576	0.900081	0	0	0	1.05064	0	1.96929
1952	Q96KN2	1	>sp|Q96KN2|CNDP1_HUMAN Beta-Ala-His dipeptidase OS=Homo sapiens GN=CNDP1 PE=1 SV=4	6	6	6	Q96KN2	16.8	56.705	CNDP1	CNDP1	3.63117	0	0	0	0	0	0	1.18449	0	1.05064	1.2754	0
1985	Q99501;Q99501-4;Q99501-3;Q99501-2	4	>sp|Q99501|GA2L1_HUMAN GAS2-like protein 1 OS=Homo sapiens GN=GAS2L1 PE=1 SV=2	6	6	6	Q99501	13.4	72.716	GAS2L1	GAS2L1	0	1.789	0	0	0	0	0	0	1.10236	0	0	0.984646
1997	Q99719-2	1	>sp|Q99719-2|SEPT5_HUMAN Isoform 2 of Septin-5 OS=Homo sapiens GN=SEPT5	14	3	3	Q99719-2	39.3	39.331	SEPT5	SEPT5	0	0.894502	0	1.06522	0	0.900081	1.13314	0	1.10236	0	1.2754	1.96929
2025	Q9BT40-2;Q9BT40	2	>sp|Q9BT40-2|INP5K_HUMAN Isoform 2 of Inositol polyphosphate 5-phosphatase K OS=Homo sapiens GN=INPP5K	1	1	1	Q9BT40-2	2.7	42.783	INPP5K	INPP5K	0	0.894502	0.911943	1.06522	0	0	1.13314	0	0	0	0	0.984646
2081	Q9H1E5	1	>sp|Q9H1E5|TMX4_HUMAN Thioredoxin-related transmembrane protein 4 OS=Homo sapiens GN=TMX4 PE=1 SV=1	1	1	1	Q9H1E5	3.7	38.952	TMX4	TMX4	0	0.894502	1.82389	0	0	0.900081	1.13314	0	1.10236	0	1.2754	0.984646
2090	Q9H2M9;Q9H2M9-2	2	>sp|Q9H2M9|RBGPR_HUMAN Rab3 GTPase-activating protein non-catalytic subunit OS=Homo sapiens GN=RAB3GAP2 PE=1 SV=1	9	9	9	Q9H2M9	7.2	155.98	RAB3GAP2	RAB3GAP2	0	0.894502	1.82389	0	0	1.80016	0	0	0	0	0	0.984646
2096	Q9H3U5-3;Q9H3U5;Q9H3U5-5;Q9H3U5-6;Q9H3U5-2;Q9H3U5-4	6	>sp|Q9H3U5-3|MFSD1_HUMAN Isoform 3 of Major facilitator superfamily domain-containing protein 1 OS=Homo sapiens GN=MFSD1	2	2	2	Q9H3U5-3	5.4	46.619	MFSD1	MFSD1	0	0	1.82389	1.06522	0	0.900081	1.13314	1.18449	0	0	0	0.984646
2188	Q9NWW5;Q9NWW5-2	2	>sp|Q9NWW5|CLN6_HUMAN Ceroid-lipofuscinosis neuronal protein 6 OS=Homo sapiens GN=CLN6 PE=1 SV=1	1	1	1	Q9NWW5	4.2	35.919	CLN6	CLN6	1.21039	0	0.911943	0	0	0.900081	1.13314	1.18449	1.10236	1.05064	0	0.984646
2189	Q9NWZ3;Q9NWZ3-2	2	>sp|Q9NWZ3|IRAK4_HUMAN Interleukin-1 receptor-associated kinase 4 OS=Homo sapiens GN=IRAK4 PE=1 SV=1	5	5	5	Q9NWZ3	13.5	51.529	IRAK4	IRAK4	0	0.894502	0	1.06522	0	0.900081	0	0	1.10236	1.05064	1.2754	0
2235	Q9UDT6-2;Q9UDT6	2	>sp|Q9UDT6-2|CLIP2_HUMAN Isoform 2 of CAP-Gly domain-containing linker protein 2 OS=Homo sapiens GN=CLIP2	6	4	4	Q9UDT6-2	8.3	111.78	CLIP2	CLIP2	0	1.789	0.911943	1.06522	0	0	0	0	0	0	0	0.984646
2334	Q9Y305-3;Q9Y305-2;Q9Y305;Q9Y305-4	4	>sp|Q9Y305-3|ACOT9_HUMAN Isoform 3 of Acyl-coenzyme A thioesterase 9, mitochondrial OS=Homo sapiens GN=ACOT9	7	7	7	Q9Y305-3	25.1	43.206	ACOT9	ACOT9	0	0	0.911943	0	0	0.900081	1.13314	0	0	1.05064	1.2754	0.984646
2336	Q9Y316-2;Q9Y316;Q9Y316-3	3	>sp|Q9Y316-2|MEMO1_HUMAN Isoform 2 of Protein MEMO1 OS=Homo sapiens GN=MEMO1	4	4	4	Q9Y316-2	17.9	31.307	MEMO1	MEMO1	0	0.894502	0.911943	0	0	0	0	0	1.10236	1.05064	0	0.984646
8	A6NDU8	1	>sp|A6NDU8|CE051_HUMAN UPF0600 protein C5orf51 OS=Homo sapiens GN=C5orf51 PE=1 SV=1	4	4	4	A6NDU8	25.2	33.62	C5orf51	C5orf51	0	0.894502	0	0	0	1.80016	1.13314	0	1.10236	0	1.2754	0
94	O14775-3;O14775-2;O14775	3	>sp|O14775-3|GBB5_HUMAN Isoform 3 of Guanine nucleotide-binding protein subunit beta-5 OS=Homo sapiens GN=GNB5	4	4	4	O14775-3	20.8	31.247	GNB5	GNB5	0	0	0	1.06522	0	1.80016	0	1.18449	0	0	0	1.96929
114	O15116	1	>sp|O15116|LSM1_HUMAN U6 snRNA-associated Sm-like protein LSm1 OS=Homo sapiens GN=LSM1 PE=1 SV=1	2	2	2	O15116	17.3	15.179	LSM1	LSM1	0	0	0.911943	1.06522	0	0	1.13314	0	1.10236	1.05064	1.2754	0.984646
256	O95140;Q8IWA4-2;O95140-2;Q8IWA4-3;Q8IWA4	5	>sp|O95140|MFN2_HUMAN Mitofusin-2 OS=Homo sapiens GN=MFN2 PE=1 SV=3	5	5	5	O95140	7.8	86.401	MFN2;MFN1	MFN2;MFN1	0	0.894502	0	0	0	0.900081	0	0	1.10236	1.05064	0	0.984646
265	O95372	1	>sp|O95372|LYPA2_HUMAN Acyl-protein thioesterase 2 OS=Homo sapiens GN=LYPLA2 PE=1 SV=1	3	3	3	O95372	14.7	24.737	LYPLA2	LYPLA2	0	0	0	2.13044	0	0	0	0	0	0	0	0
289	O95989	1	>sp|O95989|NUDT3_HUMAN Diphosphoinositol polyphosphate phosphohydrolase 1 OS=Homo sapiens GN=NUDT3 PE=1 SV=1	4	4	4	O95989	32.6	19.471	NUDT3	NUDT3	1.21039	0	0.911943	0	0	0	1.13314	0	0	0	0	0.984646
335	P01596	1	>sp|P01596|KV104_HUMAN Ig kappa chain V-I region CAR OS=Homo sapiens PE=1 SV=1	2	1	1	P01596	33.6	11.346	IGKV1-5	IGKV1-5	1.21039	0	0	0	0	0.900081	1.13314	0	0	0	1.2754	0.984646
343	P01608;P80362;P01607;P01600	4	>sp|P01608|KV116_HUMAN Ig kappa chain V-I region Roy OS=Homo sapiens PE=1 SV=1	2	1	1	P01608	24.1	11.782	IGKV1D-33	IGKV1D-33	1.21039	0	0	1.06522	1.25576	0.900081	0	1.18449	0	1.05064	0	0
376	P01779	1	>sp|P01779|HV318_HUMAN Ig heavy chain V-III region TUR OS=Homo sapiens PE=1 SV=1	2	1	0	P01779	26.7	12.188	IGHV3-23	IGHV3-23	1.21039	0.894502	0	1.06522	1.25576	0	1.13314	1.18449	1.10236	0	1.2754	0.984646
379	P01824	1	>sp|P01824|HV206_HUMAN Ig heavy chain V-II region WAH OS=Homo sapiens PE=1 SV=1	2	2	2	P01824	13.2	14.117	IGHV4-39	IGHV4-39	1.21039	0.894502	0	1.06522	0	0	1.13314	2.36898	0	0	1.2754	0
517	P06889	1	>sp|P06889|LV405_HUMAN Ig lambda chain V-IV region MOL OS=Homo sapiens PE=1 SV=1	1	1	1	P06889	23.6	11.143	IGLV3-1	IGLV3-1	0	0	0	2.13044	0	0	0	1.18449	0	0	0	0
538	P07814	1	>sp|P07814|SYEP_HUMAN Bifunctional glutamate/proline--tRNA ligase OS=Homo sapiens GN=EPRS PE=1 SV=5	10	10	10	P07814	9.1	170.59	EPRS	EPRS	0	0.894502	0.911943	0	1.25576	0	1.13314	0	0	0	0	0
564	P08648	1	>sp|P08648|ITA5_HUMAN Integrin alpha-5 OS=Homo sapiens GN=ITGA5 PE=1 SV=2	5	5	5	P08648	7.7	114.54	ITGA5	ITGA5	0	0.894502	0	0	0	0.900081	0	1.18449	0	1.05064	0	0.984646
586	P09497-2;P09497	2	>sp|P09497-2|CLCB_HUMAN Isoform Non-brain of Clathrin light chain B OS=Homo sapiens GN=CLTB	4	4	4	P09497-2	16.6	23.181	CLTB	CLTB	0	0.894502	0	1.06522	0	3.60032	0	0	0	2.10127	0	0
802	P23258;Q9NRH3	2	>sp|P23258|TBG1_HUMAN Tubulin gamma-1 chain OS=Homo sapiens GN=TUBG1 PE=1 SV=2	8	8	8	P23258	25.7	51.169	TUBG1;TUBG2	TUBG1;TUBG2	0	0	0	0	0	0.900081	1.13314	0	2.20472	0	0	0.984646
941	P33121-3;P33121;P33121-2	3	>sp|P33121-3|ACSL1_HUMAN Isoform 3 of Long-chain-fatty-acid--CoA ligase 1 OS=Homo sapiens GN=ACSL1	5	5	5	P33121-3	10.6	77.906	ACSL1	ACSL1	0	1.789	0	0	0	0	1.13314	0	0	0	0	0
946	P34896-2;P34896;P34896-3;P34896-4	4	>sp|P34896-2|GLYC_HUMAN Isoform 2 of Serine hydroxymethyltransferase, cytosolic OS=Homo sapiens GN=SHMT1	8	7	7	P34896-2	26.4	49.027	SHMT1	SHMT1	0	0.894502	1.82389	0	0	0	0	0	0	0	0	0
1048	P46379-4;P46379-5;P46379-2;P46379;P46379-3	5	>sp|P46379-4|BAG6_HUMAN Isoform 4 of Large proline-rich protein BAG6 OS=Homo sapiens GN=BAG6	7	7	7	P46379-4	10.7	96.798	BAG6	BAG6	0	1.789	2.73583	0	0	0.900081	0	0	0	0	0	0
1104	P49902-2;P49902	2	>sp|P49902-2|5NTC_HUMAN Isoform 2 of Cytosolic purine 5-nucleotidase OS=Homo sapiens GN=NT5C2	6	6	6	P49902-2	11.5	61.44	NT5C2	NT5C2	0	0	0	0	0	0.900081	0	0	1.10236	0	0	0
1139	P51790-4;P51790-5;P51790;P51790-2;P51793-2;P51793	6	>sp|P51790-4|CLCN3_HUMAN Isoform 3 of H(+)/Cl(-) exchange transporter 3 OS=Homo sapiens GN=CLCN3	4	4	3	P51790-4	5.3	88.463	CLCN3;CLCN4	CLCN3;CLCN4	1.21039	0.894502	0	1.06522	0	0.900081	0	1.18449	0	1.05064	0	0
1182	P55010	1	>sp|P55010|IF5_HUMAN Eukaryotic translation initiation factor 5 OS=Homo sapiens GN=EIF5 PE=1 SV=2	4	4	4	P55010	6.7	49.222	EIF5	EIF5	0	0.894502	0	0	0	1.80016	0	0	0	0	0	0
1269	P62701;Q8TD47;P22090	3	>sp|P62701|RS4X_HUMAN 40S ribosomal protein S4, X isoform OS=Homo sapiens GN=RPS4X PE=1 SV=2	5	5	5	P62701	20.5	29.597	RPS4X;RPS4Y2;RPS4Y1	RPS4X;RPS4Y2;RPS4Y1	0	0	0	0	0	1.80016	1.13314	0	0	0	0	0
1424	Q13098-5;Q13098;Q13098-7;Q13098-6	4	>sp|Q13098-5|CSN1_HUMAN Isoform 4 of COP9 signalosome complex subunit 1 OS=Homo sapiens GN=GPS1	6	6	6	Q13098-5	16.2	55.092	GPS1	GPS1	0	0	0	0	0	2.70024	0	0	1.10236	0	0	0.984646
1654	Q5VWC8	1	>sp|Q5VWC8|HACD4_HUMAN Very-long-chain (3R)-3-hydroxyacyl-CoA dehydratase 4 OS=Homo sapiens GN=HACD4 PE=1 SV=1	2	2	2	Q5VWC8	9.5	27.52	HACD4	HACD4	0	0	0.911943	1.06522	0	0.900081	0	0	1.10236	0	1.2754	0.984646
1716	Q7L2H7-2;Q7L2H7	2	>sp|Q7L2H7-2|EIF3M_HUMAN Isoform 2 of Eukaryotic translation initiation factor 3 subunit M OS=Homo sapiens GN=EIF3M	1	1	1	Q7L2H7-2	8.3	27.865	EIF3M	EIF3M	0	0.894502	0.911943	0	0	0.900081	1.13314	0	1.10236	0	0	0.984646
1859	Q92538-3;Q92538-2;Q92538	3	>sp|Q92538-3|GBF1_HUMAN Isoform 3 of Golgi-specific brefeldin A-resistance guanine nucleotide exchange factor 1 OS=Homo sapiens GN=GBF1	5	5	5	Q92538-3	3.6	206.01	GBF1	GBF1	0	1.789	0	0	0	0.900081	0	0	0	0	0	0
1872	Q92736;Q92736-2	2	>sp|Q92736|RYR2_HUMAN Ryanodine receptor 2 OS=Homo sapiens GN=RYR2 PE=1 SV=3	3	3	3	Q92736	0.7	564.56	RYR2	RYR2	1.21039	0	0	1.06522	2.51152	0	0	1.18449	1.10236	0	0	0.984646
1947	Q96JJ7;Q96JJ7-2	2	>sp|Q96JJ7|TMX3_HUMAN Protein disulfide-isomerase TMX3 OS=Homo sapiens GN=TMX3 PE=1 SV=2	6	6	6	Q96JJ7	12.6	51.871	TMX3	TMX3	1.21039	0.894502	0	0	0	0.900081	0	0	1.10236	0	1.2754	0.984646
1953	Q96KP1	1	>sp|Q96KP1|EXOC2_HUMAN Exocyst complex component 2 OS=Homo sapiens GN=EXOC2 PE=1 SV=1	7	7	7	Q96KP1	10.4	104.07	EXOC2	EXOC2	0	1.789	1.82389	0	0	0.900081	0	0	0	0	0	0
1981	Q99459	1	>sp|Q99459|CDC5L_HUMAN Cell division cycle 5-like protein OS=Homo sapiens GN=CDC5L PE=1 SV=2	1	1	1	Q99459	1.1	92.25	CDC5L	CDC5L	2.42078	0	0	1.06522	0	0	1.13314	1.18449	1.10236	1.05064	1.2754	0
2269	Q9UJW0-2;Q9UJW0;Q9UJW0-3	3	>sp|Q9UJW0-2|DCTN4_HUMAN Isoform 2 of Dynactin subunit 4 OS=Homo sapiens GN=DCTN4	2	2	2	Q9UJW0-2	6.9	45.756	DCTN4	DCTN4	0	1.789	0.911943	0	0	0.900081	0	0	0	0	0	0
4	A1L3X0	1	>sp|A1L3X0|ELOV7_HUMAN Elongation of very long chain fatty acids protein 7 OS=Homo sapiens GN=ELOVL7 PE=1 SV=1	2	2	2	A1L3X0	6.4	33.356	ELOVL7	ELOVL7	0	0.894502	0.911943	0	0	0	1.13314	1.18449	1.10236	0	0	0.984646
66	O00303	1	>sp|O00303|EIF3F_HUMAN Eukaryotic translation initiation factor 3 subunit F OS=Homo sapiens GN=EIF3F PE=1 SV=1	3	3	3	O00303	8.7	37.563	EIF3F	EIF3F	1.21039	0	1.82389	0	0	0.900081	0	0	0	0	1.2754	0.984646
102	O14949	1	>sp|O14949|QCR8_HUMAN Cytochrome b-c1 complex subunit 8 OS=Homo sapiens GN=UQCRQ PE=1 SV=4	3	3	3	O14949	35.4	9.9062	UQCRQ	UQCRQ	0	0.894502	0	1.06522	0	1.80016	0	0	0	1.05064	0	0
138	O43149;O43149-3;O43149-2	3	>sp|O43149|ZZEF1_HUMAN Zinc finger ZZ-type and EF-hand domain-containing protein 1 OS=Homo sapiens GN=ZZEF1 PE=1 SV=6	15	15	15	O43149	7.1	331.07	ZZEF1	ZZEF1	0	0.894502	2.73583	0	0	1.80016	0	0	1.10236	0	1.2754	1.96929
158	O43633	1	>sp|O43633|CHM2A_HUMAN Charged multivesicular body protein 2a OS=Homo sapiens GN=CHMP2A PE=1 SV=1	4	4	4	O43633	14.4	25.104	CHMP2A	CHMP2A	1.21039	1.789	0.911943	1.06522	0	0.900081	0	1.18449	0	0	0	0
179	O60256;O60256-4;O60256-2;O60256-3;Q14558;Q14558-2	6	>sp|O60256|KPRB_HUMAN Phosphoribosyl pyrophosphate synthase-associated protein 2 OS=Homo sapiens GN=PRPSAP2 PE=1 SV=1	8	8	8	O60256	32.2	40.925	PRPSAP2;PRPSAP1	PRPSAP2;PRPSAP1	0	0	0.911943	0	0	0.900081	0	0	0	0	2.5508	0.984646
192	O60716-32;O60716-31;O60716-29;O60716-27;O60716-30;O60716-28;O60716-26;O60716-25;O60716-24;O60716-23;O60716-21;O60716-19;O60716-22;O60716-20;O60716-16;O60716-18;O60716-15;O60716-17;O60716-13;O60716-11;O60716-14;O60716-12;O60716-10;O60716-8;O60716-9;O60716-	32	>sp|O60716-32|CTND1_HUMAN Isoform 4 of Catenin delta-1 OS=Homo sapiens GN=CTNND1	3	3	3	O60716-32	5.9	65.64	CTNND1	CTNND1	1.21039	0.894502	1.82389	0	0	0.900081	0	0	0	0	0	0
207	O75298-3;O75298;O75298-2	3	>sp|O75298-3|RTN2_HUMAN Isoform RTN2-C of Reticulon-2 OS=Homo sapiens GN=RTN2	3	3	3	O75298-3	23.9	22.316	RTN2	RTN2	0	0	0	0	0	0.900081	2.26627	1.18449	1.10236	0	1.2754	0.984646
208	O75306-2;O75306	2	>sp|O75306-2|NDUS2_HUMAN Isoform 2 of NADH dehydrogenase [ubiquinone] iron-sulfur protein 2, mitochondrial OS=Homo sapiens GN=NDUFS2	3	3	3	O75306-2	9.4	51.851	NDUFS2	NDUFS2	1.21039	0.894502	1.82389	1.06522	0	0	1.13314	0	1.10236	0	1.2754	0.984646
451	P04209	1	>sp|P04209|LV211_HUMAN Ig lambda chain V-II region NIG-84 OS=Homo sapiens PE=1 SV=1	2	2	2	P04209	21.4	11.581	IGLV2-14	IGLV2-14	1.21039	0	0	2.13044	0	1.80016	1.13314	1.18449	0	0	0	0
472	P05023-4;P05023;P05023-2;P05023-3;P13637;P13637-2;P13637-3;P50993;Q13733;P54707;P54707-2	11	>sp|P05023-4|AT1A1_HUMAN Isoform 4 of Sodium/potassium-transporting ATPase subunit alpha-1 OS=Homo sapiens GN=ATP1A1	9	9	8	P05023-4	10.6	113	ATP1A1;ATP1A3;ATP1A2;ATP1A4;ATP12A	ATP1A1;ATP1A3;ATP1A2;ATP1A4;ATP12A	0	1.789	0	1.06522	0	0	0	0	0	0	1.2754	1.96929
547	P08134;P62745	2	>sp|P08134|RHOC_HUMAN Rho-related GTP-binding protein RhoC OS=Homo sapiens GN=RHOC PE=1 SV=1	10	3	3	P08134	45.1	22.006	RHOC;RHOB	RHOC;RHOB	0	0	0.911943	1.06522	0	0	0	1.18449	0	1.05064	1.2754	0
754	P19838;P19838-2;P19838-3	3	>sp|P19838|NFKB1_HUMAN Nuclear factor NF-kappa-B p105 subunit OS=Homo sapiens GN=NFKB1 PE=1 SV=2	3	3	3	P19838	5.6	105.35	NFKB1	NFKB1	0	0.894502	0.911943	0	0	0.900081	1.13314	0	0	1.05064	0	0
949	P34931	1	>sp|P34931|HS71L_HUMAN Heat shock 70 kDa protein 1-like OS=Homo sapiens GN=HSPA1L PE=1 SV=2	13	1	1	P34931	20.6	70.374	HSPA1L	HSPA1L	1.21039	0	0.911943	1.06522	0	0	1.13314	1.18449	0	0	1.2754	0
1090	P49589-2;P49589;P49589-3	3	>sp|P49589-2|SYCC_HUMAN Isoform 2 of Cysteine--tRNA ligase, cytoplasmic OS=Homo sapiens GN=CARS	6	6	6	P49589-2	9.6	82.845	CARS	CARS	0	0.894502	0.911943	0	0	0.900081	0	0	1.10236	0	0	0.984646
1100	P49758-12;P49758-6;P49758-11;P49758-7;P49758-10;P49758-9;P49758-16;P49758-5;P49758-8;P49758;P49758-13;P49758-14;P49758-15;P49758-2;P49758-3;P49802-4;P49802-2;P49802-3;P49802-5;P49802	20	>sp|P49758-12|RGS6_HUMAN Isoform 12 of Regulator of G-protein signaling 6 OS=Homo sapiens GN=RGS6	4	4	4	P49758-12	16.2	40.588	RGS6;RGS7	RGS6;RGS7	0	1.789	1.82389	0	0	0	1.13314	0	0	1.05064	0	1.96929
1209	P57764	1	>sp|P57764|GSDMD_HUMAN Gasdermin-D OS=Homo sapiens GN=GSDMD PE=1 SV=1	4	4	4	P57764	9.3	52.8	GSDMD	GSDMD	0	0.894502	0.911943	0	0	0.900081	1.13314	0	1.10236	0	1.2754	0.984646
1335	Q00535;Q00535-2;P11802-2;P24941-2;P06493;P24941;P11802;Q00526;Q00534;Q96Q40-2;P50750;Q96Q40-4;Q96Q40-3;O94921-3;Q96Q40-5;Q96Q40;O94921-2;O94921;Q07002;Q07002-2;P50750-2;Q00536;Q00536-3;Q07002-3;Q00537-2;Q00537;Q00536-2;Q14004-2;Q14004	29	>sp|Q00535|CDK5_HUMAN Cyclin-dependent-like kinase 5 OS=Homo sapiens GN=CDK5 PE=1 SV=3	4	4	3	Q00535	14.7	33.304	CDK5;CDK4;CDK2;CDK1;CDK3;CDK6;CDK15;CDK9;CDK14;CDK18;CDK16;CDK17;CDK13	CDK5;CDK4;CDK2;CDK1;CDK3;CDK6;CDK15;CDK9;CDK14;CDK18;CDK16;CDK17;CDK13	0	1.789	0	0	0	0.900081	0	1.18449	1.10236	0	0	0.984646
1348	Q01970-2;Q01970	2	>sp|Q01970-2|PLCB3_HUMAN Isoform 2 of 1-phosphatidylinositol 4,5-bisphosphate phosphodiesterase beta-3 OS=Homo sapiens GN=PLCB3	4	4	4	Q01970-2	4.6	131.2	PLCB3	PLCB3	0	0.894502	0.911943	0	1.25576	0	0	0	0	0	0	0
1555	Q15386	1	>sp|Q15386|UBE3C_HUMAN Ubiquitin-protein ligase E3C OS=Homo sapiens GN=UBE3C PE=1 SV=3	7	7	7	Q15386	8.8	123.92	UBE3C	UBE3C	0	0.894502	0	0	0	0.900081	0	0	1.10236	0	0	1.96929
1577	Q15848	1	>sp|Q15848|ADIPO_HUMAN Adiponectin OS=Homo sapiens GN=ADIPOQ PE=1 SV=1	1	1	1	Q15848	6.1	26.413	ADIPOQ	ADIPOQ	1.21039	0	0.911943	0	1.25576	0	1.13314	0	1.10236	0	1.2754	0
1579	Q86UP3;Q86UP3-4;Q86UP3-2;Q86UP3-5;Q15911;Q9C0A1-2;Q86UP3-3;Q9C0A1;Q15911-2	9	>sp|Q86UP3|ZFHX4_HUMAN Zinc finger homeobox protein 4 OS=Homo sapiens GN=ZFHX4 PE=1 SV=1	2	2	2	Q86UP3	0.5	393.73	ZFHX4;ZFHX3;ZFHX2	ZFHX4;ZFHX3;ZFHX2	0	0	0.911943	0	0	0.900081	0	1.18449	0	1.05064	0	0.984646
1598	Q16775-2;Q16775	2	>sp|Q16775-2|GLO2_HUMAN Isoform 2 of Hydroxyacylglutathione hydrolase, mitochondrial OS=Homo sapiens GN=HAGH	4	4	4	Q16775-2	20	28.86	HAGH	HAGH	0	0.894502	0.911943	1.06522	0	0	0	0	1.10236	0	1.2754	0.984646
1631	Q5JRX3-3;Q5JRX3;Q5JRX3-2	3	>sp|Q5JRX3-3|PREP_HUMAN Isoform 3 of Presequence protease, mitochondrial OS=Homo sapiens GN=PITRM1	7	7	7	Q5JRX3-3	10.3	106.06	PITRM1	PITRM1	0	0	0.911943	0	0	1.80016	0	0	0	0	0	0
1689	Q6PL24	1	>sp|Q6PL24|TMED8_HUMAN Protein TMED8 OS=Homo sapiens GN=TMED8 PE=1 SV=1	6	6	6	Q6PL24	22.5	35.74	TMED8	TMED8	0	0	0	0	0	0	1.13314	0	1.10236	0	0	1.96929
1692	Q6UX71-2;Q6UX71;Q6UX71-3	3	>sp|Q6UX71-2|PXDC2_HUMAN Isoform 2 of Plexin domain-containing protein 2 OS=Homo sapiens GN=PLXDC2	5	5	5	Q6UX71-2	13.3	53.911	PLXDC2	PLXDC2	0	0	0	2.13044	0	1.80016	1.13314	0	2.20472	1.05064	0	0.984646
1803	Q8NCA5-2;Q8NCA5	2	>sp|Q8NCA5-2|FA98A_HUMAN Isoform 2 of Protein FAM98A OS=Homo sapiens GN=FAM98A	2	2	2	Q8NCA5-2	6.6	55.272	FAM98A	FAM98A	0	1.789	0.911943	0	0	0.900081	0	0	1.10236	0	0	0.984646
1886	Q92963-2;Q92963;Q92963-3	3	>sp|Q92963-2|RIT1_HUMAN Isoform 2 of GTP-binding protein Rit1 OS=Homo sapiens GN=RIT1	1	1	1	Q92963-2	6.6	21.633	RIT1	RIT1	1.21039	0	0	1.06522	0	0	1.13314	1.18449	0	0	1.2754	0.984646
1925	Q96E17	1	>sp|Q96E17|RAB3C_HUMAN Ras-related protein Rab-3C OS=Homo sapiens GN=RAB3C PE=2 SV=1	3	2	2	Q96E17	18.1	25.952	RAB3C	RAB3C	0	0.894502	0	1.06522	0	0	0	0	0	1.05064	0	1.96929
2051	Q9BYC5;Q9BYC5-3;Q9BYC5-4;Q9BYC5-2	4	>sp|Q9BYC5|FUT8_HUMAN Alpha-(1,6)-fucosyltransferase OS=Homo sapiens GN=FUT8 PE=1 SV=2	6	6	6	Q9BYC5	12.9	66.515	FUT8	FUT8	0	0	0	1.06522	0	3.60032	0	0	0	0	0	0
2119	Q9HAT2-2;Q9HAT2	2	>sp|Q9HAT2-2|SIAE_HUMAN Isoform 2 of Sialate O-acetylesterase OS=Homo sapiens GN=SIAE	3	3	3	Q9HAT2-2	10.5	54.572	SIAE	SIAE	1.21039	0	0.911943	0	0	0	0	0	1.10236	1.05064	0	0.984646
2165	Q9NRY5	1	>sp|Q9NRY5|F1142_HUMAN Protein FAM114A2 OS=Homo sapiens GN=FAM114A2 PE=1 SV=4	3	3	3	Q9NRY5	8.5	55.468	FAM114A2	FAM114A2	0	0	0	1.06522	0	0.900081	1.13314	0	1.10236	0	1.2754	1.96929
2187	Q9NWV4	1	>sp|Q9NWV4|CA123_HUMAN UPF0587 protein C1orf123 OS=Homo sapiens GN=C1orf123 PE=1 SV=1	3	3	3	Q9NWV4	30	18.048	C1orf123	C1orf123	1.21039	0.894502	0.911943	1.06522	0	0	0	1.18449	0	0	0	0.984646
2203	Q9NZ32	1	>sp|Q9NZ32|ARP10_HUMAN Actin-related protein 10 OS=Homo sapiens GN=ACTR10 PE=1 SV=1	4	4	4	Q9NZ32	12.7	46.306	ACTR10	ACTR10	0	0	1.82389	0	1.25576	0	0	0	1.10236	1.05064	1.2754	0
2227	Q9UBF2;Q9UBF2-2	2	>sp|Q9UBF2|COPG2_HUMAN Coatomer subunit gamma-2 OS=Homo sapiens GN=COPG2 PE=1 SV=1	9	7	7	Q9UBF2	14.2	97.621	COPG2	COPG2	0	0	0.911943	0	0	0	0	0	1.10236	0	0	0.984646
2387	Q9Y6M9	1	>sp|Q9Y6M9|NDUB9_HUMAN NADH dehydrogenase [ubiquinone] 1 beta subcomplex subunit 9 OS=Homo sapiens GN=NDUFB9 PE=1 SV=3	3	3	3	Q9Y6M9	23.5	21.831	NDUFB9	NDUFB9	0	0.894502	1.82389	0	0	1.80016	0	0	1.10236	1.05064	0	0
126	O15270;Q9NUV7	2	>sp|O15270|SPTC2_HUMAN Serine palmitoyltransferase 2 OS=Homo sapiens GN=SPTLC2 PE=1 SV=1	3	3	3	O15270	5.7	62.924	SPTLC2;SPTLC3	SPTLC2;SPTLC3	0	0.894502	0	0	0	0	2.26627	1.18449	1.10236	2.10127	1.2754	0
149	O43427-2;O43427	2	>sp|O43427-2|FIBP_HUMAN Isoform Short of Acidic fibroblast growth factor intracellular-binding protein OS=Homo sapiens GN=FIBP	3	3	3	O43427-2	10.9	41.21	FIBP	FIBP	1.21039	1.789	0.911943	0	0	0	0	0	0	0	0	0
167	O43772	1	>sp|O43772|MCAT_HUMAN Mitochondrial carnitine/acylcarnitine carrier protein OS=Homo sapiens GN=SLC25A20 PE=1 SV=1	4	4	4	O43772	12.6	32.943	SLC25A20	SLC25A20	2.42078	0	0	0	0	0.900081	2.26627	0	0	0	1.2754	0
218	O75410-7;O75410;O75410-2;O75410-5;O75410-4;O75410-6;O75410-3;O75410-8;O95359-2;O95359-6;O95359-1;O95359-5;O95359-3;O95359	14	>sp|O75410-7|TACC1_HUMAN Isoform 7 of Transforming acidic coiled-coil-containing protein 1 OS=Homo sapiens GN=TACC1	4	4	4	O75410-7	5.2	79.871	TACC1;TACC2	TACC1;TACC2	1.21039	0.894502	1.82389	0	0	1.80016	0	0	0	2.10127	0	0
254	O94929;O94929-2;O94929-3;O94929-4;Q6H8Q1-4;Q6H8Q1-6;Q6H8Q1-8;Q6H8Q1-3;Q6H8Q1-7;Q6H8Q1-2;Q6H8Q1-5;Q6H8Q1;Q6H8Q1-9	13	>sp|O94929|ABLM3_HUMAN Actin-binding LIM protein 3 OS=Homo sapiens GN=ABLIM3 PE=1 SV=3	6	6	6	O94929	9.2	77.801	ABLIM3;ABLIM2	ABLIM3;ABLIM2	0	0.894502	0.911943	0	0	0.900081	0	0	0	1.05064	0	0
349	P01615	1	>sp|P01615|KV202_HUMAN Ig kappa chain V-II region FR OS=Homo sapiens PE=1 SV=1	2	1	1	P01615	17.7	12.059	IGKV2D-28	IGKV2D-28	0	0.894502	0	1.06522	1.25576	0	0	0	0	0	1.2754	0
396	P02545-2;P02545-5;P02545-4;P02545-6;P02545-3;P02545	6	>sp|P02545-2|LMNA_HUMAN Isoform C of Prelamin-A/C OS=Homo sapiens GN=LMNA	6	6	5	P02545-2	13.8	65.134	LMNA	LMNA	0	0	0.911943	1.06522	0	1.80016	2.26627	0	0	0	0	0
397	P02549-2;P02549	2	>sp|P02549-2|SPTA1_HUMAN Isoform 2 of Spectrin alpha chain, erythrocytic 1 OS=Homo sapiens GN=SPTA1	9	9	9	P02549-2	5	279.67	SPTA1	SPTA1	0	0.894502	0	0	0	2.70024	0	0	0	0	0	0
432	P03951-2;P03951	2	>sp|P03951-2|FA11_HUMAN Isoform 2 of Coagulation factor XI OS=Homo sapiens GN=F11	7	6	6	P03951-2	15.8	63.84	F11	F11	2.42078	0	0	1.06522	1.25576	0	1.13314	1.18449	0	0	0	0
442	P04085-2;P04085	2	>sp|P04085-2|PDGFA_HUMAN Isoform Short of Platelet-derived growth factor subunit A OS=Homo sapiens GN=PDGFA	1	1	1	P04085-2	4.1	22.253	PDGFA	PDGFA	0	0	0.911943	1.06522	1.25576	0.900081	0	0	0	1.05064	0	0
679	P14209-3;P14209	2	>sp|P14209-3|CD99_HUMAN Isoform 3 of CD99 antigen OS=Homo sapiens GN=CD99	2	2	2	P14209-3	14.2	17.128	CD99	CD99	0	0.894502	0.911943	1.06522	0	0	0	0	0	0	0	1.96929
688	P14618-2;P30613-2;P30613	3	>sp|P14618-2|KPYM_HUMAN Isoform M1 of Pyruvate kinase PKM OS=Homo sapiens GN=PKM	45	3	3	P14618-2	79.3	58.061	PKM;PKLR	PKM;PKLR	1.21039	0	0	0	0	0.900081	2.26627	1.18449	0	0	0	1.96929
741	P18433-4;P18433-2;P18433-3;P18433	4	>sp|P18433-4|PTPRA_HUMAN Isoform 4 of Receptor-type tyrosine-protein phosphatase alpha OS=Homo sapiens GN=PTPRA	5	5	5	P18433-4	8.4	89.702	PTPRA	PTPRA	0	0.894502	0	0	1.25576	0.900081	0	0	1.10236	1.05064	0	1.96929
756	P20042	1	>sp|P20042|IF2B_HUMAN Eukaryotic translation initiation factor 2 subunit 2 OS=Homo sapiens GN=EIF2S2 PE=1 SV=2	5	5	5	P20042	14.4	38.388	EIF2S2	EIF2S2	1.21039	0.894502	0	0	0	1.80016	0	0	0	2.10127	1.2754	0
769	P21266	1	>sp|P21266|GSTM3_HUMAN Glutathione S-transferase Mu 3 OS=Homo sapiens GN=GSTM3 PE=1 SV=3	8	7	7	P21266	38.7	26.559	GSTM3	GSTM3	1.21039	0	0	0	0	0	1.13314	2.36898	0	0	0	0
775	P21731;P21731-2	2	>sp|P21731|TA2R_HUMAN Thromboxane A2 receptor OS=Homo sapiens GN=TBXA2R PE=1 SV=3	2	2	2	P21731	6.1	37.431	TBXA2R	TBXA2R	0	0.894502	0.911943	1.06522	0	0	0	1.18449	0	0	0	0.984646
894	P30443;P30455	2	>sp|P30443|1A01_HUMAN HLA class I histocompatibility antigen, A-1 alpha chain OS=Homo sapiens GN=HLA-A PE=1 SV=1	22	4	3	P30443	59.7	40.845	HLA-A	HLA-A	1.21039	0	0.911943	1.06522	0	0	0	0	0	0	0	0
974	P36405	1	>sp|P36405|ARL3_HUMAN ADP-ribosylation factor-like protein 3 OS=Homo sapiens GN=ARL3 PE=1 SV=2	2	2	2	P36405	15.9	20.455	ARL3	ARL3	0	0.894502	0.911943	0	0	0.900081	0	0	1.10236	0	0	0.984646
1105	P49908	1	>sp|P49908|SEPP1_HUMAN Selenoprotein P OS=Homo sapiens GN=SEPP1 PE=1 SV=3	3	3	3	P49908	6.8	43.173	SEPP1	SEPP1	2.42078	0	0	0	0	0	0	1.18449	0	1.05064	1.2754	0
1163	P53597	1	>sp|P53597|SUCA_HUMAN Succinyl-CoA ligase [ADP/GDP-forming] subunit alpha, mitochondrial OS=Homo sapiens GN=SUCLG1 PE=1 SV=4	3	3	3	P53597	14.7	36.249	SUCLG1	SUCLG1	0	1.789	0.911943	1.06522	0	0.900081	0	0	0	0	0	0.984646
1316	P78559;P78559-2;P46821	3	>sp|P78559|MAP1A_HUMAN Microtubule-associated protein 1A OS=Homo sapiens GN=MAP1A PE=1 SV=6	5	5	5	P78559	2.3	305.48	MAP1A;MAP1B	MAP1A;MAP1B	0	0.894502	1.82389	0	0	0.900081	0	0	1.10236	0	0	0
1326	P98082-3;P98082;P98082-2	3	>sp|P98082-3|DAB2_HUMAN Isoform 3 of Disabled homolog 2 OS=Homo sapiens GN=DAB2	5	5	5	P98082-3	10.8	80.227	DAB2	DAB2	0	0.894502	0.911943	1.06522	0	0	0	0	0	0	0	0.984646
1356	Q02818	1	>sp|Q02818|NUCB1_HUMAN Nucleobindin-1 OS=Homo sapiens GN=NUCB1 PE=1 SV=4	3	3	3	Q02818	8.5	53.879	NUCB1	NUCB1	0	0.894502	0.911943	0	0	0	0	0	1.10236	1.05064	0	0.984646
1438	Q13303-4;Q13303-2;Q13303;Q13303-3;Q13303-5	5	>sp|Q13303-4|KCAB2_HUMAN Isoform 4 of Voltage-gated potassium channel subunit beta-2 OS=Homo sapiens GN=KCNAB2	3	3	3	Q13303-4	14.3	33.656	KCNAB2	KCNAB2	0	0.894502	0	0	0	1.80016	0	0	0	2.10127	0	0
1553	Q15370;Q15370-2	2	>sp|Q15370|ELOB_HUMAN Transcription elongation factor B polypeptide 2 OS=Homo sapiens GN=TCEB2 PE=1 SV=1	5	5	5	Q15370	38.1	13.133	TCEB2	TCEB2	0	0.894502	1.82389	0	0	0	1.13314	0	0	0	1.2754	0
1684	Q6P9B6	1	>sp|Q6P9B6|TLDC1_HUMAN TLD domain-containing protein 1 OS=Homo sapiens GN=TLDC1 PE=1 SV=2	1	1	1	Q6P9B6	3.5	50.993	TLDC1	TLDC1	0	0.894502	0.911943	0	0	0.900081	0	0	0	1.05064	0	0
1708	Q70IA8	1	>sp|Q70IA8|MOB3C_HUMAN MOB kinase activator 3C OS=Homo sapiens GN=MOB3C PE=1 SV=1	3	3	3	Q70IA8	12	25.622	MOB3C	MOB3C	0	0.894502	0	0	0	0.900081	0	0	1.10236	0	0	0.984646
1731	Q7Z4W1	1	>sp|Q7Z4W1|DCXR_HUMAN L-xylulose reductase OS=Homo sapiens GN=DCXR PE=1 SV=2	3	3	3	Q7Z4W1	11.9	25.913	DCXR	DCXR	0	0.894502	0	0	0	0	1.13314	0	1.10236	0	0	0.984646
1738	Q86UE4	1	>sp|Q86UE4|LYRIC_HUMAN Protein LYRIC OS=Homo sapiens GN=MTDH PE=1 SV=2	5	5	5	Q86UE4	9.3	63.836	MTDH	MTDH	0	0.894502	0	0	0	0.900081	0	0	0	1.05064	0	0
1764	Q8IVT5-2;Q8IVT5;Q8IVT5-4;Q8IVT5-3	4	>sp|Q8IVT5-2|KSR1_HUMAN Isoform 2 of Kinase suppressor of Ras 1 OS=Homo sapiens GN=KSR1	4	4	4	Q8IVT5-2	6.2	97.114	KSR1	KSR1	1.21039	1.789	0	0	0	1.80016	0	0	0	1.05064	0	0
1793	Q8N6H7;Q8N6H7-3;Q8N6H7-2;Q9NP61-2;Q9NP61	5	>sp|Q8N6H7|ARFG2_HUMAN ADP-ribosylation factor GTPase-activating protein 2 OS=Homo sapiens GN=ARFGAP2 PE=1 SV=1	4	4	4	Q8N6H7	10	56.72	ARFGAP2;ARFGAP3	ARFGAP2;ARFGAP3	0	0	0	0	0	0	1.13314	1.18449	2.20472	0	1.2754	0.984646
2049	Q9BY32;Q9BY32-3;Q9BY32-2	3	>sp|Q9BY32|ITPA_HUMAN Inosine triphosphate pyrophosphatase OS=Homo sapiens GN=ITPA PE=1 SV=2	2	2	2	Q9BY32	19.1	21.445	ITPA	ITPA	0	0	0.911943	0	0	0.900081	0	0	0	0	1.2754	0
2050	Q9BY44-4;Q9BY44-3;Q9BY44;Q9BY44-2	4	>sp|Q9BY44-4|EIF2A_HUMAN Isoform 4 of Eukaryotic translation initiation factor 2A OS=Homo sapiens GN=EIF2A	3	3	3	Q9BY44-4	6.5	57.994	EIF2A	EIF2A	0	0.894502	0	0	0	0.900081	0	1.18449	0	0	1.2754	0
2086	Q9H267	1	>sp|Q9H267|VP33B_HUMAN Vacuolar protein sorting-associated protein 33B OS=Homo sapiens GN=VPS33B PE=1 SV=2	3	3	3	Q9H267	8.6	70.584	VPS33B	VPS33B	0	0	0.911943	1.06522	0	1.80016	1.13314	1.18449	0	0	0	0
2164	Q9NRW7	1	>sp|Q9NRW7|VPS45_HUMAN Vacuolar protein sorting-associated protein 45 OS=Homo sapiens GN=VPS45 PE=1 SV=1	2	2	2	Q9NRW7	4.9	65.076	VPS45	VPS45	0	0.894502	0	0	0	2.70024	0	0	0	1.05064	0	0
2219	Q9P260;Q9P260-2	2	>sp|Q9P260|K1468_HUMAN LisH domain and HEAT repeat-containing protein KIAA1468 OS=Homo sapiens GN=KIAA1468 PE=1 SV=2	8	8	8	Q9P260	8.3	134.63	KIAA1468	KIAA1468	0	0.894502	0.911943	0	0	0.900081	0	0	0	1.05064	1.2754	0.984646
2232	Q9UBS4	1	>sp|Q9UBS4|DJB11_HUMAN DnaJ homolog subfamily B member 11 OS=Homo sapiens GN=DNAJB11 PE=1 SV=1	5	5	5	Q9UBS4	17.6	40.513	DNAJB11	DNAJB11	0	0	0.911943	1.06522	0	0	0	0	2.20472	1.05064	1.2754	0.984646
2271	Q9UK55;CON__ENSEMBL:ENSBTAP00000013050	2	>sp|Q9UK55|ZPI_HUMAN Protein Z-dependent protease inhibitor OS=Homo sapiens GN=SERPINA10 PE=1 SV=1	8	8	8	Q9UK55	17.3	50.706	SERPINA10	SERPINA10	1.21039	0.894502	0	0	1.25576	0	2.26627	1.18449	0	0	1.2754	1.96929
2330	Q9Y2S2-2;Q9Y2S2	2	>sp|Q9Y2S2-2|CRYL1_HUMAN Isoform 2 of Lambda-crystallin homolog OS=Homo sapiens GN=CRYL1	4	4	4	Q9Y2S2-2	14.5	33.358	CRYL1	CRYL1	0	0	0	1.06522	0	1.80016	0	0	1.10236	0	0	1.96929
10	A6NJ16	1	>sp|A6NJ16|IV4F8_HUMAN Putative V-set and immunoglobulin domain-containing-like protein IGHV4OR15-8 OS=Homo sapiens GN=IGHV4OR15-8 PE=5 SV=2	2	2	2	A6NJ16	12.2	13.584	IGHV4OR15-8	IGHV4OR15-8	2.42078	0.894502	0	2.13044	1.25576	0	0	1.18449	0	0	0	0
124	O15258	1	>sp|O15258|RER1_HUMAN Protein RER1 OS=Homo sapiens GN=RER1 PE=1 SV=1	2	2	2	O15258	14.8	22.958	RER1	RER1	0	0	0	0	0	0.900081	0	0	0	0	0	0.984646
134	O15498;O15498-2	2	>sp|O15498|YKT6_HUMAN Synaptobrevin homolog YKT6 OS=Homo sapiens GN=YKT6 PE=1 SV=1	4	4	4	O15498	23.7	22.417	YKT6	YKT6	1.21039	0	0	0	0	0	1.13314	0	1.10236	0	1.2754	0
144	O43306-2;O43306	2	>sp|O43306-2|ADCY6_HUMAN Isoform 2 of Adenylate cyclase type 6 OS=Homo sapiens GN=ADCY6	5	5	5	O43306-2	5.9	124.86	ADCY6	ADCY6	0	0.894502	0	1.06522	1.25576	0.900081	1.13314	0	1.10236	1.05064	0	0.984646
191	O60704	1	>sp|O60704|TPST2_HUMAN Protein-tyrosine sulfotransferase 2 OS=Homo sapiens GN=TPST2 PE=1 SV=1	4	4	4	O60704	12.7	41.911	TPST2	TPST2	0	0	0	0	0	0.900081	0	1.18449	0	1.05064	0	0.984646
352	P01619	1	>sp|P01619|KV301_HUMAN Ig kappa chain V-III region B6 OS=Homo sapiens PE=1 SV=1	3	2	2	P01619	41.7	11.12	IGKV3-20	IGKV3-20	0	0	0	0	0	0	0	3.55347	1.10236	0	3.82619	0
603	P0DJI8;P0DJI9-2	2	>sp|P0DJI8|SAA1_HUMAN Serum amyloid A-1 protein OS=Homo sapiens GN=SAA1 PE=1 SV=1	3	3	2	P0DJI8	41	13.532	SAA1;SAA2	SAA1;SAA2	0	0	0	0	1.25576	2.70024	5.66568	1.18449	0	0	0	0
715	P16219	1	>sp|P16219|ACADS_HUMAN Short-chain specific acyl-CoA dehydrogenase, mitochondrial OS=Homo sapiens GN=ACADS PE=1 SV=1	2	2	2	P16219	6.8	44.297	ACADS	ACADS	0	0	1.82389	0	0	0	1.13314	0	0	1.05064	0	0
764	P20674	1	>sp|P20674|COX5A_HUMAN Cytochrome c oxidase subunit 5A, mitochondrial OS=Homo sapiens GN=COX5A PE=1 SV=2	4	4	4	P20674	28	16.762	COX5A	COX5A	0	0	0	1.06522	0	2.70024	0	0	1.10236	0	0	0
819	P24723-2;P24723;Q02156	3	>sp|P24723-2|KPCL_HUMAN Isoform 2 of Protein kinase C eta type OS=Homo sapiens GN=PRKCH	1	1	1	P24723-2	1.5	59.52	PRKCH;PRKCE	PRKCH;PRKCE	0	0	0	0	0	0	1.13314	0	0	0	1.2754	0.984646
943	P33908;P33908-2	2	>sp|P33908|MA1A1_HUMAN Mannosyl-oligosaccharide 1,2-alpha-mannosidase IA OS=Homo sapiens GN=MAN1A1 PE=1 SV=3	5	5	5	P33908	13.2	72.968	MAN1A1	MAN1A1	1.21039	0	0	0	0	0.900081	1.13314	0	1.10236	0	0	0.984646
955	P35241;P35241-5;P35241-4;P15311;P35241-3;P35241-2	6	>sp|P35241|RADI_HUMAN Radixin OS=Homo sapiens GN=RDX PE=1 SV=1	17	3	3	P35241	23.3	68.563	RDX;EZR	RDX;EZR	0	0.894502	0.911943	0	0	0.900081	0	0	0	1.05064	0	0.984646
965	P35609-2;P35609	2	>sp|P35609-2|ACTN2_HUMAN Isoform 2 of Alpha-actinin-2 OS=Homo sapiens GN=ACTN2	25	3	2	P35609-2	22.7	103.92	ACTN2	ACTN2	0	0	0	0	2.51152	1.80016	1.13314	1.18449	0	1.05064	0	0
978	P36551;P36551-2	2	>sp|P36551|HEM6_HUMAN Oxygen-dependent coproporphyrinogen-III oxidase, mitochondrial OS=Homo sapiens GN=CPOX PE=1 SV=3	4	4	4	P36551	9.7	50.151	CPOX	CPOX	0	0.894502	0.911943	0	0	0	0	0	1.10236	1.05064	0	0
1018	P42226;P42226-2;P42226-3	3	>sp|P42226|STAT6_HUMAN Signal transducer and activator of transcription 6 OS=Homo sapiens GN=STAT6 PE=1 SV=1	3	3	3	P42226	3.7	94.134	STAT6	STAT6	0	0.894502	0.911943	0	1.25576	0.900081	1.13314	0	0	1.05064	0	0
1028	P42858	1	>sp|P42858|HD_HUMAN Huntingtin OS=Homo sapiens GN=HTT PE=1 SV=2	4	4	4	P42858	1.8	347.6	HTT	HTT	0	0.894502	0	1.06522	0	0.900081	0	0	0	1.05064	0	0
1036	P43307;P43307-2	2	>sp|P43307|SSRA_HUMAN Translocon-associated protein subunit alpha OS=Homo sapiens GN=SSR1 PE=1 SV=3	3	3	3	P43307	11.9	32.235	SSR1	SSR1	1.21039	0	0.911943	0	0	0	0	0	1.10236	1.05064	0	0
1109	P50213-2;P50213	2	>sp|P50213-2|IDH3A_HUMAN Isoform 2 of Isocitrate dehydrogenase [NAD] subunit alpha, mitochondrial OS=Homo sapiens GN=IDH3A	4	4	4	P50213-2	22.9	31.381	IDH3A	IDH3A	0	0	0.911943	0	0	0.900081	0	0	0	1.05064	0	0
1207	P57729	1	>sp|P57729|RAB38_HUMAN Ras-related protein Rab-38 OS=Homo sapiens GN=RAB38 PE=1 SV=1	5	4	4	P57729	26.5	23.712	RAB38	RAB38	0	0	0	0	0	0.900081	1.13314	0	0	0	0	1.96929
1241	P61221	1	>sp|P61221|ABCE1_HUMAN ATP-binding cassette sub-family E member 1 OS=Homo sapiens GN=ABCE1 PE=1 SV=1	5	5	5	P61221	10.7	67.314	ABCE1	ABCE1	0	0	0	0	0	1.80016	0	0	1.10236	0	0	0.984646
1336	Q00577	1	>sp|Q00577|PURA_HUMAN Transcriptional activator protein Pur-alpha OS=Homo sapiens GN=PURA PE=1 SV=2	4	4	3	Q00577	20.8	34.91	PURA	PURA	0	0	0	0	1.25576	0.900081	1.13314	0	1.10236	0	1.2754	0.984646
1396	Q08752	1	>sp|Q08752|PPID_HUMAN Peptidyl-prolyl cis-trans isomerase D OS=Homo sapiens GN=PPID PE=1 SV=3	6	5	5	Q08752	13.2	40.763	PPID	PPID	0	0	3.64777	0	0	0.900081	0	0	0	0	0	0
1488	Q14166	1	>sp|Q14166|TTL12_HUMAN Tubulin--tyrosine ligase-like protein 12 OS=Homo sapiens GN=TTLL12 PE=1 SV=2	5	5	5	Q14166	14	74.403	TTLL12	TTLL12	0	0.894502	0.911943	0	0	1.80016	0	0	0	0	0	0.984646
1512	Q14696;Q14696-2	2	>sp|Q14696|MESD_HUMAN LDLR chaperone MESD OS=Homo sapiens GN=MESDC2 PE=1 SV=2	5	5	5	Q14696	28.6	26.076	MESDC2	MESDC2	0	0	0	1.06522	0	0.900081	1.13314	0	0	0	1.2754	0.984646
1676	Q6NVY1;Q6NVY1-2	2	>sp|Q6NVY1|HIBCH_HUMAN 3-hydroxyisobutyryl-CoA hydrolase, mitochondrial OS=Homo sapiens GN=HIBCH PE=1 SV=2	6	6	6	Q6NVY1	14.8	43.482	HIBCH	HIBCH	0	0	0.911943	0	0	0.900081	1.13314	1.18449	1.10236	0	1.2754	0
1687	Q6PI48	1	>sp|Q6PI48|SYDM_HUMAN Aspartate--tRNA ligase, mitochondrial OS=Homo sapiens GN=DARS2 PE=1 SV=1	4	4	4	Q6PI48	9.1	73.562	DARS2	DARS2	0	0.894502	0.911943	1.06522	0	1.80016	0	0	0	1.05064	0	0.984646
1768	Q8IXJ6-4;Q8IXJ6-5;Q8IXJ6-2;Q8IXJ6-3;Q8IXJ6	5	>sp|Q8IXJ6-4|SIR2_HUMAN Isoform 4 of NAD-dependent protein deacetylase sirtuin-2 OS=Homo sapiens GN=SIRT2	2	2	2	Q8IXJ6-4	7	30.378	SIRT2	SIRT2	0	0.894502	0.911943	0	1.25576	0	0	0	0	0	0	1.96929
1880	Q92890;Q92890-1;Q92890-3	3	>sp|Q92890|UFD1_HUMAN Ubiquitin fusion degradation protein 1 homolog OS=Homo sapiens GN=UFD1L PE=1 SV=3	4	4	4	Q92890	14	34.5	UFD1L	UFD1L	0	0	0.911943	1.06522	0	0.900081	1.13314	0	0	0	0	0.984646
2013	Q9BRA2	1	>sp|Q9BRA2|TXD17_HUMAN Thioredoxin domain-containing protein 17 OS=Homo sapiens GN=TXNDC17 PE=1 SV=1	2	2	2	Q9BRA2	15.4	13.941	TXNDC17	TXNDC17	0	0	0	1.06522	0	0.900081	0	0	1.10236	1.05064	0	0
2151	Q9NR45	1	>sp|Q9NR45|SIAS_HUMAN Sialic acid synthase OS=Homo sapiens GN=NANS PE=1 SV=2	2	2	2	Q9NR45	8.9	40.307	NANS	NANS	0	0	0.911943	0	0	0.900081	1.13314	1.18449	0	1.05064	0	0.984646
2154	Q9NR56-7;Q9NR56-6;Q9NR56-2;Q9NR56-5;Q9NR56;Q9NR56-3;Q9NR56-4;Q5VZF2-3;Q5VZF2-2;Q5VZF2;Q9NUK0-2;Q9NUK0;Q9NUK0-4;Q9NUK0-3	14	>sp|Q9NR56-7|MBNL1_HUMAN Isoform 7 of Muscleblind-like protein 1 OS=Homo sapiens GN=MBNL1	5	5	5	Q9NR56-7	12.6	36.991	MBNL1;MBNL2;MBNL3	MBNL1;MBNL2;MBNL3	0	0	0.911943	0	0	0	0	0	0	0	1.2754	0.984646
2183	Q9NVJ2;Q9NVJ2-2	2	>sp|Q9NVJ2|ARL8B_HUMAN ADP-ribosylation factor-like protein 8B OS=Homo sapiens GN=ARL8B PE=1 SV=1	6	2	2	Q9NVJ2	40.3	21.539	ARL8B	ARL8B	0	1.789	0	0	1.25576	0	1.13314	0	1.10236	1.05064	2.5508	0.984646
2212	Q9P0J0;Q9P0J0-2	2	>sp|Q9P0J0|NDUAD_HUMAN NADH dehydrogenase [ubiquinone] 1 alpha subcomplex subunit 13 OS=Homo sapiens GN=NDUFA13 PE=1 SV=3	1	1	1	Q9P0J0	9.7	16.698	NDUFA13	NDUFA13	0	0	0	1.06522	0	0.900081	1.13314	0	0	0	1.2754	0.984646
2288	Q9UM00-2;Q9UM00	2	>sp|Q9UM00-2|TMCO1_HUMAN Isoform 2 of Transmembrane and coiled-coil domain-containing protein 1 OS=Homo sapiens GN=TMCO1	1	1	1	Q9UM00-2	8.9	18.766	TMCO1	TMCO1	0	0.894502	0	0	0	0.900081	0	0	0	0	0	0
2303	Q9UPU5	1	>sp|Q9UPU5|UBP24_HUMAN Ubiquitin carboxyl-terminal hydrolase 24 OS=Homo sapiens GN=USP24 PE=1 SV=3	7	7	7	Q9UPU5	3.5	294.36	USP24	USP24	0	0.894502	0	0	0	1.80016	0	0	0	0	0	0.984646
2306	Q9UQ16-2;Q9UQ16-3;Q9UQ16;Q9UQ16-4;Q9UQ16-5	5	>sp|Q9UQ16-2|DYN3_HUMAN Isoform 2 of Dynamin-3 OS=Homo sapiens GN=DNM3	12	3	3	Q9UQ16-2	14.1	96.681	DNM3	DNM3	0	1.789	0	2.13044	0	0.900081	0	0	0	0	0	0.984646
13	Q99613-2;Q99613;B5ME19	3	>sp|Q99613-2|EIF3C_HUMAN Isoform 2 of Eukaryotic translation initiation factor 3 subunit C OS=Homo sapiens GN=EIF3C	4	4	4	Q99613-2	4.8	104.1	EIF3C;EIF3CL	EIF3C;EIF3CL	0	0.894502	0.911943	0	0	0.900081	1.13314	0	0	0	0	0
72	O00483	1	>sp|O00483|NDUA4_HUMAN Cytochrome c oxidase subunit NDUFA4 OS=Homo sapiens GN=NDUFA4 PE=1 SV=1	3	3	3	O00483	32.1	9.3697	NDUFA4	NDUFA4	0	0	0	2.13044	1.25576	0	1.13314	0	1.10236	0	0	0
172	O43847-2;O43847	2	>sp|O43847-2|NRDC_HUMAN Isoform 2 of Nardilysin OS=Homo sapiens GN=NRD1	8	8	8	O43847-2	7.1	139.28	NRD1	NRDC	0	0	0	0	0	0	0	0	0	0	0	0.984646
182	O60331-4;O60331;O60331-2;O60331-3	4	>sp|O60331-4|PI51C_HUMAN Isoform 4 of Phosphatidylinositol 4-phosphate 5-kinase type-1 gamma OS=Homo sapiens GN=PIP5K1C	4	4	4	O60331-4	11.2	70.213	PIP5K1C	PIP5K1C	0	0.894502	0.911943	0	0	1.80016	0	0	0	1.05064	0	1.96929
237	O75886;O75886-2	2	>sp|O75886|STAM2_HUMAN Signal transducing adapter molecule 2 OS=Homo sapiens GN=STAM2 PE=1 SV=1	5	5	3	O75886	10.7	58.164	STAM2	STAM2	0	0.894502	0	0	0	0	0	0	0	0	1.2754	0
239	O75935-3;O75935;O75935-2	3	>sp|O75935-3|DCTN3_HUMAN Isoform 3 of Dynactin subunit 3 OS=Homo sapiens GN=DCTN3	4	4	4	O75935-3	21.5	18.001	DCTN3	DCTN3	0	0	0	0	0	0.900081	1.13314	0	1.10236	0	1.2754	0.984646
285	O95866;O95866-5;O95866-3;O95866-6	4	>sp|O95866|G6B_HUMAN Protein G6b OS=Homo sapiens GN=G6B PE=1 SV=1	8	2	2	O95866	46.1	26.163	G6B	C6orf25	1.21039	0	0	0	0	0	0	0	0	1.05064	0	0
311	P00742	1	>sp|P00742|FA10_HUMAN Coagulation factor X OS=Homo sapiens GN=F10 PE=1 SV=2	5	5	5	P00742	14.5	54.731	F10	F10	0	0	0	0	1.25576	0	1.13314	0	0	0	0	0
326	P01034	1	>sp|P01034|CYTC_HUMAN Cystatin-C OS=Homo sapiens GN=CST3 PE=1 SV=1	2	2	2	P01034	19.2	15.799	CST3	CST3	0	0.894502	0.911943	0	1.25576	0.900081	0	1.18449	0	0	0	0
497	P06276	1	>sp|P06276|CHLE_HUMAN Cholinesterase OS=Homo sapiens GN=BCHE PE=1 SV=1	4	4	4	P06276	8.1	68.417	BCHE	BCHE	0	0	0	2.13044	2.51152	0	0	1.18449	0	1.05064	0	0
578	P09429;B2RPK0	2	>sp|P09429|HMGB1_HUMAN High mobility group protein B1 OS=Homo sapiens GN=HMGB1 PE=1 SV=3	6	6	5	P09429	34	24.893	HMGB1;HMGB1P1	HMGB1;HMGB1P1	0	0	0	0	0	4.50041	1.13314	0	0	0	0	0
590	P09651-3;P09651-2;P09651;Q32P51	4	>sp|P09651-3|ROA1_HUMAN Isoform 2 of Heterogeneous nuclear ribonucleoprotein A1 OS=Homo sapiens GN=HNRNPA1	6	6	6	P09651-3	31.1	29.386	HNRNPA1;HNRNPA1L2	HNRNPA1;HNRNPA1L2	0	0	0	0	0	2.70024	0	0	0	0	0	0
642	P11597-2;P11597	2	>sp|P11597-2|CETP_HUMAN Isoform 2 of Cholesteryl ester transfer protein OS=Homo sapiens GN=CETP	3	3	3	P11597-2	8.1	47.787	CETP	CETP	1.21039	0	0	0	0	0	0	0	0	0	1.2754	0
730	P17812;P17812-2	2	>sp|P17812|PYRG1_HUMAN CTP synthase 1 OS=Homo sapiens GN=CTPS1 PE=1 SV=2	6	6	6	P17812	14.2	66.69	CTPS1	CTPS1	0	0	0	0	0	0.900081	0	0	0	0	1.2754	0
780	P22059	1	>sp|P22059|OSBP1_HUMAN Oxysterol-binding protein 1 OS=Homo sapiens GN=OSBP PE=1 SV=1	8	8	7	P22059	15.7	89.42	OSBP	OSBP	0	1.789	0.911943	0	0	0	1.13314	0	1.10236	0	0	0
853	P27918	1	>sp|P27918|PROP_HUMAN Properdin OS=Homo sapiens GN=CFP PE=1 SV=2	4	4	4	P27918	11.1	51.276	CFP	CFP	1.21039	0.894502	0	1.06522	0	1.80016	0	0	0	1.05064	0	0
928	P31937	1	>sp|P31937|3HIDH_HUMAN 3-hydroxyisobutyrate dehydrogenase, mitochondrial OS=Homo sapiens GN=HIBADH PE=1 SV=2	1	1	1	P31937	4.2	35.329	HIBADH	HIBADH	0	0.894502	0.911943	0	0	0	0	0	0	1.05064	0	0
1072	P48556	1	>sp|P48556|PSMD8_HUMAN 26S proteasome non-ATPase regulatory subunit 8 OS=Homo sapiens GN=PSMD8 PE=1 SV=2	3	3	3	P48556	9.7	39.611	PSMD8	PSMD8	0	0.894502	0	0	0	0	2.26627	1.18449	0	1.05064	0	0
1177	P54709;P54709-2	2	>sp|P54709|AT1B3_HUMAN Sodium/potassium-transporting ATPase subunit beta-3 OS=Homo sapiens GN=ATP1B3 PE=1 SV=1	3	3	3	P54709	11.5	31.512	ATP1B3	ATP1B3	0	1.789	0.911943	1.06522	0	0	0	0	0	0	0	0
1210	P57772-2;P57772	2	>sp|P57772-2|SELB_HUMAN Isoform 2 of Selenocysteine-specific elongation factor OS=Homo sapiens GN=EEFSEC	2	2	2	P57772-2	4.4	62.578	EEFSEC	EEFSEC	1.21039	0.894502	0.911943	0	0	1.80016	0	0	0	1.05064	0	0
1266	P62330	1	>sp|P62330|ARF6_HUMAN ADP-ribosylation factor 6 OS=Homo sapiens GN=ARF6 PE=1 SV=2	3	3	3	P62330	24	20.082	ARF6	ARF6	0	0.894502	0	0	0	0	0	0	0	0	1.2754	1.96929
1369	Q04837	1	>sp|Q04837|SSBP_HUMAN Single-stranded DNA-binding protein, mitochondrial OS=Homo sapiens GN=SSBP1 PE=1 SV=1	4	4	4	Q04837	37.2	17.259	SSBP1	SSBP1	0	1.789	0.911943	0	0	0.900081	0	0	0	1.05064	0	0
1530	Q15041-2;Q15041;Q15041-3	3	>sp|Q15041-2|AR6P1_HUMAN Isoform 2 of ADP-ribosylation factor-like protein 6-interacting protein 1 OS=Homo sapiens GN=ARL6IP1	2	2	2	Q15041-2	10.3	20.26	ARL6IP1	ARL6IP1	0	0.894502	0.911943	0	0	0	0	1.18449	0	1.05064	1.2754	0
1542	Q15172;Q15172-2	2	>sp|Q15172|2A5A_HUMAN Serine/threonine-protein phosphatase 2A 56 kDa regulatory subunit alpha isoform OS=Homo sapiens GN=PPP2R5A PE=1 SV=1	5	5	5	Q15172	12.1	56.193	PPP2R5A	PPP2R5A	0	0	0	0	0	0	2.26627	0	1.10236	0	0	2.95394
1543	Q15181	1	>sp|Q15181|IPYR_HUMAN Inorganic pyrophosphatase OS=Homo sapiens GN=PPA1 PE=1 SV=2	4	4	4	Q15181	19	32.66	PPA1	PPA1	0	0	0.911943	1.06522	1.25576	1.80016	1.13314	0	1.10236	0	0	0.984646
1573	Q15796-2;Q15796;P84022-3;P84022-2;P84022;P84022-4;O15198-2;O15198;Q99717;Q15797	10	>sp|Q15796-2|SMAD2_HUMAN Isoform Short of Mothers against decapentaplegic homolog 2 OS=Homo sapiens GN=SMAD2	4	4	4	Q15796-2	10.5	48.955	SMAD2;SMAD3;SMAD9;SMAD5;SMAD1	SMAD2;SMAD3;SMAD9;SMAD5;SMAD1	0	0	0	0	0	0.900081	0	0	0	0	0	0.984646
1645	Q5T1M5-2;Q5T1M5;Q5T1M5-3	3	>sp|Q5T1M5-2|FKB15_HUMAN Isoform 2 of FK506-binding protein 15 OS=Homo sapiens GN=FKBP15	3	3	3	Q5T1M5-2	4.1	132.47	FKBP15	FKBP15	1.21039	0	0.911943	0	0	0	0	1.18449	0	1.05064	0	0
1652	Q5VVQ6-2;Q5VVQ6	2	>sp|Q5VVQ6-2|OTU1_HUMAN Isoform 2 of Ubiquitin thioesterase OTU1 OS=Homo sapiens GN=YOD1	3	3	3	Q5VVQ6-2	11.5	33.979	YOD1	YOD1	0	0.894502	0	0	0	0	0	0	1.10236	0	0	0
1734	Q7Z7H5-3;Q7Z7H5;Q7Z7H5-2	3	>sp|Q7Z7H5-3|TMED4_HUMAN Isoform 3 of Transmembrane emp24 domain-containing protein 4 OS=Homo sapiens GN=TMED4	4	4	4	Q7Z7H5-3	31.7	20.781	TMED4	TMED4	1.21039	0	0.911943	1.06522	0	0.900081	0	0	0	2.10127	0	0
1822	Q8TBF2-4;Q8TBF2-2;Q8TBF2-5;Q8TBF2;Q8TBF2-7;Q8TBF2-3;Q8TBF2-6;Q8TBF2-8	8	>sp|Q8TBF2-4|PGFS_HUMAN Isoform 4 of Prostamide/prostaglandin F synthase OS=Homo sapiens GN=FAM213B	2	2	2	Q8TBF2-4	16.7	17.621	FAM213B	FAM213B	0	0	0	0	0	0.900081	1.13314	0	0	1.05064	0	0
1823	Q8TC07-2;Q8TC07-3;Q8TC07	3	>sp|Q8TC07-2|TBC15_HUMAN Isoform 2 of TBC1 domain family member 15 OS=Homo sapiens GN=TBC1D15	8	8	8	Q8TC07-2	12.9	77.394	TBC1D15	TBC1D15	0	1.789	0	0	0	0	1.13314	0	1.10236	0	0	1.96929
1851	Q8WXF7-2;Q8WXF7	2	>sp|Q8WXF7-2|ATLA1_HUMAN Isoform 2 of Atlastin-1 OS=Homo sapiens GN=ATL1	8	8	8	Q8WXF7-2	18.3	63.054	ATL1	ATL1	0	0	0.911943	0	1.25576	0	0	0	0	0	0	0.984646
1895	Q95365;Q29836	2	>sp|Q95365|1B38_HUMAN HLA class I histocompatibility antigen, B-38 alpha chain OS=Homo sapiens GN=HLA-B PE=1 SV=1	19	2	0	Q95365	49.4	40.416	HLA-B	HLA-B	0	1.789	0	0	1.25576	0.900081	1.13314	0	0	0	0	0
1899	Q969V3-2;Q969V3	2	>sp|Q969V3-2|NCLN_HUMAN Isoform 2 of Nicalin OS=Homo sapiens GN=NCLN	3	3	3	Q969V3-2	8.7	62.846	NCLN	NCLN	0	0	0	0	0	0.900081	0	0	0	0	0	0
2067	Q9GZP4;Q9GZP4-2	2	>sp|Q9GZP4|PITH1_HUMAN PITH domain-containing protein 1 OS=Homo sapiens GN=PITHD1 PE=1 SV=1	3	3	3	Q9GZP4	11.8	24.178	PITHD1	PITHD1	0	0.894502	0	0	0	0	0	1.18449	1.10236	0	0	2.95394
2084	Q9H223	1	>sp|Q9H223|EHD4_HUMAN EH domain-containing protein 4 OS=Homo sapiens GN=EHD4 PE=1 SV=1	12	6	5	Q9H223	21.3	61.174	EHD4	EHD4	0	0.894502	0.911943	1.06522	0	2.70024	0	0	0	1.05064	0	0
2159	Q9NRN7;Q9NRN7-2	2	>sp|Q9NRN7|ADPPT_HUMAN L-aminoadipate-semialdehyde dehydrogenase-phosphopantetheinyl transferase OS=Homo sapiens GN=AASDHPPT PE=1 SV=2	2	2	2	Q9NRN7	7.8	35.776	AASDHPPT	AASDHPPT	0	0.894502	0	0	0	0.900081	0	1.18449	0	1.05064	1.2754	0
2170	Q9NTJ4-3;Q9NTJ4-2;Q9NTJ4;Q9NTJ4-4	4	>sp|Q9NTJ4-3|MA2C1_HUMAN Isoform 3 of Alpha-mannosidase 2C1 OS=Homo sapiens GN=MAN2C1	3	3	3	Q9NTJ4-3	3.6	104.69	MAN2C1	MAN2C1	0	0.894502	0.911943	0	0	0.900081	0	0	0	0	0	0
2174	Q9NUJ1;Q9NUJ1-2;Q9NUJ1-3	3	>sp|Q9NUJ1|ABHDA_HUMAN Mycophenolic acid acyl-glucuronide esterase, mitochondrial OS=Homo sapiens GN=ABHD10 PE=1 SV=1	5	5	5	Q9NUJ1	16.3	33.932	ABHD10	ABHD10	0	0	0.911943	0	0	1.80016	0	0	0	0	0	1.96929
2302	Q9UPT5-2;Q9UPT5-5;Q9UPT5-1;Q9UPT5-6;Q9UPT5;Q9UPT5-4	6	>sp|Q9UPT5-2|EXOC7_HUMAN Isoform 2 of Exocyst complex component 7 OS=Homo sapiens GN=EXOC7	3	3	3	Q9UPT5-2	6	74.712	EXOC7	EXOC7	0	0.894502	1.82389	0	0	0	0	0	1.10236	0	0	0.984646
2331	Q9Y2T2;P53677;P53677-2	3	>sp|Q9Y2T2|AP3M1_HUMAN AP-3 complex subunit mu-1 OS=Homo sapiens GN=AP3M1 PE=1 SV=1	7	7	7	Q9Y2T2	21.5	46.939	AP3M1;AP3M2	AP3M1;AP3M2	0	0	0	0	0	0.900081	0	0	1.10236	0	0	0.984646
2342	Q9Y3A6;Q9Y3A6-2	2	>sp|Q9Y3A6|TMED5_HUMAN Transmembrane emp24 domain-containing protein 5 OS=Homo sapiens GN=TMED5 PE=1 SV=1	4	4	4	Q9Y3A6	17.5	26.005	TMED5	TMED5	0	0	0.911943	0	1.25576	0.900081	0	0	0	1.05064	0	0
2367	Q9Y5P6;Q9Y5P6-2	2	>sp|Q9Y5P6|GMPPB_HUMAN Mannose-1-phosphate guanyltransferase beta OS=Homo sapiens GN=GMPPB PE=1 SV=2	5	5	5	Q9Y5P6	20.3	39.834	GMPPB	GMPPB	1.21039	0	0.911943	1.06522	0	0.900081	0	0	0	0	1.2754	0
59	O00214-2;O00214	2	>sp|O00214-2|LEG8_HUMAN Isoform 2 of Galectin-8 OS=Homo sapiens GN=LGALS8	5	5	5	O00214-2	15.3	40.397	LGALS8	LGALS8	0	1.789	0.911943	0	0	0	0	0	0	0	1.2754	0.984646
187	O60602	1	>sp|O60602|TLR5_HUMAN Toll-like receptor 5 OS=Homo sapiens GN=TLR5 PE=1 SV=4	2	2	2	O60602	1.9	97.832	TLR5	TLR5	1.21039	1.789	0	0	0	0.900081	1.13314	0	0	0	1.2754	0
250	O94903	1	>sp|O94903|PROSC_HUMAN Proline synthase co-transcribed bacterial homolog protein OS=Homo sapiens GN=PROSC PE=1 SV=1	3	3	3	O94903	11.3	30.344	PROSC	PROSC	0	0	0	0	0	1.80016	0	0	0	1.05064	0	0.984646
334	P01594	1	>sp|P01594|KV102_HUMAN Ig kappa chain V-I region AU OS=Homo sapiens PE=1 SV=1	2	1	1	P01594	31.5	11.939	IGKV1-33	IGKV1-33	0	0	0	3.19566	2.51152	0	0	0	0	0	0	0
402	P02655	1	>sp|P02655|APOC2_HUMAN Apolipoprotein C-II OS=Homo sapiens GN=APOC2 PE=1 SV=1	3	3	3	P02655	28.7	11.284	APOC2	APOC2	0	0	0	0	0	0.900081	3.39941	1.18449	0	0	0	0
461	P04430	1	>sp|P04430|KV122_HUMAN Ig kappa chain V-I region BAN OS=Homo sapiens PE=1 SV=1	1	1	1	P04430	16.7	11.84	IGKV1-16	IGKV1-16	0	0	0.911943	2.13044	0	0	0	0	0	0	0	0.984646
612	P16403;P10412;P16402;P22492;Q02539	5	>sp|P16403|H12_HUMAN Histone H1.2 OS=Homo sapiens GN=HIST1H1C PE=1 SV=2	5	5	5	P16403	16	21.364	HIST1H1C;HIST1H1E;HIST1H1D;HIST1H1T;HIST1H1A	HIST1H1C;HIST1H1E;HIST1H1D;HIST1H1T;HIST1H1A	0	0	0	0	0	1.80016	0	0	1.10236	0	0	0
658	P13010	1	>sp|P13010|XRCC5_HUMAN X-ray repair cross-complementing protein 5 OS=Homo sapiens GN=XRCC5 PE=1 SV=3	5	5	5	P13010	7.4	82.704	XRCC5	XRCC5	0	0	0	0	0	2.70024	0	0	0	0	0	0
983	P36915-2;P36915	2	>sp|P36915-2|GNL1_HUMAN Isoform 2 of Guanine nucleotide-binding protein-like 1 OS=Homo sapiens GN=GNL1	1	1	1	P36915-2	2.3	47.306	GNL1	GNL1	0	0.894502	0.911943	1.06522	0	0.900081	0	0	0	0	0	0
1021	P42331-5;P42331-3;P42331-6;P42331;P42331-4;P42331-2	6	>sp|P42331-5|RHG25_HUMAN Isoform 5 of Rho GTPase-activating protein 25 OS=Homo sapiens GN=ARHGAP25	2	2	2	P42331-5	3.8	69.016	ARHGAP25	ARHGAP25	0	0	0	0	0	0.900081	0	0	1.10236	1.05064	0	0.984646
1064	P48163;P48163-2	2	>sp|P48163|MAOX_HUMAN NADP-dependent malic enzyme OS=Homo sapiens GN=ME1 PE=1 SV=1	9	9	9	P48163	22	64.149	ME1	ME1	0	0	0	0	0	0	2.26627	0	0	0	0	0
1078	P48740;P48740-4;P48740-2;P48740-3	4	>sp|P48740|MASP1_HUMAN Mannan-binding lectin serine protease 1 OS=Homo sapiens GN=MASP1 PE=1 SV=3	5	4	4	P48740	6.9	79.246	MASP1	MASP1	0	0	1.82389	2.13044	0	0	0	1.18449	0	0	2.5508	0
1102	P49821-2;P49821	2	>sp|P49821-2|NDUV1_HUMAN Isoform 2 of NADH dehydrogenase [ubiquinone] flavoprotein 1, mitochondrial OS=Homo sapiens GN=NDUFV1	5	5	5	P49821-2	12.7	49.867	NDUFV1	NDUFV1	0	0.894502	0.911943	1.06522	0	0.900081	0	0	0	0	0	0.984646
1197	P55735-2;P55735;P55735-3	3	>sp|P55735-2|SEC13_HUMAN Isoform 2 of Protein SEC13 homolog OS=Homo sapiens GN=SEC13	4	4	4	P55735-2	21.8	34.011	SEC13	SEC13	0	0	0.911943	1.06522	0	0	0	0	0	0	0	0.984646
1297	P67870	1	>sp|P67870|CSK2B_HUMAN Casein kinase II subunit beta OS=Homo sapiens GN=CSNK2B PE=1 SV=1	3	3	3	P67870	23.3	24.942	CSNK2B	CSNK2B	0	1.789	0.911943	1.06522	0	0	0	0	0	0	1.2754	0.984646
1342	Q00839-2;Q00839	2	>sp|Q00839-2|HNRPU_HUMAN Isoform Short of Heterogeneous nuclear ribonucleoprotein U OS=Homo sapiens GN=HNRNPU	4	4	4	Q00839-2	7.6	88.979	HNRNPU	HNRNPU	0	0.894502	0	0	1.25576	2.70024	0	0	0	0	0	0.984646
1387	Q07866-8;Q07866-2;Q07866-3;Q07866;Q07866-7;Q07866-5;Q07866-10;Q07866-6;Q07866-4;Q07866-9;Q9NSK0-5;Q9NSK0;Q9NSK0-3;Q9NSK0-4	14	>sp|Q07866-8|KLC1_HUMAN Isoform S of Kinesin light chain 1 OS=Homo sapiens GN=KLC1	8	8	4	Q07866-8	18.3	62.825	KLC1;KLC4	KLC1;KLC4	0	0	0	0	0	0	0	0	0	0	0	0
1410	Q12851-2;Q12851	2	>sp|Q12851-2|M4K2_HUMAN Isoform 2 of Mitogen-activated protein kinase kinase kinase kinase 2 OS=Homo sapiens GN=MAP4K2	3	3	3	Q12851-2	5.2	90.808	MAP4K2	MAP4K2	0	0.894502	0.911943	1.06522	0	0.900081	0	0	0	0	0	0.984646
1449	Q13496-2;Q13496	2	>sp|Q13496-2|MTM1_HUMAN Isoform 2 of Myotubularin OS=Homo sapiens GN=MTM1	4	4	4	Q13496-2	12.2	66.053	MTM1	MTM1	0	0	0	0	0	0.900081	1.13314	0	1.10236	1.05064	0	0
1485	Q14157-4;Q14157-1;Q14157-3;Q14157;Q14157-5	5	>sp|Q14157-4|UBP2L_HUMAN Isoform 4 of Ubiquitin-associated protein 2-like OS=Homo sapiens GN=UBAP2L	2	2	2	Q14157-4	2.5	103.17	UBAP2L	UBAP2L	0	0	0	0	0	0.900081	0	0	1.10236	0	0	0.984646
1493	Q14240;Q14240-2	2	>sp|Q14240|IF4A2_HUMAN Eukaryotic initiation factor 4A-II OS=Homo sapiens GN=EIF4A2 PE=1 SV=2	16	4	4	Q14240	39.6	46.402	EIF4A2	EIF4A2	0	0	0	1.06522	0	0	0	0	1.10236	0	0	1.96929
1525	Q15005	1	>sp|Q15005|SPCS2_HUMAN Signal peptidase complex subunit 2 OS=Homo sapiens GN=SPCS2 PE=1 SV=3	3	3	3	Q15005	11.9	25.003	SPCS2	SPCS2	0	0	0	1.06522	0	0.900081	0	1.18449	0	1.05064	0	0
1583	Q16401-2;Q16401	2	>sp|Q16401-2|PSMD5_HUMAN Isoform 2 of 26S proteasome non-ATPase regulatory subunit 5 OS=Homo sapiens GN=PSMD5	6	6	6	Q16401-2	13.7	51.311	PSMD5	PSMD5	1.21039	0	0	1.06522	0	0	0	0	1.10236	1.05064	1.2754	0.984646
1614	Q32P44;Q32P44-2;Q32P44-3	3	>sp|Q32P44|EMAL3_HUMAN Echinoderm microtubule-associated protein-like 3 OS=Homo sapiens GN=EML3 PE=1 SV=1	3	3	3	Q32P44	2.9	95.196	EML3	EML3	0	2.68351	1.82389	0	0	1.80016	0	0	0	0	0	0
1636	Q5M775-2;Q5M775;Q5M775-5;Q5M775-3;Q5M775-4	5	>sp|Q5M775-2|CYTSB_HUMAN Isoform 2 of Cytospin-B OS=Homo sapiens GN=SPECC1	7	7	7	Q5M775-2	14.1	87.887	SPECC1	SPECC1	0	1.789	0.911943	0	0	1.80016	0	0	0	0	0	0.984646
1695	Q6WCQ1-3;Q6WCQ1;Q6WCQ1-2	3	>sp|Q6WCQ1-3|MPRIP_HUMAN Isoform 3 of Myosin phosphatase Rho-interacting protein OS=Homo sapiens GN=MPRIP	4	4	4	Q6WCQ1-3	4.5	114.05	MPRIP	MPRIP	0	0.894502	0.911943	0	0	0	0	0	0	0	0	0
1745	Q86VR2	1	>sp|Q86VR2|F134C_HUMAN Protein FAM134C OS=Homo sapiens GN=FAM134C PE=1 SV=1	2	2	2	Q86VR2	7.1	51.396	FAM134C	FAM134C	0	0.894502	0.911943	1.06522	0	0	0	0	0	0	0	0
[truncated: 701 more rows]

## Sheet: DDA LFQ
MaxQuant pgID	Protein IDs short	Proteins count	Fasta headers (first 255 characters)	Peptides count	Razor+unique peptides count	Unique peptides count	First accession	Percentage sequence coverage	Mol. weight [kDa]	Gene names	HGNC+ Gene Names	LFQ intensity (C) Healthy.VUmc.Pt82	LFQ intensity (E) PDAC.VUmc.Pt94	LFQ intensity (H) PDAC.VUmc.Pt95	LFQ intensity (K) PDAC.VUmc.Pt8	LFQ intensity (M) Healthy.VUmc.Pt10	LFQ intensity (N) PDAC.VUmc.Pt18	LFQ intensity (P) PDAC.VUmc.Pt91	LFQ intensity (Q) Healthy.VUmc.Pt97	LFQ intensity (R) PDAC.VUmc.Pt22	LFQ intensity (S) Healthy.VUmc.Pt40	LFQ intensity (W) Healthy.VUmc.Pt2	LFQ intensity (Y) Healthy.VUmc.Pt35.1
[truncated: 2,343 more rows]

[truncated: 1 more sheets: MaxDIA]
