# Supplementary material for: Omics Analysis of Educated Platelets in Cancer and Benign Disease of the Pancreas
Source: Cancers (Basel). 2020 Dec 29;13(1):66. doi: 10.3390/cancers13010066 (PMC7795159; doi:10.3390/cancers13010066)
Supplement: Supplementary file 1 [file cancers-13-00066-s001.zip › suppl.Figures/TableS4.xlsx]

## Sheet: Foglio1
		Proteomics	Transcriptomics		Small-RNA
	Protein Biomarker candidate	Proteomics	Intron-spanning RNA	mRNA	miRNA-canonical	IsomiRs
	AGT	UP Benign	not detected	not detected	DE: miR-26b-5p (UP PDAC)	PDAC: mlv5p,lv3p,lv5p,nta#A
	HBA1	UP PDAC	no difference	no difference	no miRNA targets
	HBD	UP PDAC	no difference	no difference	DE: miR-26b-5p (UP PDAC)*	PDAC: mlv5p,lv3p,lv5p,nta#A*
	PRDX2	UP PDAC	no difference	no difference	no difference
	CA1	UP PDAC	no difference	no difference	DE: miR-26b-5p; miR-132-3p (UP PDAC)*	PDAC: mlv5p,lv3p,lv5p,nta#A*
	* expected to be UP in Benign
